# Supplementary material for: Global Analysis of the Human RNA Degradome Reveals Widespread Decapped and Endonucleolytic Cleaved Transcripts
Source: Int J Mol Sci. 2020 Sep 4;21(18):6452. doi: 10.3390/ijms21186452 (PMC7555781; doi:10.3390/ijms21186452)
Supplement: Supplementary file 1 [file ijms-21-06452-s001.zip]

Archive with 3 entries (3 files):
- SuppTable3_Won et al.xlsx
- SuppTable2_Won et al.xlsx
- SuppTable1_Won et al.xlsx
