# Supplementary material for: Global Analysis of the Human RNA Degradome Reveals Widespread Decapped and Endonucleolytic Cleaved Transcripts
Source: Int J Mol Sci. 2020 Sep 4;21(18):6452. doi: 10.3390/ijms21186452 (PMC7555781; doi:10.3390/ijms21186452)
Supplement: Supplementary file 1 [file ijms-21-06452-s001.zip › SuppTable3_Won et al.xlsx]

## Sheet: List of decapped candidates
Transcript ID	PARE1_Sum of abundance	PARE1_MAX position	PARE1_MAX abundance	PARE2_Sum of abundance	PARE2_MAX position	PARE2_MAX abundance	CPARE1_Sum of abundance	CPARE1_MAX position	CPARE1_MAX abundance	CPARE2_Sum of abundance	CPARE2_MAX position	CPARE2_MAX abundance	Decapping position
ENSG00000239672.3	923.9	145	326.1	464.9	145	166.9	8482.2	145	4658.4	4622.9	145	2268	145
ENSG00000023902.9	34.6	220	32.8	92.7	220	88.3	20.8	220	19.2	268.1	220	267.1	220
ENSG00000041988.11	68.5	326	20.3	122.3	326	33.4	34.5	326	11.2	52.4	326	27.5	326
ENSG00000070669.12	50.7	335	15.4	187.5	335	81.8	131.1	335	69.4	347.8	335	239.6	335
ENSG00000075415.8	280.7	262	174.9	328.4	262	203.5	9394.5	262	8043.4	1953.6	262	1491.9	262
ENSG00000099860.4	135.9	201	104.7	384.3	201	302.6	113.7	201	92.2	101.5	201	82	201
ENSG00000080824.14	160.9	348	50.8	61.9	348	18.3	1335.1	348	1087.6	18.9	348	8.4	348
ENSG00000100568.6	147.6	201	35.9	102.2	201	29.1	177.6	201	94.8	27	201	11.2	201
ENSG00000100908.9	68	332	17.7	118.7	332	26.9	146.9	332	82.8	2863.9	332	1605.7	332
ENSG00000101843.14	46.5	277	11.1	92.4	277	26.9	132.3	277	55.7	101	277	63.9	277
ENSG00000102078.11	46.3	103	19.7	124.3	103	37.7	62.4	103	23.1	107	103	45.7	103
ENSG00000125149.7	888.5	239	885.5	904.7	239	900.3	7878.8	239	7849.5	1380.6	239	1364.7	239
ENSG00000104325.2	62.9	273	28	41.3	273	11.8	190.4	273	96.9	33.4	273	16.3	273
ENSG00000104964.10	25.4	388	11.7	40.1	388	24.8	31.5	388	11.6	53.3	388	21	388
ENSG00000104969.5	75.1	299	19.1	116	299	19.4	154.8	299	48.5	209	299	66.2	299
ENSG00000105372.2	5988.8	199	1774.4	7291.9	199	2850.6	766534	199	492376	170028	199	98499.6	199
ENSG00000105404.6	165.3	270	65.3	78.4	270	23.7	554.6	270	247.4	887	270	375.7	270
ENSG00000105677.7	248.5	232	57.6	391.6	232	71.1	650.3	232	247.8	2352.4	232	710.3	232
ENSG00000105700.6	228.5	292	71.6	152.1	292	33.4	693.9	292	296.6	340.6	292	129.6	292
ENSG00000105968.14	187.4	289	43.4	340.6	289	76.5	417.2	289	223.5	517.3	289	220.9	289
ENSG00000108179.9	211	192	117.8	447.2	192	243.4	941.3	192	704.2	1617.2	192	1216	192
ENSG00000108278.7	93.2	258	19.7	31.7	258	6.5	102.5	258	32.9	26.8	258	7	258
ENSG00000108296.7	31.8	361	13.4	17.4	361	9.7	57.2	361	24.6	3.8	361	1.9	361
ENSG00000213977.3	50	305	21.4	41.4	305	17.2	423.8	305	257.2	1080.1	305	749.9	305
ENSG00000108840.11	890.3	267	885.5	912.4	267	900.3	7877.8	267	7849.5	1384.4	267	1364.7	267
ENSG00000108961.9	268.2	386	92.1	223	386	93.7	652.9	386	306.3	582.3	386	277.8	386
ENSG00000109536.7	53.1	258	10.3	26.1	258	9.7	196.1	258	45.2	9	258	1.4	258
ENSG00000134333.9	3340.2	178	885.5	2548.2	178	900.3	11792.3	178	7849.5	2097.1	178	1364.7	178
ENSG00000110700.2	3191	200	686.7	3977.6	200	933.7	304332	200	234137	129964	200	92311	200
ENSG00000075415.8	416.4	262	174.9	493	262	203.5	9375.4	262	8043.4	1940.9	262	1491.9	262
ENSG00000111144.5	90	275	23.1	193	275	56	1248.2	275	919	257.6	275	194.8	275
ENSG00000257218.1	144.5	68	51.3	136.9	68	57.1	395.2	68	243	904	68	530.9	68
ENSG00000113312.6	262.3	219	73.3	98.4	219	26.9	674.7	219	188.4	25.1	219	6.5	219
ENSG00000114023.11	66.1	255	18.8	55.3	255	12.9	572.6	255	259.7	450.2	255	245.2	255
ENSG00000114854.3	94.5	230	48.5	170.1	230	67.8	179.4	230	137.4	764	230	530.9	230
ENSG00000034510.4	6756.9	232	1749.9	4965.6	232	866.9	63940	232	39010	82666.8	232	42619.6	232
ENSG00000074800.9	4178.4	205	1599	2539.1	205	785.1	18147.6	205	11639.9	1923.6	205	1025.4	205
ENSG00000117614.5	62.7	192	24.2	18.4	192	9.7	464.1	192	325.9	17.7	192	11.2	192
ENSG00000118515.7	55.3	236	24.8	388.9	236	171.2	656.7	236	463.3	396.9	236	305.8	236
ENSG00000119705.5	1095.9	225	487.8	1109.3	225	460.9	11980.7	225	9685	9239.4	225	5526.3	225
ENSG00000120699.8	61.8	206	20.8	11.9	206	5.4	425.1	206	247	24.9	206	14.9	206
ENSG00000108848.11	64.9	201	17.4	21.8	201	6.5	212.6	201	70.5	25	201	13.5	201
ENSG00000121966.6	13.8	217	6.6	35.9	217	19.4	217.8	217	138.5	98.7	217	79.7	217
ENSG00000088986.6	3380.2	258	1346.5	4533.1	258	1252.4	39367.2	258	22084.5	27582.8	258	12427.2	258
ENSG00000123349.9	3815.1	207	1403.6	4301.5	207	1823.2	11567.1	207	4470.7	13507.9	207	3940.7	207
ENSG00000123353.5	242.9	367	95.3	106.9	367	34.5	1873.8	367	1301.7	1149.7	367	725.2	367
ENSG00000123810.3	62.7	228	26.2	90.3	228	28	80.9	228	24.6	483.8	228	134.2	228
ENSG00000124466.8	36.8	253	18.5	52.3	253	19.4	335.9	253	286.4	395.8	253	349.1	253
ENSG00000124762.9	146.3	257	81.9	60.6	257	33.4	288.1	257	194.6	19.8	257	10.7	257
ENSG00000125676.15	24.1	230	15.4	34.5	230	21.5	202.3	230	178.3	790.6	230	744.8	230
ENSG00000057757.5	33.5	214	13.1	61.9	214	31.2	233.9	214	152.3	7.7	214	4.7	214
ENSG00000127191.13	96.2	199	51.3	54.4	199	29.1	103.1	199	77.8	4.7	199	3.7	199
ENSG00000129559.8	545.8	307	105	331	307	78.6	1271.2	307	325.9	551.2	307	189.2	307
ENSG00000101901.6	50.3	262	17.1	104.9	262	34.5	43.8	262	18.1	61.6	262	15.4	262
ENSG00000131495.4	393.9	356	133.2	238	356	60.3	3140.9	356	1145.1	3631.1	356	1435.5	356
ENSG00000130165.6	194.2	207	121.5	88.9	207	51.7	271.5	207	201.5	192.1	207	154.3	207
ENSG00000130429.8	411.9	256	198.3	590.6	256	247.7	1318.3	256	929.5	1488.6	256	940.1	256
ENSG00000130513.6	40.3	201	26.5	65.2	201	33.4	216.2	201	187.7	609.1	201	495.4	201
ENSG00000130558.14	9.5	155	8.6	22.6	155	21.5	19.9	155	19.9	105.8	155	105.8	155
ENSG00000260456.2	34.3	225	22	69.4	225	39.8	40.3	225	26.8	196	225	151.9	225
ENSG00000131475.2	183.9	214	60.8	399.3	214	156.2	650.9	214	344.7	3028.4	214	2062	214
ENSG00000131944.5	46.2	264	12.3	49.1	264	9.7	36.3	264	6.5	45.5	264	14.4	264
ENSG00000132286.7	413.9	255	134.9	311.4	255	61.4	225.2	255	143.2	339.1	255	198.1	255
ENSG00000132341.7	1309.2	221	388.3	1251.3	221	454.5	13241.7	221	7773.9	4063.3	221	2396.1	221
ENSG00000254999.2	180.9	190	44.5	513.9	190	184.2	451.5	190	307.1	838.9	190	498.2	190
ENSG00000134248.9	28	370	8.6	41.3	370	15.1	139	370	35.8	228.6	370	73.6	370
ENSG00000134294.9	26.8	295	17.4	71.3	295	47.4	14.4	295	8.3	120.1	295	67.6	295
ENSG00000135334.8	80.7	153	25.1	122.6	153	33.4	85.4	153	41.2	47.8	153	25.2	153
ENSG00000037897.12	96.1	215	33.9	57.6	215	28	214.1	215	137.8	49.6	215	34.5	215
ENSG00000135506.11	40.6	207	24.5	21.8	207	10.8	171.8	207	74.9	12	207	5.1	207
ENSG00000135845.5	63.2	222	26.5	44.4	222	25.8	119.3	222	56.1	61.1	222	31.7	222
ENSG00000136261.10	120.7	259	32.5	100	259	23.7	410.6	259	195.3	107.7	259	44.7	259
ENSG00000136448.7	203.2	211	50.5	82.5	211	26.9	931.9	211	414.8	95.3	211	38.2	211
ENSG00000136950.9	74.3	215	20	92.2	215	23.7	204.7	215	55.7	5.7	215	2.3	215
ENSG00000137331.11	323	208	246.5	327.9	208	263.8	374	208	286.1	205.8	208	172.5	208
ENSG00000137575.7	14.6	293	7.1	56.5	293	15.1	213.2	293	120.8	111.5	293	55.5	293
ENSG00000100764.9	260.3	283	82.7	157.7	283	46.3	843.2	283	477.8	103.1	283	59.7	283
ENSG00000009307.11	60.1	192	15.7	108.4	192	44.2	99.1	192	50.6	32.5	192	16.8	192
ENSG00000089248.6	244.4	331	51.6	382.7	331	99.1	1066	331	400.7	276	331	91.8	331
ENSG00000090861.11	4.8	238	0.9	65.2	238	25.8	66.3	238	35.8	8.9	238	5.6	238
ENSG00000113068.5	100.3	236	19.7	55.4	236	15.1	180.9	236	47.7	18.4	236	4.7	236
ENSG00000110958.11	217.2	217	65.9	409.2	217	170.2	1200	217	740.4	397.2	217	258.2	217
ENSG00000050426.11	79.3	210	20.3	72	210	15.1	77.6	210	33.3	23	210	7	210
ENSG00000104872.6	38.3	201	8.6	45.8	201	11.8	420.2	201	164.2	397.2	201	218.1	201
ENSG00000095906.12	251	282	108.1	174.3	282	63.5	400.1	282	221.7	989.1	282	635.7	282
ENSG00000070761.3	88.7	270	32.5	142.4	270	48.5	193	270	109.2	124.2	270	40.1	270
ENSG00000104388.10	31	331	13.4	88.9	331	36.6	790.9	331	464	74.1	331	48.5	331
ENSG00000117450.9	1103.7	254	530	902.4	254	465.2	63888.7	254	51450.3	34822.6	254	26622.2	254
ENSG00000126952.12	30.8	220	30.8	31.2	220	31.2	268.7	220	268.7	87.2	220	87.2	220
ENSG00000070010.14	193.5	231	33.7	124.8	231	38.8	1126	231	462.6	271.1	231	107.7	231
ENSG00000100372.10	29.5	194	5.7	66.7	194	18.3	77.5	194	36.9	56.2	194	34	194
ENSG00000105058.7	110.9	213	26.5	104.3	213	18.3	128.1	213	46.7	26	213	7.5	213
ENSG00000118363.7	288.7	225	74.2	151.1	225	33.4	1186.7	225	423.9	210.2	225	86.7	225
ENSG00000115963.9	21.5	228	14.3	7.6	228	6.5	27.8	228	20.3	4.8	228	3.3	228
ENSG00000103061.7	53.2	198	17.7	30.6	198	10.8	206.9	198	95.8	23.1	198	13.5	198
ENSG00000065911.7	26.4	203	4.6	209.8	203	63.5	312.8	203	183.4	297.6	203	160.8	203
ENSG00000075426.7	30.1	151	12	33.7	151	12.9	19.3	151	5.8	256.8	151	198.6	151
ENSG00000198522.9	52	235	18	112.8	235	49.5	208.2	235	106	217.1	235	118.9	235
ENSG00000085871.4	77.7	252	22	203.5	252	75.4	100.9	252	21.3	837.8	252	194.4	252
ENSG00000110721.7	11.3	66	7.4	29.2	66	24.8	177	66	173.2	17.2	66	17.2	66
ENSG00000140259.6	29.3	313	14.5	14.2	313	6.5	217.7	313	151.9	7.2	313	4.7	313
ENSG00000140995.12	197.5	221	53.1	347.1	221	118.5	753.8	221	308.2	3623.9	221	1599.1	221
ENSG00000141522.7	46.8	266	20.5	51.3	266	10.8	159.4	266	75.6	99.6	266	38.7	266
ENSG00000141682.11	98.6	181	77.6	147.1	181	118.5	84.1	181	71.3	41.2	181	36.4	181
ENSG00000142252.6	110.6	199	27.4	83.5	199	11.8	231.5	199	93.7	469	199	214.9	199
ENSG00000163191.5	1328.1	264	492.7	633.6	264	208.9	16722.7	264	12901.1	8553.2	264	6473	264
ENSG00000143420.13	69.9	201	17.7	77.3	201	15.1	260.9	201	55.7	371.7	201	84.8	201
ENSG00000143816.7	26.9	36	15.1	18.3	36	11.8	18.8	36	17.7	32.2	36	32.2	36
ENSG00000122026.6	1375.8	179	491.5	1060.4	179	369.4	27789.8	179	7035.7	5308.3	179	1749.7	179
ENSG00000143933.12	410.8	291	111.8	112	291	22.6	4681.8	291	2625.8	643.7	291	400.8	291
ENSG00000114125.9	298.2	328	84.2	310.3	328	126	221.8	328	68.4	63.8	328	14.9	328
ENSG00000167996.11	3852	230	1520.5	2289	230	510.5	52759.3	230	42862.6	2541.3	230	1240.7	230
ENSG00000145592.9	1719.3	324	468.7	1327.7	324	468.5	154900	324	128017	98851.9	324	78690.2	324
ENSG00000145780.6	11.2	335	7.4	42.1	335	24.8	177.6	335	173.2	18.2	335	17.2	335
ENSG00000146007.6	279	314	178.3	102.7	314	60.3	3139.8	314	2409.5	134.6	314	105.3	314
ENSG00000146670.5	39.9	255	7.1	57.6	255	14	112.7	255	30.4	28.7	255	8.4	255
ENSG00000130558.14	9.8	253	8.6	22.6	253	21.5	20.7	253	19.9	105.8	253	105.8	253
ENSG00000148688.9	64.3	192	23.7	36.1	192	6.5	241.6	192	150.1	29.1	192	16.8	192
ENSG00000149792.4	115.1	194	38.8	380.1	194	107.7	107	194	47	296.2	194	199	194
ENSG00000151131.5	52.8	200	21.1	24.1	200	6.5	127.6	200	65.8	28.2	200	17.2	200
ENSG00000151247.8	30.6	168	12.8	19.5	168	10.8	524.8	168	313.2	48.2	168	28	168
ENSG00000103274.6	40.9	197	10.3	84.9	197	31.2	78	197	34.7	65.4	197	29.8	197
ENSG00000153140.4	33.2	231	19.1	13	231	8.6	156.5	231	53.5	13.8	231	3.3	231
ENSG00000155366.12	420.2	201	174.9	452.1	201	101.2	1378.3	201	612	5487.6	201	3200.1	201
ENSG00000155463.8	44.6	367	15.4	30.4	367	15.1	677.4	367	448.5	102.7	367	74.1	367
ENSG00000156411.5	2859.8	229	1092.6	2832.2	229	1156.6	34709.3	229	13731.9	49381.7	229	20498.3	229
ENSG00000156482.6	801.1	246	106.4	888	246	267.1	14060.7	246	7594.5	26935.6	246	17368.6	246
ENSG00000205758.7	65	378	45.4	63.8	378	46.3	106.8	378	68	59.5	378	41	378
ENSG00000159479.12	232	209	61.6	174.2	209	47.4	458.5	209	137.1	201.8	209	79.7	209
ENSG00000160685.9	26.9	398	23.7	8.7	398	6.5	34	398	34	6.5	398	6.5	398
ENSG00000160753.11	78.4	143	38.8	73.9	143	36.6	81.1	143	47.7	130	143	103.5	143
ENSG00000160799.7	210.6	236	44.8	201.5	236	47.4	220.5	236	95.8	145.7	236	57.3	236
ENSG00000161021.7	35.2	194	15.4	41.1	194	21.5	282.1	194	178.3	930	194	744.8	194
ENSG00000005075.11	1542.6	186	537.5	1006.7	186	352.1	1802.5	186	1129.5	1309.2	186	690.3	186
ENSG00000161526.10	89.1	173	27.1	69.7	173	20.5	98.3	173	48.1	18.4	173	10.7	173
ENSG00000161970.8	534.7	201	96.1	174.7	201	72.2	7743.4	201	5452	216	201	135.2	201
ENSG00000162191.9	78.3	183	18.3	99.3	183	19.4	259.6	183	159.5	227.9	183	160.3	183
ENSG00000162236.7	30.1	238	7.7	61.7	238	24.8	34.5	238	14.1	177.4	238	83.4	238
ENSG00000162931.7	26.8	314	16.8	53	314	38.8	28.6	314	25	14.9	314	14	314
ENSG00000162961.9	267.2	201	103	160.8	201	61.4	2049.8	201	1114.3	439.9	201	243.3	201
ENSG00000163170.7	148.5	201	32.5	244.5	201	84	135.2	201	39.4	263.5	201	64.3	201
ENSG00000163319.6	278	295	53.1	167	295	44.2	1528.1	295	563.1	553.5	295	221.4	295
ENSG00000163479.9	264.6	249	46.2	252.6	249	64.6	1053.1	249	297.7	546.3	249	152.4	249
ENSG00000167552.9	53.5	20	11.7	68.4	20	30.2	73.4	20	31.5	119.1	20	33.1	20
ENSG00000163684.7	120.1	171	34.2	208.8	171	65.7	73.2	171	31.8	73.5	171	40.1	171
ENSG00000197894.6	100.4	239	23.7	264.8	239	64.6	423.1	239	153.7	767.4	239	282.9	239
ENSG00000164032.7	2957.1	314	1336.5	8193	314	3238.3	83058.9	314	68871.3	253626	314	208229	314
ENSG00000164182.6	129.9	274	51.3	52.3	274	15.1	311.4	274	131.3	32.8	274	9.3	274
ENSG00000164615.3	223.5	248	65.6	224.3	248	78.6	1614.5	248	1178	607.8	248	479.1	248
ENSG00000113013.8	21.7	244	6	82.9	244	28	146.2	244	89.3	93.5	244	46.1	244
ENSG00000164687.6	456.6	374	368	191.2	374	142.2	2277.8	374	1822.5	364.4	374	289.4	374
ENSG00000166226.8	99.2	326	27.7	172.2	326	62.5	595.9	326	215.6	151.6	326	47.1	326
ENSG00000270316.1	54.7	188	12.6	33.9	188	10.8	238.9	188	129.8	47.7	188	8.9	188
ENSG00000166598.8	108.7	277	36.2	40.1	277	12.9	1467.8	277	759.9	44.7	277	22.4	277
ENSG00000025770.14	47.6	167	8.3	100	167	23.7	234.9	167	99.8	287.5	167	128.2	167
ENSG00000166794.4	15.2	387	9.1	31.4	387	14	358.2	387	204	448.2	387	342.1	387
ENSG00000125971.12	195.2	179	49.4	277.7	179	79.7	531.3	179	210.5	938.7	179	344.4	179
ENSG00000167380.12	36.2	201	10.3	45.8	201	11.8	38.8	201	11.6	64.8	201	15.8	201
ENSG00000167553.10	402.5	376	261.6	845.4	376	518	7230.9	376	4970.2	15411.7	376	4810.4	376
ENSG00000267855.1	306.1	222	145.5	438.4	222	95.8	4058.7	222	2955.3	54839.2	222	35366.4	222
ENSG00000167985.2	50.1	253	6.6	118.3	253	30.2	105.8	253	34.4	223.7	253	74.1	253
ENSG00000162191.9	63	218	18.3	82.8	218	19.4	259.6	218	159.5	227.9	218	160.3	218
ENSG00000172301.6	16.3	156	9.4	37.9	156	28	34.9	156	15.2	118.8	156	87.6	156
ENSG00000205544.3	87.7	241	32.2	269.7	241	63.5	216	241	134.2	5482.6	241	2890.6	241
ENSG00000065427.10	246.9	215	89.9	126.8	215	48.5	459.8	215	340.3	47.6	215	23.3	215
ENSG00000170889.9	728.7	317	405.9	539.5	317	290.8	59838.2	317	51424.6	13370.8	317	10987.9	317
ENSG00000169814.8	144.3	260	58.2	264.5	260	113.1	1081.6	260	810.2	1199.9	260	788.1	260
ENSG00000170906.11	255.5	171	73.9	168.9	171	53.8	377.2	171	262.6	762.1	171	470.7	171
ENSG00000160741.12	12.7	156	9.1	19.4	156	12.9	24.7	156	22.4	77	156	68.5	156
ENSG00000170791.13	330.2	234	171.2	184	234	63.5	1055.9	234	615.2	1275.6	234	664.2	234
ENSG00000168101.10	126.3	225	28.5	234.6	225	60.3	365	225	171.1	2075.9	225	837.6	225
ENSG00000143742.8	102.6	220	33.4	208	220	72.2	711.8	220	270.9	156.6	220	56.9	220
ENSG00000171863.8	4159.4	321	2069.7	3029.6	321	1420.4	380801	321	333962	19171.8	321	14196.4	321
ENSG00000172115.4	402.9	302	259.3	112.6	302	68.9	908.8	302	467.3	64.6	302	28.9	302
ENSG00000169856.7	12.3	337	10.8	20.5	337	20.5	28.2	337	27.8	35	337	33.6	337
ENSG00000168589.10	8.5	186	3.7	30.3	186	23.7	26.2	186	24.6	69.5	186	69	186
ENSG00000168894.5	774.8	215	266.7	468.2	215	112	343.9	215	240.5	755.3	215	484.3	215
ENSG00000168273.3	75.2	204	29.4	91	204	53.8	300.1	204	183	736.9	204	540.2	204
ENSG00000172366.15	733.2	340	534.6	389.8	340	257.4	1970.6	340	1604.4	3286.7	340	2647.8	340
ENSG00000131446.11	52.2	282	16.5	110.3	282	21.5	28.3	282	14.5	24.2	282	8.9	282
ENSG00000042286.10	33.6	379	6.8	85.2	379	40.9	168.6	379	78.5	226.9	379	195.8	379
ENSG00000041988.11	78.2	206	20.3	126.7	206	33.4	35.2	206	11.2	52.9	206	27.5	206
ENSG00000174444.10	412.6	238	65.6	120.3	238	67.8	10968.8	238	6223.8	341	238	232.6	238
ENSG00000105968.14	194.1	275	43.4	351.6	275	76.5	417.6	275	223.5	517.3	275	220.9	275
ENSG00000172757.8	601.8	354	459	418.1	354	316.6	12883.5	354	10688	19206.7	354	15433.9	354
ENSG00000173545.4	158.7	193	82.4	58.6	193	25.8	252.1	193	118.6	18.4	193	11.2	193
ENSG00000173207.8	454.4	183	184.3	399.8	183	169.1	1074.7	183	781.6	789.7	183	625	183
ENSG00000167658.11	120.7	207	26.2	609.8	207	227.2	2848.2	207	2137.5	783.3	207	632.5	207
ENSG00000173465.3	397	248	188.6	446	248	250.9	1316.8	248	564.2	12050.8	248	5581.3	248
ENSG00000173915.8	2484.3	214	556.9	2895.7	214	623.5	17185.2	214	10748.4	18051	214	7668.9	214
ENSG00000173933.15	289.6	290	100.4	657.8	290	201.4	259.7	290	154.8	1105.1	290	599.8	290
ENSG00000172534.9	14	190	11.4	33.4	190	32.3	140.8	190	140	91.4	190	90.4	190
ENSG00000153048.6	231.4	204	75	184.3	204	51.7	761.7	204	558.1	615.7	204	442.8	204
ENSG00000175193.8	234.9	209	46.8	343.4	209	109.8	310.7	209	187.3	384.3	209	241.4	209
ENSG00000113552.11	30.3	205	7.4	60.9	205	24.8	226.5	205	173.2	26.8	205	17.2	205
ENSG00000173456.4	30.4	201	11.4	80.1	201	32.3	212.6	201	140	130.9	201	90.4	201
ENSG00000155368.12	3591.8	108	1687.7	3870.3	108	1824.3	21221.4	108	11597.2	20930.9	108	10360.1	108
ENSG00000167526.9	1344.2	226	345.5	1446.4	226	350	69261.6	226	48773.9	20816.9	226	13059.2	226
ENSG00000108848.11	64.9	201	17.4	21.8	201	6.5	212.6	201	70.5	25	201	13.5	201
ENSG00000173163.6	41.3	228	17.7	33.8	228	8.6	213	228	139.2	72.8	228	40.1	228
ENSG00000172660.7	54.3	196	21.7	186.1	196	115.2	216.2	196	95.1	32.4	196	18.2	196
ENSG00000129347.15	69.3	228	28.2	134.5	228	48.5	138.1	228	83.9	6.7	228	4.7	228
ENSG00000145916.14	58.4	222	12.8	103.5	222	22.6	143.1	222	68.7	222.8	222	110.9	222
ENSG00000117748.5	63.2	139	20.3	69.7	139	11.8	118.5	139	64.4	33.9	139	12.1	139
ENSG00000181649.5	131.9	236	81.9	111.5	236	71.1	410.3	236	320.4	596.7	236	433.5	236
ENSG00000123975.4	1006.9	201	441.3	2301.4	201	1240.6	3800.1	201	1899.5	13117	201	6361.1	201
ENSG00000179115.6	105.1	205	29.7	152.3	205	47.4	321.1	205	137.8	676.6	205	384.1	205
ENSG00000137154.8	2046.7	163	358.3	1219.1	163	344.6	36463.2	163	20638.1	7621.1	163	3557.6	163
ENSG00000135506.11	38.3	231	24.5	19.6	231	10.8	171.8	231	74.9	12	231	5.1	231
ENSG00000178896.6	168.9	277	67.3	342	277	183.1	502.4	277	317.2	6671.2	277	4723.3	277
ENSG00000198034.6	2380.8	283	1293.2	3025.1	283	1940.6	108910	283	94132.8	22458.8	283	19307.5	283
ENSG00000178999.8	74.7	208	28	57.6	208	12.9	215.9	208	151.2	124.5	208	83	208
ENSG00000156508.13	718.6	187	216.2	1955.8	187	564.3	32864.3	187	27096.3	9138.6	187	6793.6	187
ENSG00000179029.10	82	220	15.7	251	220	105.5	333.6	220	105.6	3961.2	220	2632.4	220
ENSG00000141682.11	95	249	77.6	142.7	249	118.5	83.7	249	71.3	41.2	249	36.4	249
ENSG00000175193.8	176.4	228	46.8	294.6	228	109.8	310.3	228	187.3	384.3	228	241.4	228
ENSG00000172058.11	74.3	205	26.8	52.1	205	18.3	434.2	205	111.4	51.3	205	14.9	205
ENSG00000138029.9	85.9	245	28	173.7	245	58.2	1309.2	245	987	391.9	245	331.9	245
ENSG00000178449.4	746.8	324	415.6	1588.6	324	1082.3	3031.4	324	2302.5	40934.1	324	31829.3	324
ENSG00000163110.10	29.4	241	11.4	34.9	241	9.7	44.3	241	23.1	63.3	241	47.1	241
ENSG00000163110.10	29.4	256	11.4	34.9	256	9.7	44.3	256	23.1	63.3	256	47.1	256
ENSG00000117450.9	1475.6	273	530	1174.3	273	465.2	63894.5	273	51450.3	34823.2	273	26622.2	273
ENSG00000065427.10	187.1	201	89.9	94.3	201	48.5	458.3	201	340.3	44.8	201	23.3	201
ENSG00000067225.13	284.4	354	102.1	464.9	354	175.5	805	354	435.1	186.8	354	91.8	354
ENSG00000122026.6	1396.6	175	491.5	1070.3	175	369.4	27799.4	175	7035.7	5309.7	175	1749.7	175
ENSG00000175854.7	585.2	348	279.6	521.5	348	289.7	740.2	348	402.2	347.8	348	216.7	348
ENSG00000147274.10	119.5	201	30.8	39	201	22.6	2182.6	201	1610.6	93.5	201	62.9	201
ENSG00000065978.13	189.6	201	110.4	547.8	201	328.5	408.8	201	331.3	133.9	201	95.1	201
ENSG00000177700.5	852.1	217	240.8	621.4	217	198.2	1448.4	217	1170	672.3	217	455.4	217
ENSG00000123992.14	45.6	312	10.3	29.5	312	9.7	176.5	312	72	32.1	312	13.5	312
ENSG00000115053.11	100.4	311	58.5	291.6	311	200.3	1115.4	311	748	69.5	311	41.5	311
ENSG00000148303.12	796.4	209	209.1	895.9	209	262.8	38778.8	209	20005.2	11709.3	209	6798.8	209
ENSG00000155329.7	70	256	22	18.6	256	4.3	192.1	256	92.6	67.8	256	14.4	256
ENSG00000084072.12	832.4	201	240.8	605.9	201	256.3	241.5	201	73.4	60	201	27.5	201
ENSG00000044574.7	114.4	188	30	129.8	188	44.2	1139.4	188	959.5	68.9	188	54.5	188
ENSG00000119725.13	131.6	255	75	115.8	255	79.7	91.5	255	55.3	17.3	255	12.1	255
ENSG00000184154.8	118.4	192	28.2	153.9	192	39.8	31.5	192	8.7	94	192	22.4	192
ENSG00000099783.7	184.8	218	39.4	189.4	218	67.8	1410.7	218	508.2	62.4	218	28.9	218
ENSG00000122026.6	1382.1	161	491.5	1062.6	161	369.4	27789	161	7035.7	5308.3	161	1749.7	161
ENSG00000135070.9	139.4	201	69	467.1	201	297.2	291.9	201	214.8	142.2	201	99.7	201
ENSG00000168621.10	184.9	3	177.4	46.3	3	40.9	1143.6	3	1108.9	694.6	3	679.1	3
ENSG00000166949.11	19.3	345	12.6	18.4	345	16.2	32.3	345	21	3.3	345	3.3	345
ENSG00000163170.7	142.8	290	32.5	237.9	290	84	135.2	290	39.4	263	290	64.3	290
ENSG00000178031.11	19.5	28	14.8	56	28	45.2	2585.3	28	2354.5	5911.4	28	5484.4	28
ENSG00000182117.4	262.9	254	54.5	520.9	254	135.7	2585.8	254	1302	16359.3	254	8522.3	254
ENSG00000254772.5	1619.3	313	324.1	3893.4	313	920.8	73549.4	313	38084.1	23784.1	313	14628.5	313
ENSG00000198467.9	1168.2	189	408.8	1144.9	189	320.9	2629.6	189	1526.3	317.1	189	158.5	189
ENSG00000174374.9	16.5	211	11.4	35.6	211	32.3	152.9	211	140	105.4	211	90.4	211
ENSG00000183617.4	203.1	219	47.4	171.7	219	32.3	1035.6	219	673.8	2257.7	219	1273.8	219
ENSG00000131795.8	385.5	243	131.8	335.4	243	138.9	7365.2	243	4904.7	1129.9	243	661.4	243
ENSG00000182774.6	2459.8	313	439.6	2895.6	313	740.9	26214.9	313	21173.4	60762.5	313	45212.4	313
ENSG00000184779.8	2461	313	439.6	2897.8	313	740.9	26214.9	313	21173.4	60763	313	45212.4	313
ENSG00000185883.6	62.4	299	11.7	59.8	299	17.2	470.9	299	180.8	179.7	299	87.2	299
ENSG00000169715.10	542.1	187	141.8	548.8	187	148.6	2874	187	1240.2	14502.3	187	7454.1	187
ENSG00000203485.8	20.2	223	3.7	176.4	223	54.9	22	223	11.2	116	223	77.4	223
ENSG00000086061.11	42.2	263	13.7	22.8	263	15.1	193.8	263	141.1	17.9	263	8.4	263
ENSG00000182307.8	72.8	290	18	51.2	290	10.8	122.5	290	48.1	19.3	290	6.5	290
ENSG00000185624.10	33.4	363	8.3	60.9	363	14	631.4	363	317.9	154.3	363	60.6	363
ENSG00000111011.13	84.2	264	14	34.9	264	10.8	264.1	264	75.2	9	264	2.3	264
ENSG00000075624.9	18573.3	309	13419.1	11485.1	309	8382.6	92049.2	309	84164.6	7380	309	6415.2	309
ENSG00000087086.9	13804.7	209	11578.2	4630	209	3366.4	273930	209	244687	167197	209	138124	209
ENSG00000065978.13	204.4	188	110.4	578.1	188	328.5	411.6	188	331.3	137.6	188	95.1	188
ENSG00000126952.12	30.8	220	30.8	31.2	220	31.2	268.7	220	268.7	87.2	220	87.2	220
ENSG00000182718.12	2224.2	200	1148.8	2204.5	200	973.5	12647	200	10142.9	5789.5	200	3992	200
ENSG00000215472.5	2054.6	359	1399.6	410.1	359	44.2	76.9	359	61.5	16.2	359	10.3	359
ENSG00000228049.5	1580.1	139	537.5	1018.4	139	352.1	1825.6	139	1129.5	1344.4	139	690.3	139
ENSG00000172270.14	397	232	96.1	660.2	232	244.5	820.8	232	342.5	13564	232	9015.9	232
ENSG00000189266.7	150.3	212	58.2	58.4	212	18.3	269.5	212	160.2	18.9	212	11.7	212
ENSG00000114770.12	22.7	332	12.3	21.8	332	9.7	85	332	63.7	26.2	332	10.3	332
ENSG00000123349.9	3831.3	197	1403.6	4312.4	197	1823.2	11566.8	197	4470.7	13505.6	197	3940.7	197
ENSG00000198464.9	95.9	199	25.1	124.7	199	40.9	68.5	199	19.9	102.9	199	26.6	199
ENSG00000105705.11	119.2	201	55.9	48	201	8.6	110.3	201	58.6	9.9	201	5.1	201
ENSG00000126756.7	578.1	184	164.3	425.3	184	185.2	11764.5	184	7549	20708.3	184	13143.5	184
ENSG00000123416.11	2104.3	201	479.8	3132.4	201	613.8	30207.6	201	21965.9	17165.1	201	8712.5	201
ENSG00000108840.11	890.3	247	885.5	912.4	247	900.3	7877.8	247	7849.5	1384.4	247	1364.7	247
ENSG00000160404.13	54.5	199	27.4	78	199	48.5	376.9	199	248.5	967.9	199	625.5	199
ENSG00000239672.3	919.1	234	326.1	459.4	234	166.9	8481.8	234	4658.4	4621.5	234	2268	234
ENSG00000162910.14	120.7	208	27.1	91.3	208	20.5	560.3	208	237.3	1702.9	208	785.3	208
ENSG00000162910.14	123	201	27.1	95.6	201	20.5	560.3	201	237.3	1702.9	201	785.3	201
ENSG00000173915.8	2060.3	214	556.9	2313.5	214	623.5	17130.1	214	10748.4	18013.9	214	7668.9	214
ENSG00000128272.10	937.7	200	292.4	2333.6	200	693.5	1351.7	200	639.1	3117.2	200	1611.7	200
ENSG00000104853.11	31.7	343	24.2	19.4	343	17.2	70.7	343	19.5	11.3	343	4.7	343
ENSG00000167380.12	35.9	209	10.3	45.8	209	11.8	38.8	209	11.6	64.8	209	15.8	209
ENSG00000273173.1	200.9	202	53.9	98.8	202	35.5	377.5	202	221.7	138.1	202	69	202
ENSG00000131051.16	98.8	184	18.8	44.6	184	11.8	220.6	184	84.6	23.7	184	7.9	184
ENSG00000189190.7	80.5	187	25.1	97.3	187	40.9	68.1	187	19.9	102.1	187	26.6	187
ENSG00000142347.12	37.4	132	36.5	11.8	132	11.8	305.1	132	303.1	181.8	132	180.4	132
ENSG00000273173.1	214.9	176	53.9	110.8	176	35.5	377.9	176	221.7	138.1	176	69	176
ENSG00000168589.10	5.5	118	3.7	27	118	23.7	25.4	118	24.6	69.5	118	69	118
ENSG00000142546.9	908.8	203	376.6	812.6	203	344.6	1258.2	203	957.7	7221.5	203	5542.2	203
ENSG00000101391.16	33.5	243	14.5	32.6	243	10.8	100.3	243	45.9	65	243	39.6	243
ENSG00000175793.10	47.5	208	16.5	49.8	208	21.5	269.9	208	181.2	51.5	208	40.5	208
ENSG00000009307.11	52	201	15.7	90.8	201	44.2	99.1	201	50.6	32.5	201	16.8	201
ENSG00000132600.12	95.9	121	23.4	39.2	121	8.6	162.2	121	49.6	49.4	121	18.2	121
ENSG00000143420.13	69.9	200	17.7	77.3	200	15.1	260.9	200	55.7	371.7	200	84.8	200
ENSG00000154640.10	34.7	144	13.7	29.3	144	19.4	166.1	144	111	6.7	144	4.7	144
ENSG00000166275.11	49.3	237	12.6	31.7	237	10.8	238.9	237	129.8	46.8	237	8.9	237
ENSG00000133318.9	34.7	218	11.7	27.2	218	9.7	282.3	218	153.7	40.4	218	26.1	218
ENSG00000159176.9	121.6	337	34.8	77	337	17.2	201.8	337	117.5	87	337	39.6	337
ENSG00000101843.14	55.6	179	11.1	104.4	179	26.9	132.3	179	55.7	100.5	179	63.9	179
ENSG00000188229.5	941.9	275	576.3	551.5	275	273.5	5207.1	275	4397.3	956.9	275	770.4	275
ENSG00000189060.4	16.7	323	13.4	25.9	323	18.3	121	323	108.1	26.2	323	24.7	323
ENSG00000162819.7	93.8	212	39.1	208.5	212	113.1	22.1	212	13.7	77.9	212	48.5	212
ENSG00000181038.9	206.6	172	75.6	254.3	172	89.4	280.8	172	107.4	107.6	172	53.6	172
ENSG00000183696.9	85	378	59.1	69.3	378	40.9	246.5	378	185.9	442.1	378	287.1	378
ENSG00000179085.7	75	265	27.1	77	265	26.9	397.3	265	166	1687.5	265	962.5	265
ENSG00000133318.9	32	255	11.7	27.2	255	9.7	282.3	255	153.7	40.4	255	26.1	255
ENSG00000187514.10	6268.6	215	2285.4	4309.2	215	1827.5	64470.3	215	30425.2	1526.6	215	736.4	215
ENSG00000162772.12	198.9	292	113.5	477	292	220.8	89	292	43.8	34.3	292	18.2	292
ENSG00000060762.14	26	262	9.1	22.7	262	11.8	273.3	262	155.2	11.4	262	5.1	262
ENSG00000162961.9	337.2	208	103	188.2	208	61.4	2051.4	208	1114.3	441.8	208	243.3	208
ENSG00000137710.10	44.5	309	23.4	9.7	309	7.5	354.9	309	228.9	7.1	309	2.8	309
ENSG00000135845.5	64.4	192	26.5	47.7	192	25.8	119.3	192	56.1	61.1	192	31.7	192
ENSG00000128739.16	190.1	255	53.9	91.1	255	35.5	377.5	255	221.7	138.1	255	69	255
ENSG00000101391.16	33.5	243	14.5	32.6	243	10.8	100.3	243	45.9	65	243	39.6	243
ENSG00000116761.7	52.8	86	12.8	98	86	40.9	91.7	86	52.4	22.6	86	11.7	86
ENSG00000160789.15	185.1	242	57.3	154.7	242	39.8	1825.2	242	1342.9	66.7	242	48	242
ENSG00000155096.9	22.4	231	10.6	204.9	231	115.2	58.5	231	33.6	137.1	231	86.7	231
ENSG00000154640.10	32.9	247	13.7	28.2	247	19.4	165	247	111	6.7	247	4.7	247
ENSG00000136942.10	9086.6	205	2275.7	5502.9	205	1936.3	53184.7	205	41030	24865.6	205	17098.7	205
ENSG00000132600.12	96.8	123	23.4	39.2	123	8.6	162.2	123	49.6	49.4	123	18.2	123
ENSG00000011304.12	14.6	228	3.4	239.7	228	48.5	73.9	228	37.6	101.7	228	51.7	228
ENSG00000105968.14	173.9	288	43.4	267.1	288	76.5	414.4	288	223.5	515.9	288	220.9	288
ENSG00000169062.10	21.7	157	12	16.3	157	8.6	25.9	157	14.1	44.8	157	40.1	157
ENSG00000123349.9	4961.1	224	1403.6	4663.8	224	1823.2	11565.8	224	4470.7	13507.4	224	3940.7	224
ENSG00000147669.6	129.5	253	38.8	28.4	253	5.4	750.6	253	153.4	30.5	253	7	253
ENSG00000165138.12	69.5	211	59.9	64.6	211	54.9	67.2	211	64.4	21.9	211	18.2	211
ENSG00000006007.7	62.7	248	18.5	31.7	248	3.2	710.9	248	520.1	272.8	248	191.1	248
ENSG00000113558.14	427.2	289	114.1	189.8	289	58.2	1322.5	289	388.8	223.8	289	62.9	289
ENSG00000125826.15	69.7	329	20.3	56.5	329	14	94.8	329	36.9	46.4	329	32.6	329
ENSG00000117614.5	64.1	185	24.2	17.3	185	9.7	464.1	185	325.9	17.7	185	11.2	185
ENSG00000163159.7	82.9	162	24.5	123.7	162	30.2	94.8	162	61.1	206.4	162	125.4	162
ENSG00000133318.9	36.9	128	11.7	28.3	128	9.7	279.8	128	153.7	40	128	26.1	128
ENSG00000111011.13	84.2	264	14	34.9	264	10.8	264.1	264	75.2	9	264	2.3	264
ENSG00000122566.16	58.3	201	24	84.7	201	43.1	473.2	201	307.4	58.6	201	41.9	201
ENSG00000172058.11	82.2	183	26.8	60.9	183	18.3	434.2	183	111.4	51.3	183	14.9	183
ENSG00000196440.7	111.7	182	62.8	114.9	182	56	1180	182	765	306.4	182	177.6	182
ENSG00000129055.8	175.8	240	43.1	214.8	240	72.2	86.4	240	29.7	32.2	240	11.7	240
ENSG00000170791.13	368.2	235	171.2	227.7	235	63.5	1057.1	235	615.2	1276.1	235	664.2	235
ENSG00000155329.7	71.8	201	22	19.7	201	4.3	191.7	201	92.6	67.8	201	14.4	201
ENSG00000161526.10	87.6	193	27.1	67.5	193	20.5	98.3	193	48.1	18.4	193	10.7	193
ENSG00000196923.9	167.7	170	92.1	160.5	170	70	322.1	170	210.1	439.9	170	290.4	170
ENSG00000125676.15	24.1	232	15.4	34.5	232	21.5	202.3	232	178.3	790.6	232	744.8	232
ENSG00000196923.9	166.8	180	92.1	155.1	180	70	322.1	180	210.1	439.9	180	290.4	180
ENSG00000155368.12	3962.2	257	1687.7	4143.1	257	1824.3	21206.3	257	11597.2	20889.9	257	10360.1	257
ENSG00000186153.12	120	79	105.6	87.8	79	62.5	461	79	423.5	1024.2	79	990	79
ENSG00000133318.9	32.3	251	11.7	27.2	251	9.7	282.3	251	153.7	40.4	251	26.1	251
ENSG00000110721.7	11	306	7.4	27	306	24.8	175.5	306	173.2	17.2	306	17.2	306
ENSG00000100401.15	63.7	258	13.4	139.9	258	37.7	177.2	258	101.3	39.3	258	22.4	258
ENSG00000105220.10	76.4	371	39.1	137.5	371	79.7	610.4	371	464.4	396.5	371	325.8	371
ENSG00000084072.12	841.5	198	240.8	607	198	256.3	241.9	198	73.4	60	198	27.5	198
ENSG00000143420.13	69.9	201	17.7	77.3	201	15.1	260.9	201	55.7	371.7	201	84.8	201
ENSG00000196923.9	165.6	198	92.1	151.8	198	70	322.1	198	210.1	439.9	198	290.4	198
ENSG00000122566.16	60.4	201	24	89.1	201	43.1	473.2	201	307.4	58.6	201	41.9	201
ENSG00000095794.15	162.3	187	111.8	27.1	187	17.2	515.8	187	415.9	19.6	187	15.4	187
ENSG00000125971.12	240.9	214	49.4	347.1	214	79.7	531.7	214	210.5	941	214	344.4	214
ENSG00000139675.10	159.8	201	45.1	232.2	201	82.9	2355.5	201	1288.3	260.9	201	149.6	201
ENSG00000101391.16	33.5	243	14.5	32.6	243	10.8	100.3	243	45.9	65	243	39.6	243
ENSG00000149257.9	33.7	368	12.8	26	368	7.5	571.3	368	394.6	365.8	368	254.9	368
ENSG00000196459.9	65	224	9.7	63.2	224	16.2	149.8	224	79.9	36.7	224	13.5	224
ENSG00000228049.5	1603.1	167	537.5	1028.3	167	352.1	1827.6	167	1129.5	1344.9	167	690.3	167
ENSG00000009307.11	51.7	182	15.7	91.9	182	44.2	99.1	182	50.6	32.5	182	16.8	182
ENSG00000198546.10	144.1	201	38.8	244.3	201	57.1	241.7	201	124.8	812.2	201	506.6	201
ENSG00000258289.3	208.9	256	39.9	184.2	256	42	844.2	256	361.3	2043.3	256	1210.4	256
ENSG00000163110.10	29.4	257	11.4	34.9	257	9.7	44.3	257	23.1	63.3	257	47.1	257
ENSG00000127191.13	96.5	192	51.3	54.4	192	29.1	103.1	192	77.8	4.7	192	3.7	192
ENSG00000196459.9	53.1	261	9.7	50	261	16.2	149.8	261	79.9	36.7	261	13.5	261
ENSG00000198482.6	63.2	214	25.1	78.9	214	40.9	55.9	214	19.9	78.6	214	26.6	214
ENSG00000196923.9	168.9	158	92.1	162.7	158	70	322.1	158	210.1	439.9	158	290.4	158
ENSG00000180964.12	115.3	209	43.1	18.6	209	3.2	491.7	209	207.2	37	209	16.3	209
ENSG00000072274.8	37.2	300	20.8	36.9	300	23.7	403.4	300	320.4	87.6	300	61.1	300
ENSG00000122566.16	58.3	201	24	84.7	201	43.1	473.2	201	307.4	58.6	201	41.9	201
ENSG00000070010.14	193.5	231	33.7	124.8	231	38.8	1126	231	462.6	271.1	231	107.7	231
ENSG00000198467.9	1144.5	198	408.8	1132.9	198	320.9	2629.6	198	1526.3	317.1	198	158.5	198
ENSG00000060762.14	26	262	9.1	22.7	262	11.8	273.3	262	155.2	11.4	262	5.1	262
ENSG00000131051.16	74.1	275	18.8	36.9	275	11.8	218.3	275	84.6	23.7	275	7.9	275
ENSG00000198930.8	500.4	179	112.4	473.8	179	129.2	370.1	179	106.7	292.9	179	108.6	179
ENSG00000142864.10	482	214	117.5	860.8	214	211.1	1313.3	214	561	199.5	214	91.4	214
ENSG00000166681.9	110.2	399	62.8	100.8	399	56	1365.7	399	765	346.2	399	177.6	399
ENSG00000160789.15	185.1	242	57.3	154.7	242	39.8	1825.2	242	1342.9	66.7	242	48	242
ENSG00000126952.12	30.8	220	30.8	31.2	220	31.2	268.7	220	268.7	87.2	220	87.2	220
ENSG00000119979.11	149.6	201	39.9	25.2	201	6.5	193	201	107.8	249.8	201	128.2	201
ENSG00000198805.7	252.7	228	134.9	433	228	123.8	1955.7	228	1719.1	2802.6	228	2316.9	228
ENSG00000205758.7	65.6	219	45.4	63.8	219	46.3	107.5	219	68	59.5	219	41	219
ENSG00000198863.3	54.7	201	48.5	33.4	201	26.9	345.2	201	327	1.4	201	0.9	201
ENSG00000126952.12	30.8	220	30.8	31.2	220	31.2	268.7	220	268.7	87.2	220	87.2	220
ENSG00000101843.14	50.4	201	11.1	100.1	201	26.9	132.7	201	55.7	100.5	201	63.9	201
ENSG00000129347.15	67.3	211	28.2	129	211	48.5	138.1	211	83.9	6.7	211	4.7	211
ENSG00000143420.13	69.9	201	17.7	77.3	201	15.1	260.9	201	55.7	371.7	201	84.8	201
ENSG00000171792.6	32.8	201	16.3	36.8	201	14	34.9	201	17.4	11.2	201	6.5	201
ENSG00000162910.14	123	201	27.1	95.6	201	20.5	560.3	201	237.3	1702.9	201	785.3	201
ENSG00000162910.14	123.6	182	27.1	90.2	182	20.5	560.3	182	237.3	1702.9	182	785.3	182
ENSG00000143742.8	111.6	114	33.4	212.4	114	72.2	711.8	114	270.9	156.6	114	56.9	114
ENSG00000143742.8	103.2	212	33.4	208	212	72.2	711.8	212	270.9	156.6	212	56.9	212
ENSG00000162772.12	212.4	47	113.5	504.5	47	220.8	88.6	47	43.8	34.3	47	18.2	47
ENSG00000146425.6	288	200	106.1	234.5	200	64.6	1547.1	200	815.6	1247	200	690.7	200
ENSG00000146425.6	288	201	106.1	234.5	201	64.6	1547.1	201	815.6	1247	201	690.7	201
ENSG00000215712.6	45.6	285	11.1	40.1	285	11.8	83.2	285	19.5	22.5	285	5.1	285
ENSG00000143845.10	5.5	269	4	31.3	269	26.9	33.8	269	27.5	43.3	269	40.5	269
ENSG00000143845.10	13.3	93	4	55.4	93	26.9	34.9	93	27.5	44.3	93	40.5	93
ENSG00000169976.5	535.4	245	257.3	470.4	245	191.7	3383	245	2001.5	7833	245	3432.7	245
ENSG00000135845.5	59.9	218	26.5	43.3	218	25.8	120.4	218	56.1	72.3	218	31.7	218
ENSG00000118515.7	49	205	24.8	363.9	205	171.2	655.9	205	463.3	396.9	205	305.8	205
ENSG00000146376.6	17	208	13.4	17.3	208	16.2	42.5	208	33.3	8.9	208	8.4	208
ENSG00000163467.7	41.5	49	22.5	12	49	4.3	37.3	49	21.7	28.6	49	20	49
ENSG00000163467.7	45.6	240	22.5	14.2	240	4.3	37.6	240	21.7	30.5	240	20	240
ENSG00000163467.7	45.6	220	22.5	14.2	220	4.3	37.2	220	21.7	30.5	220	20	220
ENSG00000160789.15	205.8	190	57.3	171.1	190	39.8	1825.2	190	1342.9	66.7	190	48	190
ENSG00000160789.15	200.2	205	57.3	163.4	205	39.8	1825.2	205	1342.9	66.7	205	48	205
ENSG00000160753.11	93	207	38.8	104.4	207	36.6	80.7	207	47.7	131	207	103.5	207
ENSG00000179085.7	72.3	77	27.1	72.6	77	26.9	395.5	77	166	1681.8	77	962.5	77
ENSG00000179085.7	97.7	214	27.1	95.6	214	26.9	398.2	214	166	1695.6	214	962.5	214
ENSG00000169242.7	54.8	201	22.3	21.9	201	4.3	191.4	201	105.2	25.5	201	15.4	201
ENSG00000173207.8	437.7	199	184.3	383.6	199	169.1	1074.3	199	781.6	789.7	199	625	199
ENSG00000173207.8	460.9	229	184.3	398.1	229	169.1	1073.1	229	781.6	789.2	229	625	229
ENSG00000160741.12	14.5	117	9.1	19.4	117	12.9	24.7	117	22.4	77	117	68.5	117
ENSG00000160741.12	12.7	166	9.1	19.4	166	12.9	24.7	166	22.4	77	166	68.5	166
ENSG00000160679.8	174	227	36.2	313.5	227	78.6	292	227	131.7	123.6	227	48.9	227
ENSG00000065154.7	3.8	214	2.9	20.5	214	17.2	92.4	214	86.1	116.8	214	108.6	214
ENSG00000123505.10	94.1	201	51.6	108.1	201	70	647.1	201	399.7	81.1	201	49.9	201
ENSG00000123505.10	92	216	51.6	108.1	216	70	647.1	216	399.7	81.1	216	49.9	216
ENSG00000123505.10	92	216	51.6	108.1	216	70	647.1	216	399.7	81.1	216	49.9	216
ENSG00000163159.7	72.6	217	24.5	112.7	217	30.2	94.4	217	61.1	206.4	217	125.4	217
ENSG00000163156.7	591.4	266	164	176.6	266	65.7	299.5	266	126.9	69.4	266	41.5	266
ENSG00000163156.7	623.9	303	164	194	303	65.7	298.3	303	126.9	69.9	303	41.5	303
ENSG00000143420.13	68.4	220	17.7	76.2	220	15.1	260.9	220	55.7	371.7	220	84.8	220
ENSG00000143420.13	68.4	220	17.7	76.2	220	15.1	260.9	220	55.7	371.7	220	84.8	220
ENSG00000143420.13	70.8	190	17.7	78.4	190	15.1	260.9	190	55.7	371.7	190	84.8	190
ENSG00000023902.9	34.6	158	32.8	96	158	88.3	21.2	158	19.2	268.1	158	267.1	158
ENSG00000183558.5	37.3	362	17.1	30.5	362	15.1	149	362	112.1	170.3	362	117.9	362
ENSG00000131795.8	467.1	208	131.8	394.8	208	138.9	7367.1	208	4904.7	1130.4	208	661.4	208
ENSG00000009307.11	51.4	221	15.7	89.7	221	44.2	99.1	221	50.6	32.5	221	16.8	221
ENSG00000155366.12	423.2	153	174.9	457.6	153	101.2	1382.8	153	612	5499.6	153	3200.1	153
ENSG00000155366.12	423.2	130	174.9	457.6	130	101.2	1383.2	130	612	5499.6	130	3200.1	130
ENSG00000155366.12	482.9	209	174.9	581.5	209	101.2	1548.1	209	612	6557	209	3200.1	209
ENSG00000148834.8	56.3	392	19.1	18.5	392	4.3	1399.1	392	775.8	751.8	392	326.7	392
ENSG00000148834.8	73.8	367	19.1	32.7	367	4.3	1506.1	367	775.8	787.3	367	326.7	367
ENSG00000173915.8	2069.9	189	556.9	2302.2	189	623.5	17142	189	10748.4	18027.4	189	7668.9	189
ENSG00000166275.11	53.8	198	12.6	35	198	10.8	238.9	198	129.8	46.8	198	8.9	198
ENSG00000101150.13	65.8	287	14.8	143.8	287	29.1	378.5	287	184.8	507.8	287	246.6	287
ENSG00000198930.8	390.2	215	112.4	402.8	215	129.2	368.6	215	106.7	288.7	215	108.6	215
ENSG00000198930.8	390.5	171	112.4	403.9	171	129.2	368.6	171	106.7	288.7	171	108.6	171
ENSG00000143013.8	27.2	215	5.7	42.4	215	16.2	62.3	215	23.9	8.1	215	3.3	215
ENSG00000119986.6	587.3	283	170.6	1020.5	283	274.6	440.5	283	119.4	1571.1	283	511.8	283
ENSG00000174021.6	53.8	188	28.2	21.7	188	9.7	79	188	31.5	28.2	188	17.2	188
ENSG00000174021.6	57.1	188	28.2	25	188	9.7	82.3	188	31.5	29.6	188	17.2	188
ENSG00000116761.7	30.4	197	12.8	77.2	197	40.9	91.7	197	52.4	24	197	11.7	197
ENSG00000142864.10	506.9	187	117.5	876	187	211.1	1313.7	187	561	200	187	91.4	187
ENSG00000142864.10	466.1	230	117.5	847.7	230	211.1	1313.3	230	561	199.5	230	91.4	230
ENSG00000142864.10	491.8	201	117.5	868.4	201	211.1	1313.7	201	561	200	201	91.4	201
ENSG00000162377.4	354.2	226	97.3	299.6	226	101.2	249.9	226	60.8	189.8	226	47.1	226
ENSG00000176978.9	193.8	232	34.2	603.7	232	185.2	186.6	232	68	657.1	232	238.2	232
ENSG00000244687.7	243.1	194	145.8	122.4	194	58.2	1194.9	194	602.2	169.8	194	87.6	194
ENSG00000244687.7	238.7	228	145.8	122.4	228	58.2	1195.3	228	602.2	169.8	228	87.6	228
ENSG00000130558.14	9.8	253	8.6	22.6	253	21.5	20.7	253	19.9	105.8	253	105.8	253
ENSG00000130558.14	9.8	9	8.6	22.6	9	21.5	19.9	9	19.9	105.8	9	105.8	9
ENSG00000101901.6	50.3	262	17.1	104.9	262	34.5	43.8	262	18.1	61.6	262	15.4	262
ENSG00000117450.9	2207.9	171	530	1776.6	171	465.2	63908.9	171	51450.3	34834	171	26622.2	171
ENSG00000096080.7	258.7	201	77.9	399.4	201	135.7	195.6	201	79.6	2142.7	201	923.8	201
ENSG00000096080.7	258.7	201	77.9	399.4	201	135.7	195.6	201	79.6	2142.7	201	923.8	201
ENSG00000143179.8	145.1	198	97.3	201.3	198	101.2	79.8	198	60.8	94.7	198	47.1	198
ENSG00000101843.14	50.4	201	11.1	100.1	201	26.9	132.7	201	55.7	100.5	201	63.9	201
ENSG00000101843.14	50.4	201	11.1	100.1	201	26.9	132.7	201	55.7	100.5	201	63.9	201
ENSG00000130713.11	132.8	194	29.7	133.2	194	40.9	374.6	194	204	99	194	50.3	194
ENSG00000130713.11	129.4	195	29.7	130	195	40.9	374.6	195	204	99	195	50.3	195
ENSG00000130713.11	97.9	201	29.7	105.2	201	40.9	374.6	201	204	99	201	50.3	201
ENSG00000130713.11	85.7	260	29.7	88.8	260	40.9	374.6	260	204	99	260	50.3	260
ENSG00000159479.12	220.2	185	61.6	172	185	47.4	445.2	185	137.1	196.6	185	79.7	185
ENSG00000159479.12	232	209	61.6	174.2	209	47.4	458.5	209	137.1	201.8	209	79.7	209
ENSG00000171960.6	40.2	169	8	60	169	21.5	266.4	169	183	133	169	92.3	169
ENSG00000095319.10	25.1	214	24.2	20.5	214	17.2	25.7	214	19.5	6.2	214	4.7	214
ENSG00000166681.9	163.7	332	62.8	142.3	332	56	1544.7	332	765	378.1	332	177.6	332
ENSG00000166681.9	162.2	344	62.8	142.3	344	56	1543.6	344	765	378.6	344	177.6	344
ENSG00000185222.7	104.2	227	43.1	26.3	227	3.2	497	227	207.2	42.1	227	16.3	227
ENSG00000185222.7	112.3	234	43.1	30.7	234	3.2	500.1	234	207.2	42.1	234	16.3	234
ENSG00000180964.12	122	227	43.1	21.9	227	3.2	491.3	227	207.2	37	227	16.3	227
ENSG00000126952.12	30.8	220	30.8	31.2	220	31.2	268.7	220	268.7	87.2	220	87.2	220
ENSG00000025772.7	66.2	291	17.7	54.2	291	12.9	109.7	291	39.1	54	291	19.1	291
ENSG00000084072.12	868.2	182	240.8	630.9	182	256.3	241.9	182	73.4	60	182	27.5	182
ENSG00000084072.12	453	182	240.8	401.7	182	256.3	241.5	182	73.4	60	182	27.5	182
ENSG00000241343.5	1647.6	200	304.1	977.8	200	276.8	42670.1	200	27691.6	5135.9	200	2920.5	200
ENSG00000090621.9	509.8	162	238.5	531.9	162	245.5	290.1	162	128.8	6.1	162	2.8	162
ENSG00000090621.9	509.8	155	238.5	531.9	155	245.5	290.1	155	128.8	6.6	155	2.8	155
ENSG00000171159.4	125	275	36.8	167.9	275	38.8	212.3	275	47.7	2108.5	275	707.5	275
ENSG00000160404.13	54.5	201	27.4	78	201	48.5	376.9	201	248.5	967.9	201	625.5	201
ENSG00000160404.13	53.9	224	27.4	78	224	48.5	376.9	224	248.5	967.9	224	625.5	224
ENSG00000198937.8	323.1	233	75	358.6	233	140	414.1	233	177.2	3891.3	233	2306.6	233
ENSG00000204120.10	75.8	225	24.8	135.4	225	38.8	36.7	225	18.1	38.6	225	12.6	225
ENSG00000204120.10	75.5	227	24.8	135.4	227	38.8	36.7	227	18.1	38.6	227	12.6	227
ENSG00000136942.10	9693.9	159	2275.7	5951.7	159	1936.3	53193.8	159	41030	24868	159	17098.7	159
ENSG00000101363.8	271.6	218	85.9	104.5	218	23.7	240.5	218	123.3	62.5	218	31.7	218
ENSG00000198034.6	2542.7	231	1293.2	3162.8	231	1940.6	108911	231	94132.8	22458.8	231	19307.5	231
ENSG00000124762.9	142.1	194	81.9	59.5	194	33.4	287.7	194	194.6	19.8	194	10.7	194
ENSG00000180198.11	127.2	188	66.2	126.6	188	62.5	181.1	188	121.9	302.6	188	182.7	188
ENSG00000117748.5	50.5	369	20.3	48.8	369	11.8	115.3	369	64.4	34.9	369	12.1	369
ENSG00000088367.16	51.4	242	45.9	35.7	242	30.2	25.1	242	23.9	3.3	242	1.9	242
ENSG00000123992.14	41.7	334	10.3	29.5	334	9.7	176.5	334	72	32.1	334	13.5	334
ENSG00000123992.14	31.7	337	10.3	19.6	337	9.7	179.1	337	72	33.1	337	13.5	337
ENSG00000107984.5	98.5	186	53.3	126.5	186	71.1	811.2	186	674.2	115.5	186	97.9	186
ENSG00000131051.16	90.1	221	18.8	43.5	221	11.8	218	221	84.6	23.7	221	7.9	221
ENSG00000189266.7	150.9	196	58.2	58.4	196	18.3	269.5	196	160.2	18.9	196	11.7	196
ENSG00000142676.8	313.8	228	132.7	297.4	228	92.6	2491.9	228	2131.4	507.1	228	407.8	228
ENSG00000204220.5	47	207	19.7	41.4	207	7.5	171.6	207	80.7	68.1	207	11.7	207
ENSG00000125971.12	134.2	168	49.4	206.7	168	79.7	529.1	168	210.5	935	168	344.4	168
ENSG00000165138.12	70.4	184	59.9	64.6	184	54.9	67.2	184	64.4	21.9	184	18.2	184
ENSG00000169062.10	19.4	201	12	15.2	201	8.6	25.9	201	14.1	44.8	201	40.1	201
ENSG00000107968.5	28.2	141	10	30.4	141	16.2	13	141	8.7	51	141	41	141
ENSG00000198176.8	32.8	213	7.7	73	213	15.1	34.2	213	18.1	79.4	213	46.1	213
ENSG00000131669.5	80.5	238	26.2	27.4	238	4.3	196.8	238	102.4	86.4	238	23.3	238
ENSG00000204377.3	33.3	362	6.3	33.7	362	18.3	22.1	362	22.1	3.7	362	3.7	362
ENSG00000115963.9	19.4	201	14.3	7.6	201	6.5	27.8	201	20.3	4.8	201	3.3	201
ENSG00000134884.9	12.5	298	8.6	12.9	298	12.9	118.7	298	110	38.7	298	34.5	298
ENSG00000135070.9	143	192	69	471.5	192	297.2	291.9	192	214.8	142.2	192	99.7	192
ENSG00000125968.7	828.6	201	514.6	469.5	201	191.7	2387.7	201	2035.9	623.2	201	346.3	201
ENSG00000125968.7	817.4	207	514.6	458.6	207	191.7	2385.9	207	2035.9	618.5	207	346.3	207
ENSG00000137331.11	323.6	202	246.5	329	202	263.8	374	202	286.1	205.8	202	172.5	202
ENSG00000243279.2	108.4	188	43.1	168.5	188	65.7	483.2	188	292.6	397.3	188	206.9	188
ENSG00000243279.2	86.2	270	43.1	122.5	270	65.7	482.8	270	292.6	396.8	270	206.9	270
ENSG00000011052.17	1451.9	206	326.1	787.3	206	166.9	8486.5	206	4658.4	4623	206	2268	206
ENSG00000116685.11	27.1	128	18.8	40.9	128	31.2	1800	128	1255.4	572	128	359.8	128
ENSG00000116685.11	27.1	133	18.8	40.9	133	31.2	1800	133	1255.4	572	133	359.8	133
ENSG00000102317.13	219.7	161	51.6	246.8	161	93.7	2462.8	161	1749.4	342.3	161	222.3	161
ENSG00000204713.6	44.6	218	14.8	79.4	218	30.2	200.8	218	103.4	11.8	218	7	218
ENSG00000204713.6	44.6	219	14.8	79.4	219	30.2	200.8	219	103.4	11.8	219	7	219
ENSG00000173614.9	92.2	248	22.5	61.7	248	15.1	87.8	248	26.4	70.4	248	29.4	248
ENSG00000041988.11	78.8	195	20.3	128.9	195	33.4	35.2	195	11.2	52.9	195	27.5	195
ENSG00000118922.12	15.9	147	12.3	19.5	147	15.1	116.9	147	110.3	190.6	147	177.1	147
ENSG00000133318.9	34.7	218	11.7	27.2	218	9.7	282.3	218	153.7	40.4	218	26.1	218
ENSG00000162236.7	31.9	191	7.7	66.1	191	24.8	34.1	191	14.1	177.4	191	83.4	191
ENSG00000204922.4	875.9	220	349.7	2435.2	220	1207.2	4350.3	220	2899.6	67189.1	220	44684.3	220
ENSG00000136997.10	21.6	348	8.3	69.1	348	23.7	123.8	348	61.8	44.6	348	23.3	348
ENSG00000198467.9	1181.1	179	408.8	1164.4	179	320.9	2629.6	179	1526.3	317.1	179	158.5	179
ENSG00000030066.9	31.4	342	24.2	23.8	342	17.2	50.9	342	19.5	8.5	342	4.7	342
ENSG00000164405.6	6871.5	206	2806.3	3912.1	206	1626.1	186142	206	152029	136364	206	100512	206
ENSG00000164405.6	10283.9	222	2806.3	6291.3	222	1626.1	186159	222	152029	136409	222	100512	222
ENSG00000164405.6	9892.6	292	2806.3	5996.2	292	1626.1	186147	292	152029	136396	292	100512	292
ENSG00000181019.8	975.4	225	227.4	656.7	225	136.8	7774.2	225	4633.8	2117.4	225	1125.6	225
ENSG00000181019.8	647.4	309	227.4	400.7	309	136.8	7755.6	309	4633.8	2111.1	309	1125.6	309
ENSG00000132646.6	101.9	269	51.1	115.9	269	73.2	1585.7	269	1351.2	282.1	269	208.8	269
ENSG00000168255.14	1628.2	157	537.5	1045.7	157	352.1	1829.5	157	1129.5	1347.3	157	690.3	157
ENSG00000075426.7	29.7	207	12	32.6	207	12.9	12.9	207	5.8	248.3	207	198.6	207
ENSG00000050426.11	84.2	201	20.3	74.2	201	15.1	77.6	201	33.3	23	201	7	201
ENSG00000050426.11	91.8	184	20.3	79.7	184	15.1	77.6	184	33.3	23	184	7	184
ENSG00000163110.10	29.4	256	11.4	34.9	256	9.7	44.3	256	23.1	63.3	256	47.1	256
ENSG00000137154.8	997.2	171	358.3	895.8	171	344.6	36457.4	171	20638.1	7619.6	171	3557.6	171
ENSG00000161960.10	181.4	201	79.3	77	201	28	9562.9	201	8374.3	118.6	201	81.1	201
ENSG00000178031.11	19.5	234	14.8	56	234	45.2	2585.3	234	2354.5	5911.4	234	5484.4	234
ENSG00000107295.8	23.9	201	10.6	52.3	201	14	92.8	201	52.4	15.5	201	8.9	201
ENSG00000205542.6	601.9	64	315.5	2157.6	64	1170.6	2799.6	64	1455	13440.8	64	7044.4	64
ENSG00000205542.6	599.3	198	315.5	2156.6	198	1170.6	2799.2	198	1455	13441.8	198	7044.4	198
ENSG00000221914.4	6.5	289	2.6	29.2	289	23.7	168.1	289	137.8	326.2	289	292.7	289
ENSG00000205581.6	359.9	200	83.6	181.3	200	30.2	904.4	200	295.5	49.8	200	11.7	200
ENSG00000205581.6	236.2	347	83.6	139.6	347	30.2	887.7	347	295.5	49.8	347	11.7	347
ENSG00000205572.5	82.2	183	26.8	60.9	183	18.3	434.2	183	111.4	51.3	183	14.9	183
ENSG00000205572.5	74.3	205	26.8	52.1	205	18.3	434.2	205	111.4	51.3	205	14.9	205
ENSG00000105968.14	187.4	292	43.4	337.3	292	76.5	417.2	292	223.5	517.3	292	220.9	292
ENSG00000067057.12	91.8	229	49.9	80.5	229	44.2	887	229	756.3	203.3	229	179.9	229
ENSG00000198743.5	76.9	209	18.8	79.3	209	30.2	292.3	209	196.4	44.1	209	14	209
ENSG00000205758.7	77.2	207	45.4	70.3	207	46.3	107.9	207	68	59.5	207	41	207
ENSG00000205758.7	76.3	220	45.4	69.2	220	46.3	107.9	220	68	59.5	220	41	220
ENSG00000125826.15	91.5	187	20.3	77.4	187	14	103.6	187	36.9	51.2	187	32.6	187
ENSG00000107104.14	81.6	218	55.9	139.6	218	89.4	25	218	19.5	74.6	218	63.9	218
ENSG00000161203.9	74.5	367	15.4	108.2	367	28	371.7	367	130.2	271.3	367	83.9	367
ENSG00000129493.10	155.2	182	90.4	94.3	182	61.4	98.1	182	69.4	36.7	182	25.2	182
ENSG00000114770.12	29.3	206	12.3	31.7	206	9.7	85	206	63.7	26.2	206	10.3	206
ENSG00000159082.13	33.2	278	29.4	23.8	278	20.5	68	278	66.2	42	278	39.2	278
ENSG00000243449.2	432.7	234	119.2	639	234	288.6	1283.5	234	933.1	3348.7	234	2453.5	234
ENSG00000169814.8	105.8	33	58.2	217.6	33	113.1	955	33	810.2	983	33	788.1	33
ENSG00000135506.11	41.2	205	24.5	21.8	205	10.8	171.8	205	74.9	12	205	5.1	205
ENSG00000135506.11	40.6	207	24.5	21.8	207	10.8	171.8	207	74.9	12	207	5.1	207
ENSG00000161011.15	549.2	347	466.1	351.8	347	234.8	270.9	347	199.6	97.7	347	61.5	347
ENSG00000128739.16	188.6	263	53.9	90	263	35.5	377.5	263	221.7	138.1	263	69	263
ENSG00000170889.9	1262	187	405.9	1068.2	187	290.8	59860.8	187	51424.6	13392	187	10987.9	187
ENSG00000105619.9	152.7	219	83.9	216.4	219	128.2	77.9	219	37.3	25.8	219	9.3	219
ENSG00000170906.11	298.3	204	73.9	185.2	204	53.8	499.1	204	262.6	997.3	204	470.7	204
ENSG00000170906.11	284	187	73.9	182	187	53.8	376	187	262.6	759.3	187	470.7	187
ENSG00000170906.11	303.4	187	73.9	188.5	187	53.8	499.1	187	262.6	997.3	187	470.7	187
ENSG00000167747.9	2240.6	323	986.2	2602.6	323	1112.4	663.7	323	421	3223.3	323	1396.4	323
ENSG00000142546.9	768.3	191	376.6	632.7	191	344.6	1256.7	191	957.7	7211.5	191	5542.2	191
ENSG00000142541.12	2437	255	730.6	2006.2	255	632.1	58141	255	35125.9	11371.4	255	7419.1	255
ENSG00000142252.6	111	192	27.4	81.3	192	11.8	229.9	192	93.7	469.5	192	214.9	192
ENSG00000143322.15	22.7	209	11.4	19.5	209	14	66.4	209	44.5	210.7	209	204.6	209
ENSG00000218739.5	182.5	189	77.9	76.9	189	36.6	451.7	189	296.2	83.3	189	55	189
ENSG00000143183.12	389.8	235	109	285.5	235	36.6	2451.6	235	589.9	199.4	235	65.7	235
ENSG00000141580.11	26.5	292	14.8	31.5	292	17.2	423.6	292	349	16.5	292	11.2	292
ENSG00000128699.9	48.7	237	9.7	81.4	237	25.8	140.8	237	55.7	123.1	237	74.6	237
ENSG00000132341.7	1366.8	198	388.3	1326.9	198	454.5	13263.7	198	7773.9	4065.7	198	2396.1	198
ENSG00000132341.7	915.2	224	388.3	962.3	224	454.5	13244	224	7773.9	4064.7	224	2396.1	224
ENSG00000161267.7	36.3	283	6	69.5	283	18.3	28.1	283	9.4	152	283	42.4	283
ENSG00000161267.7	36.7	222	6	72.8	222	18.3	28.1	222	9.4	152	222	42.4	222
ENSG00000072274.8	31.8	201	20.8	34.7	201	23.7	403.8	201	320.4	87.6	201	61.1	201
ENSG00000088986.6	3442	223	1346.5	4608.9	223	1252.4	39370.5	223	22084.5	27583.8	223	12427.2	223
ENSG00000089157.11	4840.5	305	1326	7240.8	305	1530.3	159333	305	110630	492307	305	355440	305
ENSG00000114770.12	29.3	206	12.3	31.7	206	9.7	85	206	63.7	26.2	206	10.3	206
ENSG00000203485.8	22	192	3.7	184.1	192	54.9	22	192	11.2	116	192	77.4	192
ENSG00000136560.9	22.4	332	11.7	29.4	332	16.2	69.9	332	45.9	68.7	332	48.9	332
ENSG00000241343.5	1605.2	227	304.1	944.3	227	276.8	42669.7	227	27691.6	5133.5	227	2920.5	227
ENSG00000114125.9	347	235	84.2	337.7	235	126	225.3	235	68.4	65.3	235	14.9	235
ENSG00000167526.9	708.6	172	345.5	812	172	350	68881.6	172	48773.9	20336.2	172	13059.2	172
ENSG00000011052.17	1391.8	220	326.1	768.9	220	166.9	8486.5	220	4658.4	4623	220	2268	220
ENSG00000239672.3	1199.1	274	326.1	648.7	274	166.9	8484.5	274	4658.4	4623	274	2268	274
ENSG00000243678.7	1251	251	326.1	678.9	251	166.9	8485.7	251	4658.4	4623	251	2268	251
ENSG00000108848.11	64	205	17.4	21.8	205	6.5	212.6	205	70.5	25	205	13.5	205
ENSG00000196923.9	165.6	198	92.1	151.8	198	70	322.1	198	210.1	439.9	198	290.4	198
ENSG00000196923.9	166.8	180	92.1	155.1	180	70	322.1	180	210.1	439.9	180	290.4	180
ENSG00000171631.10	73.2	243	18.5	40.5	243	5.4	207.6	243	110.7	113.8	243	60.1	243
ENSG00000108840.11	890.3	275	885.5	912.4	275	900.3	7877.8	275	7849.5	1384.4	275	1364.7	275
ENSG00000005075.11	1544.1	178	537.5	1007.8	178	352.1	1802.5	178	1129.5	1309.2	178	690.3	178
ENSG00000065911.7	19.5	254	4.6	187.9	254	63.5	312.8	254	183.4	298	254	160.8	254
ENSG00000196975.10	24.7	359	5.1	45.6	359	15.1	209	359	100.2	100.1	359	43.3	359
ENSG00000070669.12	93.3	264	15.4	308.8	264	81.8	131.1	264	69.4	348.3	264	239.6	264
ENSG00000100650.11	29.8	250	11.4	28	250	11.8	143.7	250	60.4	26.4	250	12.1	250
ENSG00000108179.9	209.8	199	117.8	443.9	199	243.4	941.3	199	704.2	1617.2	199	1216	199
ENSG00000109475.12	245.4	188	93.3	297.6	188	61.4	7091.4	188	5661	5841.6	188	3639.6	188
ENSG00000109475.12	266.7	122	93.3	333.5	122	61.4	7092.6	122	5661	5841.1	122	3639.6	122
ENSG00000162236.7	44.9	192	7.7	80.3	192	24.8	34.1	192	14.1	177.4	192	83.4	192
ENSG00000101901.6	52.4	173	17.1	109.3	173	34.5	43.8	173	18.1	61.6	173	15.4	173
ENSG00000015479.13	1065.9	239	885.5	1042.6	239	900.3	8377.5	239	7849.5	1424.5	239	1364.7	239
ENSG00000197746.9	56	321	12.6	134.5	321	37.7	3184.5	321	2179.8	450.4	321	347.2	321
ENSG00000138629.11	65.9	257	18	112.7	257	44.2	486.2	257	228.6	1654.9	257	902.8	257
ENSG00000149922.6	29.7	68	14.8	44.3	68	22.6	57.2	68	34	271.7	68	201.3	68
ENSG00000109113.13	103.2	184	25.4	50.2	184	12.9	406.7	184	193.5	138.5	184	62.5	184
ENSG00000109113.13	87.9	226	25.4	41.4	226	12.9	388.1	226	193.5	130	226	62.5	226
ENSG00000183696.9	152.6	201	59.1	116.3	201	40.9	257.4	201	185.9	452.5	201	287.1	201
ENSG00000183696.9	139.5	229	59.1	104.3	229	40.9	257.4	229	185.9	452.5	229	287.1	229
ENSG00000025770.14	46.7	184	8.3	97.8	184	23.7	234.5	184	99.8	287.5	184	128.2	184
ENSG00000025770.14	46.7	183	8.3	97.8	183	23.7	234.5	183	99.8	287.5	183	128.2	183
ENSG00000182718.12	2113.7	201	1148.8	2126.7	201	973.5	12642.8	201	10142.9	5787.7	201	3992	201
ENSG00000111716.8	565.9	153	121.2	581.1	153	188.5	9941	153	5810	6083.7	153	4344.4	153
ENSG00000008394.8	416.1	77	112.1	700.9	77	244.5	4056.5	77	2363.6	323	77	162.2	77
ENSG00000008394.8	441.6	206	112.1	736	206	244.5	4019.3	206	2363.6	314.1	206	162.2	206
ENSG00000134333.9	3005.1	202	885.5	2389.4	202	900.3	11792.6	202	7849.5	2097.1	202	1364.7	202
ENSG00000165060.7	31.3	222	9.1	54.1	222	21.5	39.3	222	13	169.4	222	45.2	222
ENSG00000147604.9	1704.6	202	849.6	954	202	515.8	92006.2	202	76841.3	2344.4	202	1485.4	202
ENSG00000142937.7	572.6	338	159.2	661.2	338	252	20142.6	338	16018.8	16034	338	12656.5	338
ENSG00000128272.10	1006.3	200	292.4	2469.9	200	693.5	1351.7	200	639.1	3118.1	200	1611.7	200
ENSG00000136247.10	96.8	158	21.4	28.4	158	7.5	340.9	158	183.7	105.3	158	60.6	158
ENSG00000136247.10	77.3	229	21.4	24	229	7.5	324.7	229	183.7	101.4	229	60.6	229
ENSG00000136247.10	95.3	195	21.4	28.4	195	7.5	340.9	195	183.7	105.3	195	60.6	195
ENSG00000136247.10	90.8	229	21.4	28.4	229	7.5	340.5	229	183.7	105.3	229	60.6	229
ENSG00000170791.13	344.3	191	171.2	199.3	191	63.5	1055.5	191	615.2	1276.1	191	664.2	191
ENSG00000218739.5	168.9	209	77.9	72.5	209	36.6	450.9	209	296.2	83.3	209	55	209
ENSG00000169490.12	46.1	212	8.3	94.8	212	23.7	129.8	212	55	193.9	212	93.7	212
ENSG00000101363.8	278.2	207	85.9	111	207	23.7	240.5	207	123.3	63	207	31.7	207
ENSG00000101363.8	222.6	193	85.9	80.4	193	23.7	235	193	123.3	61.1	193	31.7	193
ENSG00000101363.8	232.2	208	85.9	80.4	208	23.7	231.8	208	123.3	60.6	208	31.7	208
ENSG00000164318.13	1833.9	207	535.2	1048.5	207	430.8	1325	207	668	110.6	207	47.5	207
ENSG00000218739.5	127.9	174	77.9	69.2	174	36.6	438.1	174	296.2	77.7	174	55	174
ENSG00000131051.16	98.8	195	18.8	44.6	195	11.8	220.6	195	84.6	23.7	195	7.9	195
ENSG00000011243.13	65.6	267	43.1	97.5	267	68.9	78.4	267	61.5	94.9	267	79.7	267
ENSG00000100319.11	110.6	174	25.1	83.7	174	21.5	157.2	174	74.9	901.2	174	332.8	174
ENSG00000119725.13	146.6	189	75	124.5	189	79.7	91.5	189	55.3	17.3	189	12.1	189
ENSG00000203485.8	20.8	208	3.7	179.7	208	54.9	22	208	11.2	116	208	77.4	208
ENSG00000162929.9	71.8	186	28.5	8.7	186	4.3	149.4	186	88.2	7.7	186	1.9	186
ENSG00000180198.11	126.3	302	66.2	124.4	302	62.5	181.1	302	121.9	302.6	302	182.7	302
ENSG00000243927.1	72.6	256	18.8	74.9	256	30.2	292.3	256	196.4	44.1	256	14	256
ENSG00000205758.7	63.6	181	45.4	62.7	181	46.3	107.5	181	68	59.5	181	41	181
ENSG00000070010.14	222.3	188	33.7	134.7	188	38.8	1126.4	188	462.6	271.1	188	107.7	188
ENSG00000125826.15	93	157	20.3	78.5	157	14	103.6	157	36.9	51.2	157	32.6	157
ENSG00000141522.7	54.9	236	20.5	60.1	236	10.8	159.4	236	75.6	99.6	236	38.7	236
ENSG00000215712.6	45.6	285	11.1	40.1	285	11.8	83.2	285	19.5	22.5	285	5.1	285
ENSG00000075415.8	351.8	296	174.9	409.5	296	203.5	9372.7	296	8043.4	1940.4	296	1491.9	296
ENSG00000115718.13	43.2	155	37.9	25.8	155	25.8	44.1	155	43	12.6	155	12.1	155
ENSG00000218739.5	168.9	209	77.9	72.5	209	36.6	450.9	209	296.2	83.3	209	55	209
ENSG00000170889.9	1262	187	405.9	1068.2	187	290.8	59860.8	187	51424.6	13392	187	10987.9	187
ENSG00000136560.9	21.8	280	11.7	30.5	280	16.2	69.9	280	45.9	68.7	280	48.9	280
ENSG00000186153.12	119.7	104	105.6	87.8	104	62.5	461	104	423.5	1024.7	104	990	104
ENSG00000099901.12	60.4	331	13.1	57.8	331	16.2	836.3	331	434	156.3	331	75.5	331
ENSG00000161011.15	767.1	187	466.1	714.5	187	234.8	276.2	187	199.6	100.1	187	61.5	187
ENSG00000173614.9	92.2	248	22.5	61.7	248	15.1	87.8	248	26.4	70.4	248	29.4	248
ENSG00000160679.8	178.2	196	36.2	327.7	196	78.6	292	196	131.7	123.6	196	48.9	196
ENSG00000131051.16	88	237	18.8	41.3	237	11.8	218	237	84.6	23.7	237	7.9	237
ENSG00000171863.8	4143.6	201	2069.7	2970.4	201	1420.4	380799	201	333962	19182.3	201	14196.4	201
ENSG00000106245.5	48.9	218	22	57.7	218	21.5	90.5	218	39.4	41.9	218	17.7	218
ENSG00000115762.12	77.4	184	18.8	57.9	184	12.9	201.1	184	126.2	67.6	184	39.6	184
ENSG00000137710.10	45.4	299	23.4	9.7	299	7.5	354.2	299	228.9	7.1	299	2.8	299
ENSG00000168101.10	131	201	28.5	243.4	201	60.3	365	201	171.1	2075.9	201	837.6	201
ENSG00000124762.9	136.7	205	81.9	55.1	205	33.4	288.1	205	194.6	19.8	205	10.7	205
ENSG00000136247.10	95.3	229	21.4	39.4	229	7.5	319	229	183.7	101.4	229	60.6	229
ENSG00000136560.9	28.7	192	11.7	30.5	192	16.2	69.9	192	45.9	68.7	192	48.9	192
ENSG00000138029.9	94.1	214	28	186.8	214	58.2	1309.2	214	987	391.9	214	331.9	214
ENSG00000136560.9	21.8	280	11.7	30.5	280	16.2	69.9	280	45.9	68.7	280	48.9	280
ENSG00000171863.8	4721.4	168	2069.7	3145.5	168	1420.4	380844	168	333962	19189.4	168	14196.4	168
ENSG00000106628.6	111.7	161	57.9	51	161	17.2	367.1	161	158.1	25.1	161	18.2	161
ENSG00000218739.5	135	192	77.9	67	192	36.6	437	192	296.2	77.2	192	55	192
ENSG00000088367.16	51.1	272	45.9	34.6	272	30.2	25.1	272	23.9	3.3	272	1.9	272
ENSG00000186153.12	119.7	104	105.6	87.8	104	62.5	461	104	423.5	1024.7	104	990	104
ENSG00000100129.13	99.8	139	26.8	175.1	139	68.9	4595.2	139	2526	935.4	139	520.6	139
ENSG00000108961.9	356.5	229	92.1	303.9	229	93.7	715.1	229	306.3	642.4	229	277.8	229
ENSG00000131051.16	90.4	219	18.8	43.5	219	11.8	218	219	84.6	23.7	219	7.9	219
ENSG00000216490.3	105.2	347	39.9	331	347	145.4	1117.4	347	739.6	7408.7	347	4878.5	347
ENSG00000171863.8	6019.6	204	2069.7	3396.9	204	1420.4	380892	204	333962	19200.1	204	14196.4	204
ENSG00000186153.12	120	64	105.6	87.8	64	62.5	461	64	423.5	1023.2	64	990	64
ENSG00000173933.15	231.2	235	100.4	498.9	235	201.4	258.9	235	154.8	1107.9	235	599.8	235
ENSG00000071082.6	1933.5	265	830.7	803.2	265	410.3	73086.7	265	53502.1	2448	265	1746.9	265
ENSG00000071082.6	2143.4	211	830.7	966.4	211	410.3	73093.4	211	53502.1	2452.3	211	1746.9	211
ENSG00000071082.6	2169.6	201	830.7	989.2	201	410.3	73094.5	201	53502.1	2453.3	201	1746.9	201
ENSG00000155368.12	3831	189	1687.7	4027.6	189	1824.3	21204.4	189	11597.2	20889.9	189	10360.1	189
ENSG00000135930.9	281.5	207	87.3	156.4	207	61.4	584.9	207	228.9	51.6	207	29.4	207
ENSG00000187514.10	6193.6	222	2285.4	4278	222	1827.5	64466.2	222	30425.2	1526.1	222	736.4	222
ENSG00000135930.9	261.6	201	87.3	141.1	201	61.4	584.5	201	228.9	51.1	201	29.4	201
ENSG00000257529.1	1690.1	204	304.1	1006.9	204	276.8	42671.2	204	27691.6	5135.9	204	2920.5	204
ENSG00000204120.10	79.5	194	24.8	141.9	194	38.8	37.1	194	18.1	40	194	12.6	194
ENSG00000243449.2	439.7	203	119.2	647.7	203	288.6	1283.5	203	933.1	3349.2	203	2453.5	203
ENSG00000071082.6	2169.6	201	830.7	989.2	201	410.3	73094.5	201	53502.1	2453.3	201	1746.9	201
ENSG00000135930.9	261.9	198	87.3	141.1	198	61.4	584.1	198	228.9	51.1	198	29.4	198
ENSG00000257529.1	1647.3	205	304.1	977.8	205	276.8	42670.1	205	27691.6	5135.9	205	2920.5	205
ENSG00000135930.9	272.2	186	87.3	152.1	186	61.4	584.1	186	228.9	51.6	186	29.4	186
ENSG00000172115.4	394.9	190	259.3	109.3	190	68.9	909.2	190	467.3	65.5	190	28.9	190
ENSG00000204120.10	79.8	186	24.8	139.7	186	38.8	37.1	186	18.1	40.5	186	12.6	186
ENSG00000204120.10	78.6	222	24.8	139.7	222	38.8	37.1	222	18.1	40.5	222	12.6	222
ENSG00000135930.9	283.3	201	87.3	156.4	201	61.4	584.9	201	228.9	51.6	201	29.4	201
ENSG00000135930.9	281.5	207	87.3	156.4	207	61.4	584.9	207	228.9	51.6	207	29.4	207
ENSG00000204120.10	78.6	201	24.8	139.7	201	38.8	37.1	201	18.1	40.5	201	12.6	201
ENSG00000143933.12	390.3	201	111.8	105.4	201	22.6	4680.7	201	2625.8	643.7	201	400.8	201
ENSG00000065911.7	27.8	200	4.6	244.6	200	63.5	312.8	200	183.4	298	200	160.8	200
ENSG00000071082.6	2169.6	201	830.7	989.2	201	410.3	73094.5	201	53502.1	2453.3	201	1746.9	201
ENSG00000187514.10	6424.2	195	2285.4	4379.4	195	1827.5	64471.1	195	30425.2	1526.6	195	736.4	195
ENSG00000071082.6	1483.3	201	830.7	667.7	201	410.3	73030.9	201	53502.1	2457.7	201	1746.9	201
ENSG00000172115.4	394.6	201	259.3	109.3	201	68.9	908.8	201	467.3	64.6	201	28.9	201
ENSG00000106355.5	466.4	201	183.7	415.9	201	200.3	6921.1	201	3515.9	2527.7	201	1458.4	201
ENSG00000065911.7	27.8	206	4.6	234.8	206	63.5	312.8	206	183.4	298	206	160.8	206
ENSG00000243449.2	401.9	146	119.2	622.7	146	288.6	1287.5	146	933.1	3355.3	146	2453.5	146
ENSG00000196975.10	24.7	359	5.1	45.6	359	15.1	209	359	100.2	100.1	359	43.3	359
ENSG00000106355.5	604.6	201	183.7	532.3	201	200.3	6921.9	201	3515.9	2528.7	201	1458.4	201
ENSG00000106355.5	514.8	182	183.7	453.1	182	200.3	6922.3	182	3515.9	2528.2	182	1458.4	182
ENSG00000162910.14	123	201	27.1	95.6	201	20.5	560.3	201	237.3	1702.9	201	785.3	201
ENSG00000116761.7	27.4	251	12.8	73.9	251	40.9	90.9	251	52.4	24.5	251	11.7	251
ENSG00000155463.8	77.6	187	15.4	44.7	187	15.1	677.8	187	448.5	104.6	187	74.1	187
ENSG00000138029.9	55.8	10	28	109.3	10	58.2	1181.1	10	987	369.5	10	331.9	10
ENSG00000100372.10	23	253	5.7	50.2	253	18.3	77.5	253	36.9	56.7	253	34	253
ENSG00000205758.7	78.7	182	45.4	70.3	182	46.3	107.9	182	68	59.5	182	41	182
ENSG00000135506.11	40.6	207	24.5	21.8	207	10.8	171.8	207	74.9	12	207	5.1	207
ENSG00000137575.7	15.8	245	7.1	65.3	245	15.1	213.2	245	120.8	111.5	245	55.5	245
ENSG00000148688.9	66.1	223	23.7	39.4	223	6.5	241.6	223	150.1	29.1	223	16.8	223
ENSG00000172115.4	394.3	201	259.3	109.3	201	68.9	908.8	201	467.3	64.6	201	28.9	201
ENSG00000174748.14	2147.5	218	402.8	2547.8	218	616	53570.8	218	33825.3	19358.3	218	10430.5	218
ENSG00000167380.12	26.9	202	10.3	30.4	202	11.8	38.8	202	11.6	63.9	202	15.8	202
ENSG00000156411.5	2447.1	173	1092.6	2517.6	173	1156.6	34633.8	173	13731.9	49315.8	173	20498.3	173
ENSG00000110958.11	226.8	204	65.9	418	204	170.2	1202.6	204	740.4	397.2	204	258.2	204
ENSG00000100129.13	170.6	200	26.8	260.6	200	68.9	4596	200	2526	935.4	200	520.6	200
ENSG00000168894.5	848.8	201	266.7	523.2	201	112	343.9	201	240.5	755.3	201	484.3	201
ENSG00000107968.5	17.2	244	10	23.9	244	16.2	13.4	244	8.7	51.5	244	41	244
ENSG00000136261.10	113.8	259	32.5	91.3	259	23.7	410.2	259	195.3	107.7	259	44.7	259
ENSG00000174748.14	1695	201	402.8	2018.3	201	616	53135.9	201	33825.3	18903	201	10430.5	201
ENSG00000196262.9	3148.9	200	1144.2	8775.6	200	3593.6	83310.9	200	59395.3	185682	200	126299	200
ENSG00000125971.12	245.1	197	49.4	349.3	197	79.7	531.7	197	210.5	941	197	344.4	197
ENSG00000130429.8	374.9	201	198.3	480.9	201	247.7	1317.9	201	929.5	1488.1	201	940.1	201
ENSG00000183696.9	156.7	90	59.1	131.7	90	40.9	253.4	90	185.9	449.2	90	287.1	90
ENSG00000170906.11	195.4	328	73.9	113.6	328	53.8	496.9	328	262.6	994.4	328	470.7	328
ENSG00000205758.7	78.1	190	45.4	67.1	190	46.3	107.5	190	68	59.5	190	41	190
ENSG00000130429.8	344.4	202	198.3	455.7	202	247.7	1318.3	202	929.5	1488.1	202	940.1	202
ENSG00000140995.12	246.4	201	53.1	430.1	201	118.5	754.2	201	308.2	3623.9	201	1599.1	201
ENSG00000050426.11	91.5	190	20.3	78.6	190	15.1	77.6	190	33.3	23	190	7	190
ENSG00000265681.2	301.4	258	104.7	112.7	258	42	3175	258	2515.8	213.2	258	161.7	258
ENSG00000143740.10	61.5	205	10.8	102.9	205	24.8	201.3	205	60.8	162.6	205	67.1	205
ENSG00000025770.14	45.2	168	8.3	92.4	168	23.7	234.5	168	99.8	287	168	128.2	168
ENSG00000175854.7	733.8	250	279.6	608.6	250	289.7	740.6	250	402.2	349.2	250	216.7	250
ENSG00000170906.11	295.6	235	73.9	183	235	53.8	499.1	235	262.6	997.3	235	470.7	235
ENSG00000100908.9	69.8	329	17.7	122	329	26.9	162.9	329	82.8	3142.3	329	1605.7	329
ENSG00000071082.6	2340.5	183	830.7	1123	183	410.3	73094.9	183	53502.1	2454.8	183	1746.9	183
ENSG00000205581.6	355.1	187	83.6	182.4	187	30.2	904	187	295.5	49.8	187	11.7	187
ENSG00000168397.12	160.7	201	38.2	208.3	201	44.2	242.2	201	98	511.8	201	158	201
ENSG00000175854.7	638	252	279.6	570.5	252	289.7	740.2	252	402.2	348.8	252	216.7	252
ENSG00000068120.10	98.7	275	21.1	113	275	25.8	180.4	275	54.3	73.2	275	25.6	275
ENSG00000072274.8	55.2	205	20.8	59.8	205	23.7	403.4	205	320.4	87.6	205	61.1	205
ENSG00000135404.7	270.8	318	113.8	139.1	318	64.6	4171.4	318	3047.9	1023.7	318	778.4	318
ENSG00000100372.10	29.8	190	5.7	66.7	190	18.3	77.5	190	36.9	56.2	190	34	190
ENSG00000025770.14	44	211	8.3	92.4	211	23.7	234.5	211	99.8	287	211	128.2	211
ENSG00000182718.12	2353.6	201	1148.8	2406.2	201	973.5	12648.1	201	10142.9	5789.6	201	3992	201
ENSG00000183696.9	129.9	239	59.1	106.5	239	40.9	257.4	239	185.9	452.5	239	287.1	239
ENSG00000072274.8	53.7	207	20.8	52.2	207	23.7	403.4	207	320.4	87.6	207	61.1	207
ENSG00000204520.8	53	123	17.4	47	123	14	376.2	123	220.6	223.1	123	130.5	123
ENSG00000112378.11	34	293	8.6	38.2	293	15.1	613.6	293	239.1	273.7	293	175.7	293
ENSG00000204120.10	73.1	201	24.8	131	201	38.8	36.7	201	18.1	38.6	201	12.6	201
ENSG00000175193.8	175.3	229	46.8	292.4	229	109.8	310.3	229	187.3	384.3	229	241.4	229
ENSG00000070010.14	212.7	201	33.7	133.6	201	38.8	1126	201	462.6	271.1	201	107.7	201
ENSG00000273269.1	391.5	201	111.8	105.4	201	22.6	4680.7	201	2625.8	643.7	201	400.8	201
ENSG00000134333.9	1606.1	376	885.5	1473.7	376	900.3	10622.2	376	7849.5	1804.3	376	1364.7	376
ENSG00000137575.7	14.3	293	7.1	57.6	293	15.1	213.2	293	120.8	111.5	293	55.5	293
ENSG00000070669.12	77.7	260	15.4	237.8	260	81.8	131.5	260	69.4	347.8	260	239.6	260
ENSG00000179115.6	105.1	204	29.7	152.3	204	47.4	321.1	204	137.8	676.6	204	384.1	204
ENSG00000184154.8	102.6	239	28.2	141.9	239	39.8	32.6	239	8.7	95.5	239	22.4	239
ENSG00000204120.10	77	199	24.8	137.6	199	38.8	36.7	199	18.1	38.6	199	12.6	199
ENSG00000137575.7	17	225	7.1	65.3	225	15.1	213.2	225	120.8	111.5	225	55.5	225
ENSG00000147403.12	3890.1	348	958	3864.7	348	1370.9	221959	348	165767	55361.1	348	31903.8	348
ENSG00000146223.10	126.4	213	27.1	61.8	213	12.9	142.1	213	37.3	8	213	1.9	213
ENSG00000102078.11	45.4	242	19.7	124.3	242	37.7	62.4	242	23.1	107.5	242	45.7	242
ENSG00000138029.9	69.7	161	28	144.4	161	58.2	1308	161	987	391.9	161	331.9	161
ENSG00000204120.10	73.1	201	24.8	129.9	201	38.8	36.7	201	18.1	38.6	201	12.6	201
ENSG00000155366.12	423.2	130	174.9	457.6	130	101.2	1383.2	130	612	5499.6	130	3200.1	130
ENSG00000105829.7	53.3	228	28.2	106.1	228	56	247	228	168.9	132.6	228	71.3	228
ENSG00000075624.9	18966.8	201	13419.1	12166.2	201	8382.6	92052.3	201	84164.6	7380.5	201	6415.2	201
ENSG00000088727.8	38.2	140	8	59	140	15.1	84.1	140	30.4	111.2	140	53.6	140
ENSG00000100372.10	29.2	196	5.7	63.4	196	18.3	77.5	196	36.9	56.2	196	34	196
ENSG00000117632.16	824.7	248	501.2	227.3	248	131.4	12024.2	248	9469.1	238.1	248	169.7	248
ENSG00000148303.12	710.3	171	209.1	804.5	171	262.8	38731.6	171	20005.2	11716	171	6798.8	171
ENSG00000204356.7	86.9	87	11.7	84.7	87	23.7	283.6	87	52.8	90.5	87	23.3	87
ENSG00000205758.7	76.9	205	45.4	70.3	205	46.3	107.5	205	68	59.5	205	41	205
ENSG00000100372.10	26.5	231	5.7	57.9	231	18.3	77.5	231	36.9	56.7	231	34	231
ENSG00000114770.12	31.4	180	12.3	32.8	180	9.7	85	180	63.7	26.2	180	10.3	180
ENSG00000130429.8	396.8	201	198.3	539.4	201	247.7	1318.3	201	929.5	1488.6	201	940.1	201
ENSG00000204120.10	78	227	24.8	139.7	227	38.8	37.1	227	18.1	40.5	227	12.6	227
ENSG00000096080.7	258.7	201	77.9	399.4	201	135.7	195.6	201	79.6	2142.7	201	923.8	201
ENSG00000184154.8	118.4	192	28.2	153.9	192	39.8	31.5	192	8.7	94	192	22.4	192
ENSG00000180198.11	127.8	255	66.2	126.6	255	62.5	181.1	255	121.9	302.6	255	182.7	255
ENSG00000106245.5	53.7	187	22	63.2	187	21.5	90.5	187	39.4	41.9	187	17.7	187
ENSG00000119559.11	86.1	220	20	76.9	220	28	39.3	220	13.4	55.3	220	14	220
ENSG00000241343.5	797.9	392	304.1	581	392	276.8	42512.8	392	27691.6	5098.7	392	2920.5	392
ENSG00000204120.10	77.4	224	24.8	139.7	224	38.8	37.1	224	18.1	40.5	224	12.6	224
ENSG00000204120.10	73.4	180	24.8	131	180	38.8	36.7	180	18.1	38.6	180	12.6	180
ENSG00000136560.9	23.9	285	11.7	30.5	285	16.2	69.9	285	45.9	68.7	285	48.9	285
ENSG00000130429.8	343.2	201	198.3	454.6	201	247.7	1317.9	201	929.5	1488.1	201	940.1	201
ENSG00000183696.9	156.7	90	59.1	131.7	90	40.9	253.4	90	185.9	449.2	90	287.1	90
ENSG00000205758.7	76.9	201	45.4	70.3	201	46.3	107.9	201	68	59.5	201	41	201
ENSG00000131051.16	90.4	219	18.8	43.5	219	11.8	218	219	84.6	23.7	219	7.9	219
ENSG00000108219.10	169.2	146	158.3	199.3	146	176.6	325.1	146	283.9	424.4	146	397.1	146
ENSG00000088367.16	50.5	254	45.9	35.7	254	30.2	25.1	254	23.9	3.3	254	1.9	254
ENSG00000102317.13	229.3	147	51.6	252.3	147	93.7	2462.8	147	1749.4	342.3	147	222.3	147
ENSG00000162910.14	122.1	214	27.1	94.5	214	20.5	560.3	214	237.3	1702.9	214	785.3	214
ENSG00000134333.9	3005.1	202	885.5	2389.4	202	900.3	11792.6	202	7849.5	2097.1	202	1364.7	202
ENSG00000204120.10	76.2	201	24.8	134.2	201	38.8	37.1	201	18.1	40.5	201	12.6	201
ENSG00000205581.6	271.5	287	83.6	160.5	287	30.2	898.4	287	295.5	49.8	287	11.7	287
ENSG00000147274.10	119.5	201	30.8	39	201	22.6	2182.6	201	1610.6	93.5	201	62.9	201
ENSG00000179029.10	87.9	137	15.7	260.9	137	105.5	333.6	137	105.6	3961.2	137	2632.4	137
ENSG00000130429.8	365.8	201	198.3	473.2	201	247.7	1317.9	201	929.5	1488.1	201	940.1	201
ENSG00000187109.9	96.3	201	17.4	31.6	201	15.1	784.7	201	560.2	39.4	201	27.5	201
ENSG00000136560.9	28.4	201	11.7	30.5	201	16.2	69.9	201	45.9	68.7	201	48.9	201
ENSG00000161267.7	37.3	215	6	73.9	215	18.3	28.1	215	9.4	152	215	42.4	215
ENSG00000131051.16	98.8	182	18.8	44.6	182	11.8	220.6	182	84.6	23.7	182	7.9	182
ENSG00000103274.6	41.5	187	10.3	86	187	31.2	78	187	34.7	65.4	187	29.8	187
ENSG00000125676.15	24.1	213	15.4	34.5	213	21.5	202.3	213	178.3	790.6	213	744.8	213
ENSG00000136261.10	114.4	256	32.5	92.4	256	23.7	410.2	256	195.3	107.7	256	44.7	256
ENSG00000159082.13	33.2	286	29.4	23.8	286	20.5	68	286	66.2	42	286	39.2	286
ENSG00000100372.10	22.4	239	5.7	49.1	239	18.3	77.5	239	36.9	56.7	239	34	239
ENSG00000100372.10	26.3	201	5.7	62.3	201	18.3	77.5	201	36.9	56.2	201	34	201
ENSG00000180198.11	128.1	189	66.2	126.6	189	62.5	181.1	189	121.9	302.6	189	182.7	189
ENSG00000161249.16	529	6	89.6	514.4	6	176.6	251.1	6	73.1	940.7	6	341.6	6
ENSG00000135506.11	40.6	207	24.5	21.8	207	10.8	171.8	207	74.9	12	207	5.1	207
ENSG00000100372.10	23.6	246	5.7	51.3	246	18.3	77.5	246	36.9	56.7	246	34	246
ENSG00000188846.9	321.3	177	78.5	154	177	37.7	6101.6	177	4527.5	763.1	177	470.3	177
ENSG00000174748.14	1872.2	201	402.8	2199.6	201	616	53571.5	201	33825.3	19354	201	10430.5	201
ENSG00000175193.8	270.4	176	46.8	374.9	176	109.8	310.7	176	187.3	384.3	176	241.4	176
ENSG00000259207.3	20.3	103	17.7	40	103	34.5	176.2	103	170.4	1922.9	103	1897.9	103
ENSG00000169814.8	105.8	33	58.2	217.6	33	113.1	955	33	810.2	983	33	788.1	33
ENSG00000198522.9	71.7	207	18	121.6	207	49.5	208.2	207	106	217.1	207	118.9	207
ENSG00000205581.6	301.6	235	83.6	170.4	235	30.2	903.2	235	295.5	49.8	235	11.7	235
ENSG00000110958.11	333.9	79	65.9	588.4	79	170.2	1202.5	79	740.4	398.7	79	258.2	79
ENSG00000170889.9	1889.1	188	405.9	1467.8	188	290.8	59880.2	188	51424.6	13394.4	188	10987.9	188
ENSG00000167920.4	95.2	226	8.8	293.4	226	80.8	46.9	226	10.1	143	226	31.7	226
ENSG00000183696.9	125.5	201	59.1	103.2	201	40.9	257.4	201	185.9	453	201	287.1	201
ENSG00000155366.12	511.6	176	174.9	642.2	176	101.2	1548	176	612	6564.3	176	3200.1	176
ENSG00000171865.5	60	157	16.3	75.2	157	28	132.5	157	31.1	53.9	157	16.3	157
ENSG00000106628.6	220.4	190	57.9	93.6	190	17.2	376.2	190	158.1	24.6	190	18.2	190
ENSG00000136261.10	132.5	216	32.5	112.1	216	23.7	410.6	216	195.3	107.7	216	44.7	216
ENSG00000105968.14	194.1	294	43.4	339.5	294	76.5	417.2	294	223.5	517.3	294	220.9	294
ENSG00000179029.10	84.4	195	15.7	257.6	195	105.5	333.6	195	105.6	3961.2	195	2632.4	195
ENSG00000169814.8	125	201	58.2	233.8	201	113.1	1080.4	201	810.2	1199.9	201	788.1	201
ENSG00000114770.12	32.3	153	12.3	33.9	153	9.7	85	153	63.7	26.2	153	10.3	153
ENSG00000115233.7	291.1	76	60.2	69.6	76	18.3	1489.7	76	401.8	93.9	76	28.9	76
ENSG00000136261.10	123.1	230	32.5	100.1	230	23.7	410.6	230	195.3	107.7	230	44.7	230
ENSG00000163110.10	29.4	256	11.4	34.9	256	9.7	44.3	256	23.1	63.3	256	47.1	256
ENSG00000117122.9	24	262	22	7.6	262	6.5	76.4	262	74.1	47.6	262	43.3	262
ENSG00000115762.12	74.7	201	18.8	56.8	201	12.9	201.1	201	126.2	67.6	201	39.6	201
ENSG00000114770.12	28.7	233	12.3	31.7	233	9.7	85	233	63.7	26.2	233	10.3	233
ENSG00000181019.8	1002.1	201	227.4	672	201	136.8	7774.6	201	4633.8	2117.4	201	1125.6	201
ENSG00000184154.8	118.4	192	28.2	153.9	192	39.8	31.5	192	8.7	94	192	22.4	192
ENSG00000135506.11	45.6	209	24.5	20.7	209	10.8	171.8	209	74.9	12	209	5.1	209
ENSG00000108961.9	377.9	205	92.1	318.1	205	93.7	715.1	205	306.3	642.4	205	277.8	205
ENSG00000230055.2	795.8	325	263.9	934.6	325	361.8	361.9	325	279.6	662.6	325	323	325
ENSG00000115762.12	67.9	235	18.8	53.5	235	12.9	201.1	235	126.2	67.6	235	39.6	235
ENSG00000171960.6	29.2	113	8	43.5	113	21.5	265.7	113	183	134	113	92.3	113
ENSG00000136560.9	21.5	330	11.7	29.4	330	16.2	69.9	330	45.9	68.7	330	48.9	330
ENSG00000204120.10	77	180	24.8	137.6	180	38.8	36.7	180	18.1	38.6	180	12.6	180
ENSG00000174306.17	188.4	247	183.1	185.4	247	175.5	296.4	247	293	505.7	247	505.2	247
ENSG00000132600.12	96.8	123	23.4	39.2	123	8.6	162.2	123	49.6	49.4	123	18.2	123
ENSG00000161267.7	36.7	222	6	72.8	222	18.3	28.1	222	9.4	152	222	42.4	222
ENSG00000168894.5	731	224	266.7	425	224	112	343.9	224	240.5	755.3	224	484.3	224
ENSG00000125826.15	64.5	353	20.3	53.2	353	14	91.8	353	36.9	45.9	353	32.6	353
ENSG00000033050.3	119.7	52	35.4	142.3	52	29.1	180.6	52	57.5	21.7	52	7.5	52
ENSG00000136560.9	27.5	201	11.7	30.5	201	16.2	69.9	201	45.9	68.7	201	48.9	201
ENSG00000155463.8	78.4	199	15.4	49.1	199	15.1	677.8	199	448.5	104.6	199	74.1	199
ENSG00000119725.13	146.6	189	75	124.5	189	79.7	91.5	189	55.3	17.3	189	12.1	189
ENSG00000196440.7	111.7	201	62.8	114.9	201	56	1180	201	765	306.4	201	177.6	201
ENSG00000006757.7	59.2	216	28.5	40.4	216	11.8	153	216	107.1	67	216	46.6	216
ENSG00000205581.6	343.3	201	83.6	180.2	201	30.2	904	201	295.5	49.8	201	11.7	201
ENSG00000114770.12	29.3	206	12.3	31.7	206	9.7	85	206	63.7	26.2	206	10.3	206
ENSG00000168894.5	855.1	193	266.7	523.2	193	112	343.9	193	240.5	755.3	193	484.3	193
ENSG00000100372.10	23.6	244	5.7	52.4	244	18.3	77.5	244	36.9	56.7	244	34	244
ENSG00000117748.5	71.9	214	20.3	79.5	214	11.8	126	214	64.4	40.1	214	12.1	214
ENSG00000070669.12	91	229	15.4	272.3	229	81.8	131.5	229	69.4	348.3	229	239.6	229
ENSG00000168028.9	66	158	10.3	57.5	158	18.3	2001.2	158	1189.6	938	158	611.5	158
ENSG00000006757.7	59.8	216	28.5	40.4	216	11.8	152.6	216	107.1	67	216	46.6	216
ENSG00000131051.16	91.9	211	18.8	43.5	211	11.8	218.4	211	84.6	23.7	211	7.9	211
ENSG00000183696.9	166.4	184	59.1	122.9	184	40.9	257.4	184	185.9	452.5	184	287.1	184
ENSG00000161267.7	36.7	193	6	72.8	193	18.3	28.1	193	9.4	151.5	193	42.4	193
ENSG00000163684.7	115.6	184	34.2	201.1	184	65.7	73.2	184	31.8	73.5	184	40.1	184
ENSG00000205758.7	77.2	190	45.4	70.3	190	46.3	107.9	190	68	59.5	190	41	190
ENSG00000173163.6	41	228	17.7	33.8	228	8.6	213	228	139.2	72.8	228	40.1	228
ENSG00000170889.9	1262	187	405.9	1068.2	187	290.8	59860.8	187	51424.6	13392	187	10987.9	187
ENSG00000197982.12	116.3	382	37.1	86.7	382	21.5	91.3	382	34.4	461.4	382	154.3	382
ENSG00000105968.14	187.4	295	43.4	337.3	295	76.5	417.2	295	223.5	517.3	295	220.9	295
ENSG00000134308.9	117.2	178	22.5	202	178	49.5	1286.8	178	879.6	401.7	178	275.5	178
ENSG00000161267.7	37.6	207	6	72.8	207	18.3	28.1	207	9.4	152	207	42.4	207
ENSG00000160799.7	172.7	333	44.8	153.4	333	47.4	219	333	95.8	145.2	333	57.3	333
ENSG00000114770.12	28.4	256	12.3	30.6	256	9.7	85	256	63.7	26.2	256	10.3	256
ENSG00000137575.7	16.1	246	7.1	65.3	246	15.1	213.2	246	120.8	111.5	246	55.5	246
ENSG00000117450.9	1227.8	255	530	980.7	255	465.2	63876.9	255	51450.3	34814.5	255	26622.2	255
ENSG00000257365.3	221.7	185	39.9	187.5	185	42	844.2	185	361.3	2044.3	185	1210.4	185
ENSG00000105518.9	163.5	227	39.9	109.9	227	19.4	725.2	227	370.7	1185.1	227	583.5	227
ENSG00000100372.10	37.3	214	5.7	75.3	214	18.3	77.5	214	36.9	56.7	214	34	214
ENSG00000008324.6	60.1	397	21.1	38.1	397	8.6	148	397	73.8	54.3	397	20	397
ENSG00000088367.16	50.2	115	45.9	32.4	115	30.2	25.5	115	23.9	3.3	115	1.9	115
ENSG00000110958.11	235.1	201	65.9	429.9	201	170.2	1202.6	201	740.4	397.2	201	258.2	201
ENSG00000108179.9	321	12	117.8	686.3	12	243.4	937.8	12	704.2	1610.1	12	1216	12
ENSG00000132341.7	1253.9	257	388.3	1211.2	257	454.5	13241.7	257	7773.9	4063.3	257	2396.1	257
ENSG00000170889.9	1932	201	405.9	1517.4	201	290.8	59881.7	201	51424.6	13395.8	201	10987.9	201
ENSG00000125868.11	473.6	223	196.3	175.4	223	109.8	1053	223	514.3	33.9	223	18.6	223
ENSG00000175193.8	284.8	48	46.8	381.5	48	109.8	311.1	48	187.3	383.8	48	241.4	48
ENSG00000163682.11	1147.1	178	259	734.7	178	256.3	53776	178	21998.8	11932.9	178	8290.7	178
ENSG00000100372.10	26.3	210	5.7	62.3	210	18.3	77.5	210	36.9	56.2	210	34	210
ENSG00000183283.11	116.3	301	26.8	203.5	301	37.7	567.2	301	160.6	247.8	301	74.6	301
ENSG00000067225.13	359.2	201	102.1	613.8	201	175.5	780.3	201	435.1	177.8	201	91.8	201
ENSG00000204520.8	39.3	216	17.4	34.9	216	14	375.8	216	220.6	223.1	216	130.5	216
ENSG00000179029.10	84.4	194	15.7	252.1	194	105.5	333.6	194	105.6	3961.2	194	2632.4	194
ENSG00000147140.11	44.9	95	9.7	88.9	95	17.2	1599.4	95	555.5	139.5	95	43.8	95
ENSG00000106355.5	615.2	239	183.7	532.1	239	200.3	6922.3	239	3515.9	2528.7	239	1458.4	239
ENSG00000111716.8	565.3	198	121.2	582.1	198	188.5	9937.6	198	5810	6082.3	198	4344.4	198
ENSG00000108654.7	54.3	199	16.8	181.6	199	51.7	62.4	199	54.6	45.3	199	40.5	199
ENSG00000163110.10	29.4	256	11.4	34.9	256	9.7	44.3	256	23.1	63.3	256	47.1	256
ENSG00000090621.9	509.8	201	238.5	531.9	201	245.5	290.1	201	128.8	6.1	201	2.8	201
ENSG00000182718.12	2378.2	258	1148.8	2353.6	258	973.5	12648.1	258	10142.9	5789.1	258	3992	258
ENSG00000205542.6	1408.6	200	315.5	4145.7	200	1170.6	2807.7	200	1455	13455	200	7044.4	200
ENSG00000170906.11	249.6	201	73.9	149.6	201	53.8	496.9	201	262.6	994.4	201	470.7	201
ENSG00000196262.9	3148.9	202	1144.2	8775.6	202	3593.6	83310.9	202	59395.3	185682	202	126299	202
ENSG00000180964.12	122.6	216	43.1	21.9	216	3.2	491.3	216	207.2	37	216	16.3	216
ENSG00000130429.8	344.1	201	198.3	453.5	201	247.7	1318.3	201	929.5	1488.1	201	940.1	201
ENSG00000070669.12	51	270	15.4	187.5	270	81.8	131.1	270	69.4	347.8	270	239.6	270
ENSG00000123505.10	94.1	202	51.6	109.2	202	70	647.1	202	399.7	81.1	202	49.9	202
ENSG00000226742.3	315.9	285	100.1	883.4	285	357.5	423.4	285	155.9	58.2	285	17.2	285
ENSG00000100650.11	38.2	198	11.4	34.6	198	11.8	144.5	198	60.4	26.4	198	12.1	198
ENSG00000106628.6	204.9	183	57.9	76.9	183	17.2	371.8	183	158.1	23.2	183	18.2	183
ENSG00000196440.7	111.7	224	62.8	114.9	224	56	1180	224	765	306.4	224	177.6	224
ENSG00000088367.16	50.8	220	45.9	34.6	220	30.2	25.1	220	23.9	3.3	220	1.9	220
ENSG00000167526.9	1432.1	200	345.5	1528.5	200	350	69262.7	200	48773.9	20820.1	200	13059.2	200
ENSG00000198930.8	505.4	186	112.4	474.9	186	129.2	370.5	186	106.7	292.9	186	108.6	186
ENSG00000136261.10	136.4	201	32.5	118.7	201	23.7	410.6	201	195.3	107.7	201	44.7	201
ENSG00000161011.15	757.8	201	466.1	679.9	201	234.8	276.2	201	199.6	99.6	201	61.5	201
ENSG00000131051.16	90.1	221	18.8	43.5	221	11.8	218	221	84.6	23.7	221	7.9	221
ENSG00000070669.12	51.3	201	15.4	190.8	201	81.8	131.1	201	69.4	347.8	201	239.6	201
ENSG00000196459.9	32	261	9.7	35.9	261	16.2	149.8	261	79.9	36.7	261	13.5	261
ENSG00000213020.4	54.2	199	25.1	68	199	40.9	53	199	19.9	74.3	199	26.6	199
ENSG00000109971.9	6644.6	400	5378.3	8643.1	400	7096.8	22299.7	400	20443.6	1726	400	1498	400
ENSG00000115963.9	21.5	263	14.3	8.7	263	6.5	27.8	263	20.3	4.8	263	3.3	263
ENSG00000135930.9	195.5	83	87.3	89.7	83	61.4	579.4	83	228.9	51.1	83	29.4	83
ENSG00000167380.12	32.8	141	10.3	44.7	141	11.8	38.8	141	11.6	64.8	141	15.8	141
ENSG00000171865.5	58.8	200	16.3	71.9	200	28	132.5	200	31.1	53.9	200	16.3	200
ENSG00000130429.8	356.5	224	198.3	460.1	224	247.7	1317.9	224	929.5	1488.1	224	940.1	224
ENSG00000070669.12	93	187	15.4	302.1	187	81.8	131.1	187	69.4	349.3	187	239.6	187
ENSG00000196440.7	111.7	204	62.8	114.9	204	56	1180	204	765	306.4	204	177.6	204
ENSG00000173163.6	41.3	117	17.7	33.8	117	8.6	213	117	139.2	72.8	117	40.1	117
ENSG00000117632.16	824.7	248	501.2	227.3	248	131.4	12024.2	248	9469.1	238.1	248	169.7	248
ENSG00000089248.6	253.4	299	51.6	390.4	299	99.1	1067.2	299	400.7	276	299	91.8	299
ENSG00000140612.9	182.7	225	48.5	144.9	225	42	839.6	225	177.9	150.5	225	54.5	225
ENSG00000168894.5	863.2	132	266.7	523.2	132	112	343.5	132	240.5	753.9	132	484.3	132
ENSG00000143933.12	408.4	201	111.8	112	201	22.6	4682.6	201	2625.8	643.7	201	400.8	201
ENSG00000169490.12	44.9	236	8.3	92.6	236	23.7	129.8	236	55	193.9	236	93.7	236
ENSG00000204120.10	78.6	222	24.8	139.7	222	38.8	37.1	222	18.1	40.5	222	12.6	222
ENSG00000110958.11	177.3	292	65.9	344.8	292	170.2	1120.5	292	740.4	375	292	258.2	292
ENSG00000162910.14	122.7	202	27.1	95.6	202	20.5	560.3	202	237.3	1702.9	202	785.3	202
ENSG00000108671.5	64.1	248	15.4	71.9	248	21.5	309.5	248	178.3	802.6	248	744.8	248
ENSG00000136560.9	25.7	223	11.7	30.5	223	16.2	69.9	223	45.9	68.7	223	48.9	223
ENSG00000154640.10	32.9	245	13.7	28.2	245	19.4	165	245	111	6.7	245	4.7	245
ENSG00000130429.8	377.7	201	198.3	490.7	201	247.7	1318.3	201	929.5	1488.1	201	940.1	201
ENSG00000213799.6	67.5	199	25.1	89.8	199	40.9	50.8	199	19.9	71.5	199	26.6	199
ENSG00000113552.11	28.2	201	7.4	58.7	201	24.8	226.5	201	173.2	26.8	201	17.2	201
ENSG00000128699.9	49	194	9.7	81.4	194	25.8	140.8	194	55.7	123.1	194	74.6	194
ENSG00000147403.12	4863.6	200	958	4730.4	200	1370.9	221979	200	165767	55386.1	200	31903.8	200
ENSG00000160404.13	53.9	232	27.4	80.2	232	48.5	377.3	232	248.5	967.9	232	625.5	232
ENSG00000100372.10	24.1	263	5.7	53.4	263	18.3	77.5	263	36.9	56.7	263	34	263
ENSG00000122026.6	1326.5	197	491.5	1035.4	197	369.4	27741.2	197	7035.7	5307.3	197	1749.7	197
ENSG00000198482.6	62.6	158	25.1	78.9	158	40.9	55.9	158	19.9	78.6	158	26.6	158
ENSG00000171792.6	35.5	225	16.3	36.8	225	14	34.9	225	17.4	11.2	225	6.5	225
ENSG00000173614.9	92.2	247	22.5	61.7	247	15.1	87.8	247	26.4	70.4	247	29.4	247
ENSG00000182899.10	37	398	11.1	41.1	398	14	220.8	398	141.1	286.6	398	187.4	398
ENSG00000265264.1	428.5	217	134.9	306.2	217	61.4	222	217	143.2	335.4	217	198.1	217
ENSG00000168255.14	1715.6	178	537.5	1167.4	178	352.1	1829.4	178	1129.5	1349.7	178	690.3	178
ENSG00000143183.12	410	209	109	285.7	209	36.6	2450.5	209	589.9	199.4	209	65.7	209
ENSG00000147274.10	119.5	201	30.8	39	201	22.6	2182.6	201	1610.6	93.5	201	62.9	201
ENSG00000116251.5	414.7	160	87	231.6	160	60.3	8996.5	160	4838.9	1316.1	160	655.8	160
ENSG00000198482.6	65.5	204	25.1	80	204	40.9	55.9	204	19.9	78.6	204	26.6	204
ENSG00000143183.12	380.2	251	109	276.8	251	36.6	2451.2	251	589.9	199.4	251	65.7	251
ENSG00000163684.7	121.9	136	34.2	209.9	136	65.7	73.2	136	31.8	73.5	136	40.1	136
ENSG00000156928.4	71.3	340	25.1	46.8	340	17.2	1297.4	340	822.5	493.9	340	294.6	340
ENSG00000167526.9	1011.4	172	345.5	1145	172	350	68891.6	172	48773.9	20346.7	172	13059.2	172
ENSG00000198464.9	95.6	201	25.1	124.7	201	40.9	68.5	201	19.9	102.9	201	26.6	201
ENSG00000196262.9	3148.9	202	1144.2	8775.6	202	3593.6	83310.9	202	59395.3	185682	202	126299	202
ENSG00000173812.6	2927	195	1167.4	6450.3	195	3076.7	2752.4	195	1688.7	1475.4	195	921	195
ENSG00000114023.11	93.1	233	18.8	57.5	233	12.9	572.6	233	259.7	450.2	233	245.2	233
ENSG00000084072.12	868.2	182	240.8	630.9	182	256.3	241.9	182	73.4	60	182	27.5	182
ENSG00000163467.7	45.6	236	22.5	14.2	236	4.3	37.2	236	21.7	30.5	236	20	236
ENSG00000065911.7	26.4	203	4.6	209.8	203	63.5	312.8	203	183.4	297.6	203	160.8	203
ENSG00000170906.11	297.4	201	73.9	183	201	53.8	499.1	201	262.6	997.3	201	470.7	201
ENSG00000241343.5	1711.6	14	304.1	1000.1	14	276.8	42239.8	14	27691.6	4988.4	14	2920.5	14
ENSG00000176978.9	212.8	205	34.2	642.6	205	185.2	186.6	205	68	667.4	205	238.2	205
ENSG00000108179.9	209.2	201	117.8	443.9	201	243.4	941.3	201	704.2	1617.2	201	1216	201
ENSG00000265264.1	433.7	201	134.9	324.6	201	61.4	225.6	201	143.2	339.1	201	198.1	201
ENSG00000041988.11	85.1	157	20.3	144.1	157	33.4	35.2	157	11.2	52.9	157	27.5	157
ENSG00000163479.9	270.9	236	46.2	253.7	236	64.6	1053.1	236	297.7	546.3	236	152.4	236
ENSG00000095794.15	155.6	207	111.8	24.9	207	17.2	515.4	207	415.9	19.6	207	15.4	207
ENSG00000101391.16	35	199	14.5	32.6	199	10.8	100.3	199	45.9	65	199	39.6	199
ENSG00000125868.11	367.4	231	196.3	171	231	109.8	1052.1	231	514.3	33.4	231	18.6	231
ENSG00000084072.12	836.9	179	240.8	608.1	179	256.3	241.5	179	73.4	60	179	27.5	179
ENSG00000172366.15	1018.9	224	534.6	562	224	257.4	1987.3	224	1604.4	3321.6	224	2647.8	224
ENSG00000084072.12	1082.2	175	240.8	805.7	175	256.3	241.9	175	73.4	60	175	27.5	175
ENSG00000239672.3	1429.6	213	326.1	780.8	213	166.9	8486.5	213	4658.4	4623	213	2268	213
ENSG00000118515.7	60.4	204	24.8	422.5	204	171.2	656.7	204	463.3	396.9	204	305.8	204
ENSG00000143183.12	397.5	221	109	294.2	221	36.6	2451.6	221	589.9	199.4	221	65.7	221
ENSG00000267645.1	1596.6	179	537.5	1023.9	179	352.1	1826.4	179	1129.5	1344.9	179	690.3	179
ENSG00000168273.3	68.5	201	29.4	82.4	201	53.8	300.5	201	183	735.5	201	540.2	201
ENSG00000114125.9	348.5	228	84.2	337.7	228	126	225.3	228	68.4	65.3	228	14.9	228
ENSG00000114125.9	347.3	213	84.2	339.9	213	126	225.3	213	68.4	65.3	213	14.9	213
ENSG00000168273.3	68.5	201	29.4	82.4	201	53.8	300.5	201	183	735.5	201	540.2	201
ENSG00000257341.1	258.6	199	101.6	106.3	199	21.5	522.3	199	375.4	1565	199	1031.4	199
ENSG00000182518.9	115.8	213	32	259.4	213	109.8	146.8	213	51.7	132	213	38.2	213
ENSG00000114023.11	87.3	249	18.8	56.4	249	12.9	572.6	249	259.7	450.2	249	245.2	249
ENSG00000134333.9	2087.7	152	885.5	1947.4	152	900.3	11787.2	152	7849.5	2097.1	152	1364.7	152
ENSG00000196262.9	2484.5	201	1144.2	7612.1	201	3593.6	83306.6	201	59395.3	185674	201	126299	201
ENSG00000239672.3	919.4	232	326.1	459.4	232	166.9	8481.8	232	4658.4	4621.5	232	2268	232
ENSG00000163479.9	146	179	46.2	152.6	179	64.6	1047.3	179	297.7	541.6	179	152.4	179
ENSG00000114125.9	337.8	255	84.2	333.3	255	126	224.5	255	68.4	65.3	255	14.9	255
ENSG00000108219.10	169.2	47	158.3	199.3	47	176.6	325.1	47	283.9	424.4	47	397.1	47
ENSG00000143183.12	403.4	170	109	291	170	36.6	2451.6	170	589.9	199.4	170	65.7	170
ENSG00000163467.7	43.8	115	22.5	13.1	115	4.3	40.3	115	21.7	31.5	115	20	115
ENSG00000115350.7	75.2	352	50.5	183.5	352	140	821.9	352	641.3	679.2	352	594.7	352
ENSG00000136247.10	91.9	182	21.4	31.7	182	7.5	324.7	182	183.7	101.4	182	60.6	182
ENSG00000155366.12	433.9	190	174.9	468.4	190	101.2	1469.8	190	612	6217.4	190	3200.1	190
ENSG00000142541.12	1960.8	201	730.6	1634.5	201	632.1	58135.7	201	35125.9	11371.4	201	7419.1	201
ENSG00000155366.12	515.3	207	174.9	653	207	101.2	1546.5	207	612	6554.6	207	3200.1	207
ENSG00000126756.7	616.1	174	164.3	435.1	174	185.2	11764.9	174	7549	20707.3	174	13143.5	174
ENSG00000170906.11	307.2	219	73.9	187.4	219	53.8	499.1	219	262.6	997.3	219	470.7	219
ENSG00000168255.14	1529.5	267	537.5	986.9	267	352.1	1826.3	267	1129.5	1346.4	267	690.3	267
ENSG00000101901.6	52.1	188	17.1	108.2	188	34.5	43.8	188	18.1	61.6	188	15.4	188
ENSG00000162236.7	31.3	201	7.7	63.9	201	24.8	34.1	201	14.1	177.4	201	83.4	201
ENSG00000198482.6	63.2	199	25.1	78.9	199	40.9	55.9	199	19.9	78.6	199	26.6	199
ENSG00000196923.9	165.6	198	92.1	151.8	198	70	322.1	198	210.1	439.9	198	290.4	198
ENSG00000095794.15	155.6	207	111.8	24.9	207	17.2	515.4	207	415.9	19.6	207	15.4	207
ENSG00000041988.11	82.7	162	20.3	143	162	33.4	35.2	162	11.2	52.9	162	27.5	162
ENSG00000198482.6	63.2	215	25.1	80	215	40.9	55.9	215	19.9	78.6	215	26.6	215
ENSG00000162236.7	40.7	201	7.7	78.1	201	24.8	34.1	201	14.1	177.4	201	83.4	201
ENSG00000095794.15	161.4	201	111.8	26	201	17.2	515.4	201	415.9	19.6	201	15.4	201
ENSG00000168255.14	1601.1	185	537.5	1030.5	185	352.1	1827.9	185	1129.5	1347.3	185	690.3	185
ENSG00000171792.6	35.5	209	16.3	36.8	209	14	34.9	209	17.4	11.2	209	6.5	209
ENSG00000182518.9	115.3	196	32	255	196	109.8	149.9	196	51.7	133.4	196	38.2	196
ENSG00000159445.8	83.6	380	28.5	59.7	380	16.2	184.8	380	55.3	49.2	380	11.2	380
ENSG00000196262.9	6232.9	201	1144.2	13714.7	201	3593.6	83306.6	201	59395.3	185676	201	126299	201
ENSG00000108278.7	95.8	264	19.7	33.9	264	6.5	102.5	264	32.9	26.8	264	7	264
ENSG00000198464.9	84	199	25.1	114.9	199	40.9	68.5	199	19.9	102.9	199	26.6	199
ENSG00000120093.7	23	388	19.7	14	388	12.9	18.5	388	17.7	5.6	388	5.1	388
ENSG00000162236.7	31.9	192	7.7	66.1	192	24.8	34.1	192	14.1	177.4	192	83.4	192
ENSG00000172366.15	814.2	307	534.6	426.5	307	257.4	1972.5	307	1604.4	3288.7	307	2647.8	307
ENSG00000162236.7	33.9	181	7.7	67.2	181	24.8	34.1	181	14.1	177.4	181	83.4	181
ENSG00000136942.10	9508.8	179	2275.7	5858.7	179	1936.3	53191.5	179	41030	24866.6	179	17098.7	179
ENSG00000126952.12	30.8	220	30.8	31.2	220	31.2	268.7	220	268.7	87.2	220	87.2	220
ENSG00000196923.9	168.9	158	92.1	162.7	158	70	322.1	158	210.1	439.9	158	290.4	158
ENSG00000134333.9	2082.9	60	885.5	1946.3	60	900.3	11784.5	60	7849.5	2095.7	60	1364.7	60
ENSG00000101901.6	57.2	148	17.1	115.9	148	34.5	43.8	148	18.1	61.6	148	15.4	148
ENSG00000084072.12	836.3	195	240.8	608.1	195	256.3	241.5	195	73.4	60	195	27.5	195
ENSG00000147144.8	19.4	393	18.5	10.8	393	8.6	41.6	393	41.6	156.6	393	156.6	393
ENSG00000172301.6	27.5	110	9.4	42.3	110	28	34.9	110	15.2	119.3	110	87.6	110
ENSG00000163479.9	271.8	223	46.2	253.7	223	64.6	1053.1	223	297.7	546.3	223	152.4	223
ENSG00000084072.12	441.7	182	240.8	385.3	182	256.3	241.5	182	73.4	60	182	27.5	182
ENSG00000176978.9	196.7	218	34.2	607	218	185.2	186.6	218	68	657.1	218	238.2	218
ENSG00000113552.11	26.4	204	7.4	53.2	204	24.8	226.9	204	173.2	26.8	204	17.2	204
ENSG00000145782.8	225.8	201	76.5	196.4	201	71.1	313.3	201	164.9	97.5	201	29.4	201
ENSG00000063978.11	14.6	241	3.7	101.7	241	46.3	53.8	241	20.3	1.9	241	1.4	241
ENSG00000197894.6	66	201	23.7	156.8	201	64.6	423.1	201	153.7	766.4	201	282.9	201
ENSG00000015479.13	1068.3	165	885.5	1044.8	165	900.3	8377.5	165	7849.5	1424.5	165	1364.7	165
ENSG00000197894.6	106	192	23.7	285.6	192	64.6	423.1	192	153.7	767.4	192	282.9	192
ENSG00000143322.15	22.7	126	11.4	19.5	126	14	66.4	126	44.5	210.7	126	204.6	126
ENSG00000145916.14	51.5	204	12.8	82.8	204	22.6	143.1	204	68.7	222.8	204	110.9	204
ENSG00000113552.11	24.3	201	7.4	51	201	24.8	226.5	201	173.2	26.8	201	17.2	201
ENSG00000143420.13	71.7	183	17.7	78.4	183	15.1	260.9	183	55.7	371.7	183	84.8	183
ENSG00000174374.9	15.9	225	11.4	35.6	225	32.3	152.9	225	140	105.4	225	90.4	225
ENSG00000143420.13	69.9	205	17.7	77.3	205	15.1	260.9	205	55.7	371.7	205	84.8	205
ENSG00000112494.5	56	81	54.8	35.5	81	35.5	3007.3	81	2881.9	2973.6	81	2948.9	81
ENSG00000113552.11	16.5	147	7.4	43.3	147	24.8	227.3	147	173.2	26.8	147	17.2	147
ENSG00000015479.13	1067.1	137	885.5	1041.5	137	900.3	8377.9	137	7849.5	1424.5	137	1364.7	137
ENSG00000085871.4	129.3	4	22	298.2	4	75.4	106.8	4	21.3	868.6	4	194.4	4
ENSG00000205572.5	113.5	96	26.8	71.9	96	18.3	434.6	96	111.4	51.8	96	14.9	96
ENSG00000163110.10	30.3	208	11.4	36	208	9.7	44.3	208	23.1	63.3	208	47.1	208
ENSG00000015479.13	1065.9	169	885.5	1042.6	169	900.3	8377.5	169	7849.5	1424.5	169	1364.7	169
ENSG00000113552.11	30.3	205	7.4	60.9	205	24.8	226.5	205	173.2	26.8	205	17.2	205
ENSG00000150779.7	407.3	240	173.2	396.6	240	219.7	2477.3	240	1350.5	5479.3	240	3154	240
ENSG00000155329.7	65.7	241	22	19.7	241	4.3	191.3	241	92.6	67.8	241	14.4	241
ENSG00000015479.13	1070.7	168	885.5	1045.9	168	900.3	8377.5	168	7849.5	1424.5	168	1364.7	168
ENSG00000113552.11	16.5	170	7.4	43.3	170	24.8	227.3	170	173.2	26.8	170	17.2	170
ENSG00000151247.8	31.2	201	12.8	19.5	201	10.8	521.1	201	313.2	48.2	201	28	201
ENSG00000172058.11	113.5	96	26.8	71.9	96	18.3	434.6	96	111.4	51.8	96	14.9	96
ENSG00000163682.11	1221.1	212	259	750.6	212	256.3	53429.2	212	21998.8	11705.6	212	8290.7	212
ENSG00000163110.10	30	201	11.4	34.9	201	9.7	44.3	201	23.1	63.3	201	47.1	201
ENSG00000108848.11	64	205	17.4	21.8	205	6.5	212.6	205	70.5	25	205	13.5	205
ENSG00000161011.15	757.8	201	466.1	679.9	201	234.8	276.2	201	199.6	99.6	201	61.5	201
ENSG00000131446.11	57.2	191	16.5	116.9	191	21.5	28.3	191	14.5	24.2	191	8.9	191
ENSG00000196923.9	166.8	183	92.1	155.1	183	70	322.1	183	210.1	439.9	183	290.4	183
ENSG00000113013.8	25.3	201	6	86.2	201	28	145.8	201	89.3	93	201	46.1	201
ENSG00000108848.11	66.1	175	17.4	21.8	175	6.5	212.6	175	70.5	25	175	13.5	175
ENSG00000197894.6	101.9	224	23.7	272.5	224	64.6	423.1	224	153.7	767.4	224	282.9	224
ENSG00000108848.11	60.4	260	17.4	20.7	260	6.5	212.6	260	70.5	25	260	13.5	260
ENSG00000113552.11	27.3	215	7.4	56.5	215	24.8	226.5	215	173.2	26.8	215	17.2	215
ENSG00000151247.8	47.6	209	12.8	34.8	209	10.8	521.9	209	313.2	48.2	209	28	209
ENSG00000145782.8	211.4	201	76.5	183.2	201	71.1	312.9	201	164.9	97.5	201	29.4	201
ENSG00000164318.13	1862.6	176	535.2	1065	176	430.8	1325	176	668	110.6	176	47.5	176
ENSG00000123415.10	63.4	212	17.4	37	212	7.5	141.4	212	52.4	168.2	212	71.8	212
ENSG00000109475.12	233.3	145	93.3	263.9	145	61.4	7090.2	145	5661	5839.2	145	3639.6	145
ENSG00000205572.5	113.5	79	26.8	71.9	79	18.3	434.6	79	111.4	51.8	79	14.9	79
ENSG00000146007.6	304.1	184	178.3	115.8	184	60.3	3140.2	184	2409.5	134.6	184	105.3	184
ENSG00000108848.11	64	206	17.4	21.8	206	6.5	212.6	206	70.5	25	206	13.5	206
ENSG00000163319.6	290.3	277	53.1	175.8	277	44.2	1528.5	277	563.1	553.5	277	221.4	277
ENSG00000113013.8	21.7	203	6	84	203	28	145.8	203	89.3	93.5	203	46.1	203
ENSG00000108848.11	71.3	2	17.4	21.8	2	6.5	141.3	2	70.5	20.7	2	13.5	2
ENSG00000063978.11	15.2	233	3.7	103.9	233	46.3	53.8	233	20.3	1.9	233	1.4	233
ENSG00000168255.14	1586.4	201	537.5	1026.1	201	352.1	1827.1	201	1129.5	1347.3	201	690.3	201
ENSG00000131446.11	54.9	200	16.5	116.9	200	21.5	28.3	200	14.5	24.2	200	8.9	200
ENSG00000145916.14	46.4	193	12.8	78.4	193	22.6	145.3	193	68.7	224.7	193	110.9	193
ENSG00000121073.9	50.2	347	14.3	71.5	347	26.9	84.3	347	36.9	271.9	347	100.2	347
ENSG00000108848.11	61.6	234	17.4	20.7	234	6.5	212.6	234	70.5	25	234	13.5	234
ENSG00000164318.13	1894	151	535.2	1079.2	151	430.8	1325.4	151	668	110.6	151	47.5	151
ENSG00000161011.15	731.7	228	466.1	632.1	228	234.8	276.2	228	199.6	99.6	228	61.5	228
ENSG00000108848.11	66.1	175	17.4	21.8	175	6.5	212.6	175	70.5	25	175	13.5	175
ENSG00000145916.14	50.9	183	12.8	81.7	183	22.6	143.1	183	68.7	222.8	183	110.9	183
ENSG00000198055.6	50.8	84	8.6	46.7	84	21.5	20.3	84	19.9	106.3	84	105.8	84
ENSG00000168255.14	1607.3	171	537.5	1033.8	171	352.1	1828.3	171	1129.5	1347.3	171	690.3	171
ENSG00000155329.7	70.3	201	22	18.6	201	4.3	192.1	201	92.6	67.8	201	14.4	201
ENSG00000063978.11	15.2	232	3.7	103.9	232	46.3	53.8	232	20.3	1.9	232	1.4	232
ENSG00000108848.11	64	206	17.4	21.8	206	6.5	212.6	206	70.5	25	206	13.5	206
ENSG00000150779.7	526.2	243	173.2	454	243	219.7	2476.9	243	1350.5	5479.3	243	3154	243
ENSG00000155329.7	70.9	197	22	19.7	197	4.3	191.7	197	92.6	67.8	197	14.4	197
ENSG00000178980.10	508.4	325	194.3	316.6	325	127.1	1649.9	325	762.1	2511.1	325	1178.3	325
ENSG00000015479.13	1065.9	157	885.5	1042.6	157	900.3	8377.5	157	7849.5	1424.5	157	1364.7	157
ENSG00000048162.15	130.6	365	30.8	122.5	365	31.2	606.4	365	268.7	278.6	365	87.2	365
ENSG00000161011.15	767.4	185	466.1	719.9	185	234.8	276.2	185	199.6	100.1	185	61.5	185
ENSG00000113552.11	26.7	170	7.4	53.2	170	24.8	227.3	170	173.2	26.8	170	17.2	170
ENSG00000113068.5	106.9	228	19.7	56.5	228	15.1	181.3	228	47.7	18.4	228	4.7	228
ENSG00000108848.11	66.1	157	17.4	21.8	157	6.5	212.6	157	70.5	25	157	13.5	157
ENSG00000129055.8	108.1	237	43.1	138.7	237	72.2	90.6	237	29.7	31.6	237	11.7	237
ENSG00000164182.6	142.8	196	51.3	57.8	196	15.1	314.5	196	131.3	32.8	196	9.3	196
ENSG00000172058.11	74.3	201	26.8	52.1	201	18.3	434.2	201	111.4	51.3	201	14.9	201
ENSG00000015479.13	1108.6	150	885.5	1074.2	150	900.3	8377.9	150	7849.5	1424.5	150	1364.7	150
ENSG00000168255.14	1586.4	201	537.5	1026.1	201	352.1	1827.1	201	1129.5	1347.3	201	690.3	201
ENSG00000239672.3	1349.4	229	326.1	749.3	229	166.9	8486.5	229	4658.4	4623	229	2268	229
ENSG00000015479.13	1067.1	109	885.5	1041.5	109	900.3	8378.3	109	7849.5	1424.5	109	1364.7	109
ENSG00000151247.8	61.7	177	12.8	39.2	177	10.8	522.3	177	313.2	48.2	177	28	177
ENSG00000063978.11	16.7	198	3.7	108.3	198	46.3	54.2	198	20.3	1.9	198	1.4	198
ENSG00000131495.4	532.3	216	133.2	340.4	216	60.3	3142.8	216	1145.1	3640.5	216	1435.5	216
ENSG00000163110.10	29.7	223	11.4	34.9	223	9.7	44.3	223	23.1	63.3	223	47.1	223
ENSG00000197894.6	98.7	190	23.7	238.5	190	64.6	423.1	190	153.7	767.4	190	282.9	190
ENSG00000145916.14	62.7	201	12.8	106.7	201	22.6	143.1	201	68.7	222.8	201	110.9	201
ENSG00000015479.13	1067.3	213	885.5	1045.9	213	900.3	8377.9	213	7849.5	1424.5	213	1364.7	213
ENSG00000145782.8	250.6	180	76.5	188.7	180	71.1	311.1	180	164.9	97	180	29.4	180
ENSG00000063978.11	15.2	231	3.7	103.9	231	46.3	53.8	231	20.3	1.9	231	1.4	231
ENSG00000172058.11	109.6	106	26.8	69.7	106	18.3	434.6	106	111.4	51.8	106	14.9	106
ENSG00000168255.14	1585.8	201	537.5	1026.1	201	352.1	1827.1	201	1129.5	1347.3	201	690.3	201
ENSG00000113552.11	30.3	201	7.4	59.8	201	24.8	226.5	201	173.2	26.8	201	17.2	201
ENSG00000168255.14	1525.4	274	537.5	984.7	274	352.1	1825.9	274	1129.5	1346.4	274	690.3	274
ENSG00000155329.7	71.8	201	22	19.7	201	4.3	191.7	201	92.6	67.8	201	14.4	201
ENSG00000063978.11	16.4	199	3.7	109.4	199	46.3	54.2	199	20.3	1.9	199	1.4	199
ENSG00000015479.13	1069.1	207	885.5	1044.8	207	900.3	8377.9	207	7849.5	1424.5	207	1364.7	207
ENSG00000155329.7	71.2	223	22	18.6	223	4.3	192.1	223	92.6	67.8	223	14.4	223
ENSG00000176087.10	126.8	138	63	43.4	138	20.5	692.2	138	434.7	74.7	138	44.3	138
ENSG00000164615.3	236.8	166	65.6	229.8	166	78.6	1613.7	166	1178	607.8	166	479.1	166
ENSG00000129055.8	109.9	203	43.1	138.7	203	72.2	90.6	203	29.7	31.6	203	11.7	203
ENSG00000145916.14	51.5	222	12.8	82.8	222	22.6	143.1	222	68.7	222.8	222	110.9	222
ENSG00000169045.13	11.7	238	2.9	67	238	21.5	242.3	238	111.4	121.5	238	58.7	238
ENSG00000151247.8	54.8	201	12.8	41.4	201	10.8	521.5	201	313.2	48.2	201	28	201
ENSG00000104325.2	67.4	232	28	42.4	232	11.8	190.4	232	96.9	33.4	232	16.3	232
ENSG00000104325.2	75.9	202	28	42.4	202	11.8	190.4	202	96.9	33.4	202	16.3	202
ENSG00000169139.7	206	181	120.1	53	181	30.2	912.3	181	597.5	22.6	181	14.4	181
ENSG00000170791.13	315.8	201	171.2	173	201	63.5	1054.7	201	615.2	1275.6	201	664.2	201
ENSG00000104325.2	66	190	28	45.6	190	11.8	190.4	190	96.9	33.4	190	16.3	190
ENSG00000170791.13	385.5	201	171.2	237.6	201	63.5	1056.3	201	615.2	1276.1	201	664.2	201
ENSG00000221914.4	7.7	252	2.6	29.2	252	23.7	168.9	252	137.8	326.2	252	292.7	252
ENSG00000155096.9	23.9	166	10.6	210.3	166	115.2	58.5	166	33.6	137.1	166	86.7	166
ENSG00000169139.7	227	190	120.1	51.9	190	30.2	913.1	190	597.5	22.6	190	14.4	190
ENSG00000025770.14	47.2	182	8.3	100	182	23.7	234.9	182	99.8	287	182	128.2	182
ENSG00000221914.4	11.3	166	2.6	28.1	166	23.7	170.1	166	137.8	326.2	166	292.7	166
ENSG00000104325.2	65	198	28	41.3	198	11.8	190.4	198	96.9	33.4	198	16.3	198
ENSG00000164683.12	66	102	56.5	38.9	102	24.8	151.2	102	124.4	388.8	102	334.6	102
ENSG00000170791.13	358.4	192	171.2	212.4	192	63.5	1055.9	192	615.2	1276.1	192	664.2	192
ENSG00000196459.9	32	259	9.7	35.9	259	16.2	149.8	259	79.9	36.7	259	13.5	259
ENSG00000113558.14	471	209	114.1	203	209	58.2	1323.7	209	388.8	223.3	209	62.9	209
ENSG00000113558.14	313.5	201	114.1	159.5	201	58.2	1325.8	201	388.8	223.8	201	62.9	201
ENSG00000104325.2	66.8	273	28	41.3	273	11.8	190.4	273	96.9	33.4	273	16.3	273
ENSG00000104325.2	62.3	202	28	41.3	202	11.8	190.4	202	96.9	33.4	202	16.3	202
ENSG00000137575.7	17.9	207	7.1	68.6	207	15.1	213.2	207	120.8	111.5	207	55.5	207
ENSG00000104325.2	71.6	161	28	44.6	161	11.8	190.4	161	96.9	33.4	161	16.3	161
ENSG00000221914.4	7.7	252	2.6	29.2	252	23.7	168.9	252	137.8	326.2	252	292.7	252
ENSG00000123992.14	35.6	201	10.3	21.8	201	9.7	183.4	201	72	33.6	201	13.5	201
ENSG00000136997.10	22.5	201	8.3	76.8	201	23.7	124.6	201	61.8	44.6	201	23.3	201
ENSG00000156482.6	576.6	170	106.4	719.7	170	267.1	14067.5	170	7594.5	26963.1	170	17368.6	170
ENSG00000169139.7	191.5	213	120.1	51.9	213	30.2	912.3	213	597.5	22.6	213	14.4	213
ENSG00000170791.13	360.5	180	171.2	212.4	180	63.5	1055.9	180	615.2	1276.1	180	664.2	180
ENSG00000104325.2	71.9	220	28	41.3	220	11.8	190.4	220	96.9	33.4	220	16.3	220
ENSG00000170791.13	351	304	171.2	206.8	304	63.5	1057.1	304	615.2	1276.1	304	664.2	304
ENSG00000170791.13	339	201	171.2	194.9	201	63.5	1055.1	201	615.2	1276.1	201	664.2	201
ENSG00000153140.4	33.2	202	19.1	13	202	8.6	156.5	202	53.5	13.8	202	3.3	202
ENSG00000104325.2	70.1	201	28	44.6	201	11.8	190.4	201	96.9	33.4	201	16.3	201
ENSG00000120885.15	46.7	191	10.3	73.8	191	17.2	984.2	191	561.3	100.1	191	60.6	191
ENSG00000147669.6	138.7	214	38.8	29.5	214	5.4	750.6	214	153.4	30.5	214	7	214
ENSG00000113558.14	606.9	215	114.1	234.4	215	58.2	1327	215	388.8	223.3	215	62.9	215
ENSG00000153140.4	33.2	202	19.1	13	202	8.6	156.5	202	53.5	13.8	202	3.3	202
ENSG00000113312.6	260.5	219	73.3	98.4	219	26.9	674.7	219	188.4	25.1	219	6.5	219
ENSG00000153140.4	33.2	211	19.1	13	211	8.6	156.5	211	53.5	13.8	211	3.3	211
ENSG00000113558.14	519.2	201	114.1	213.8	201	58.2	1325.1	201	388.8	223.3	201	62.9	201
ENSG00000153140.4	33.2	177	19.1	13	177	8.6	156.5	177	53.5	13.8	177	3.3	177
ENSG00000025770.14	45.5	181	8.3	94.6	181	23.7	234.5	181	99.8	287	181	128.2	181
ENSG00000170791.13	388.6	182	171.2	242.9	182	63.5	1056.3	182	615.2	1276.1	182	664.2	182
ENSG00000169139.7	217.7	232	120.1	51.9	232	30.2	912.7	232	597.5	22.6	232	14.4	232
ENSG00000169139.7	250.9	217	120.1	61.6	217	30.2	913.1	217	597.5	22.6	217	14.4	217
ENSG00000137575.7	14	208	7.1	48.8	208	15.1	213.2	208	120.8	111.5	208	55.5	208
ENSG00000170791.13	339	201	171.2	194.9	201	63.5	1055.1	201	615.2	1276.1	201	664.2	201
ENSG00000170791.13	339	201	171.2	194.9	201	63.5	1055.1	201	615.2	1276.1	201	664.2	201
ENSG00000113558.14	595.1	201	114.1	231.1	201	58.2	1325.5	201	388.8	223.3	201	62.9	201
ENSG00000170791.13	358.4	192	171.2	212.4	192	63.5	1055.9	192	615.2	1276.1	192	664.2	192
ENSG00000136997.10	22.2	212	8.3	74.6	212	23.7	124.2	212	61.8	44.6	212	23.3	212
ENSG00000113068.5	106.2	198	19.7	59.8	198	15.1	180.9	198	47.7	18.4	198	4.7	198
ENSG00000149257.9	36.1	84	12.8	28.2	84	7.5	554.2	84	394.6	357.8	84	254.9	84
ENSG00000109536.7	62.7	176	10.3	29.4	176	9.7	199.8	176	45.2	9	176	1.4	176
ENSG00000109971.9	7878.8	97	5378.3	9473	97	7096.8	23051	97	20443.6	1775.2	97	1498	97
ENSG00000009307.11	52	187	15.7	90.8	187	44.2	99.1	187	50.6	32.5	187	16.8	187
ENSG00000109971.9	8244.9	201	5378.3	9704.4	201	7096.8	23054.8	201	20443.6	1775.2	201	1498	201
ENSG00000110700.2	2174.9	321	686.7	2906.4	321	933.7	304301	321	234137	129952	321	92311	321
ENSG00000178896.6	172.9	255	67.3	346.4	255	183.1	504.2	255	317.2	6679.7	255	4723.3	255
ENSG00000009307.11	51.7	205	15.7	89.7	205	44.2	99.1	205	50.6	32.5	205	16.8	205
ENSG00000149792.4	113.6	201	38.8	380.1	201	107.7	107	201	47	296.2	201	199	201
ENSG00000163479.9	198.5	193	46.2	199.5	193	64.6	1042.9	193	297.7	541.2	193	152.4	193
ENSG00000149257.9	40.9	317	12.8	46.7	317	7.5	572.1	317	394.6	368.2	317	254.9	317
ENSG00000149792.4	113.6	203	38.8	380.1	203	107.7	107	203	47	296.2	203	199	203
ENSG00000118363.7	297.8	208	74.2	158.8	208	33.4	1186.7	208	423.9	210.2	208	86.7	208
ENSG00000140988.11	31.7	178	24.5	43.2	178	32.3	1169.4	178	1051	1910.4	178	1739	178
ENSG00000167996.11	4268.7	177	1520.5	2782.1	177	510.5	52769.2	177	42862.6	2553.5	177	1240.7	177
ENSG00000028277.16	88.8	14	73	130.4	14	107.7	172.5	14	163.1	188.8	14	183.6	14
ENSG00000173465.3	407.3	191	188.6	464.6	191	250.9	1317.2	191	564.2	12050.3	191	5581.3	191
ENSG00000111011.13	84.5	260	14	34.9	260	10.8	264.1	260	75.2	9	260	2.3	260
ENSG00000173465.3	383	193	188.6	432.9	193	250.9	1311.3	193	564.2	11964.3	193	5581.3	193
ENSG00000131051.16	95.6	201	18.8	43.5	201	11.8	219.5	201	84.6	23.7	201	7.9	201
ENSG00000111011.13	82.1	205	14	34.9	205	10.8	264.1	205	75.2	9	205	2.3	205
ENSG00000109971.9	8391.2	189	5378.3	9764.7	189	7096.8	23055.6	189	20443.6	1775.7	189	1498	189
ENSG00000137710.10	45.4	299	23.4	9.7	299	7.5	354.2	299	228.9	7.1	299	2.8	299
ENSG00000137710.10	60.1	184	23.4	10.8	184	7.5	354.2	184	228.9	7.1	184	2.8	184
ENSG00000155366.12	550	233	174.9	819.3	233	101.2	1394.4	233	612	5540.1	233	3200.1	233
ENSG00000185122.6	63.2	171	23.1	71.8	171	14	119	171	69.4	72.3	171	30.3	171
ENSG00000137710.10	45.4	299	23.4	9.7	299	7.5	354.2	299	228.9	7.1	299	2.8	299
ENSG00000110719.5	932.9	143	885.5	940.8	143	900.3	7862.3	143	7849.5	1368.5	143	1364.7	143
ENSG00000009307.11	79.8	205	15.7	204.9	205	44.2	99.1	205	50.6	32.5	205	16.8	205
ENSG00000167996.11	4187.8	201	1520.5	2698.1	201	510.5	52765.5	201	42862.6	2551.5	201	1240.7	201
ENSG00000167996.11	4125.6	201	1520.5	2530.9	201	510.5	52782.6	201	42862.6	2548.4	201	1240.7	201
ENSG00000167996.11	4187.8	201	1520.5	2698.1	201	510.5	52765.5	201	42862.6	2551.5	201	1240.7	201
ENSG00000162191.9	68.3	193	18.3	91.6	193	19.4	259.6	193	159.5	227.9	193	160.3	193
ENSG00000140988.11	31.7	187	24.5	43.2	187	32.3	1169.4	187	1051	1910.4	187	1739	187
ENSG00000167996.11	4187.8	201	1520.5	2698.1	201	510.5	52765.5	201	42862.6	2551.5	201	1240.7	201
ENSG00000166441.8	520	183	186	486.9	183	154	22448.1	183	15788.4	9190.3	183	6141.1	183
ENSG00000137710.10	58.9	201	23.4	10.8	201	7.5	354.2	201	228.9	7.1	201	2.8	201
ENSG00000173933.15	262.6	187	100.4	568.1	187	201.4	258.9	187	154.8	1107.4	187	599.8	187
ENSG00000118363.7	297.5	211	74.2	158.8	211	33.4	1186.7	211	423.9	210.2	211	86.7	211
ENSG00000137710.10	45.4	299	23.4	9.7	299	7.5	354.2	299	228.9	7.1	299	2.8	299
ENSG00000030066.9	31.1	188	24.2	24.9	188	17.2	50.5	188	19.5	8.5	188	4.7	188
ENSG00000185189.11	58.8	213	55.6	28	213	25.8	187.8	213	184.5	56	213	52.2	213
ENSG00000137710.10	45.4	299	23.4	9.7	299	7.5	354.2	299	228.9	7.1	299	2.8	299
ENSG00000132286.7	458.2	201	134.9	336.6	201	61.4	222	201	143.2	335.4	201	198.1	201
ENSG00000254999.2	132.1	290	44.5	369.7	290	184.2	449.6	290	307.1	837.5	290	498.2	290
ENSG00000009307.11	49.9	245	15.7	88.6	245	44.2	99.1	245	50.6	32.5	245	16.8	245
ENSG00000090621.9	509.8	198	238.5	531.9	198	245.5	290.1	198	128.8	6.1	198	2.8	198
ENSG00000104388.10	45.8	252	13.4	110.9	252	36.6	806.4	252	464	74.6	252	48.5	252
ENSG00000173465.3	375.7	218	188.6	423	218	250.9	1311.7	218	564.2	11963.3	218	5581.3	218
ENSG00000132286.7	522	196	134.9	402.4	196	61.4	222	196	143.2	335.4	196	198.1	196
ENSG00000149792.4	115.7	186	38.8	381.2	186	107.7	107	186	47	296.2	186	199	186
ENSG00000163479.9	182	79	46.2	187.5	79	64.6	1048.1	79	297.7	542.1	79	152.4	79
ENSG00000109536.7	65.6	145	10.3	30.5	145	9.7	199.8	145	45.2	9	145	1.4	145
ENSG00000109971.9	7764.4	87	5378.3	9429.4	87	7096.8	23051	87	20443.6	1775.2	87	1498	87
ENSG00000111011.13	84.2	265	14	34.9	265	10.8	264.1	265	75.2	9	265	2.3	265
ENSG00000030066.9	31.1	205	24.2	24.9	205	17.2	50.5	205	19.5	8.5	205	4.7	205
ENSG00000167996.11	4187.8	201	1520.5	2698.1	201	510.5	52765.5	201	42862.6	2551.5	201	1240.7	201
ENSG00000173933.15	265.6	180	100.4	575.7	180	201.4	258.9	180	154.8	1107.4	180	599.8	180
ENSG00000214756.3	57.6	204	28.2	116.8	204	63.5	299.7	204	157.7	956	204	676.3	204
ENSG00000118363.7	260.7	207	74.2	134.6	207	33.4	1185.9	207	423.9	210.2	207	86.7	207
ENSG00000179029.10	84.4	194	15.7	258.7	194	105.5	333.6	194	105.6	3961.2	194	2632.4	194
ENSG00000179029.10	82.3	209	15.7	253.2	209	105.5	333.6	209	105.6	3961.2	209	2632.4	209
ENSG00000173465.3	421.8	75	188.6	489.4	75	250.9	1309.8	75	564.2	11959	75	5581.3	75
ENSG00000109536.7	62.1	147	10.3	29.4	147	9.7	199.8	147	45.2	9	147	1.4	147
ENSG00000132286.7	436.6	194	134.9	324.6	194	61.4	225.6	194	143.2	339.6	194	198.1	194
ENSG00000109971.9	8244.9	201	5378.3	9704.4	201	7096.8	23054.8	201	20443.6	1775.2	201	1498	201
ENSG00000149257.9	21.6	398	12.8	16.2	398	7.5	533.8	398	394.6	359.3	398	254.9	398
ENSG00000137710.10	57.7	205	23.4	10.8	205	7.5	354.2	205	228.9	7.1	205	2.8	205
ENSG00000149792.4	114.8	167	38.8	424.7	167	107.7	107	167	47	296.7	167	199	167
ENSG00000110700.2	2862.8	181	686.7	3647.6	181	933.7	304323	181	234137	129958	181	92311	181
ENSG00000137710.10	66.1	227	23.4	15.2	227	7.5	354.2	227	228.9	7.1	227	2.8	227
ENSG00000177700.5	883.6	201	240.8	634.6	201	198.2	1449.2	201	1170	672.3	201	455.4	201
ENSG00000149792.4	113.3	211	38.8	422.5	211	107.7	107	211	47	296.7	211	199	211
ENSG00000162191.9	75.4	209	18.3	82.9	209	19.4	228	209	159.5	213.8	209	160.3	209
ENSG00000167996.11	4181.8	203	1520.5	2697	203	510.5	52765.9	203	42862.6	2551.5	203	1240.7	203
ENSG00000166441.8	904.7	201	186	722.6	201	154	22444.2	201	15788.4	9143.3	201	6141.1	201
ENSG00000109971.9	6644.6	400	5378.3	8643.1	400	7096.8	22299.7	400	20443.6	1726	400	1498	400
ENSG00000137710.10	57.1	199	23.4	10.8	199	7.5	354.2	199	228.9	7.1	199	2.8	199
ENSG00000009307.11	59.5	200	15.7	105.1	200	44.2	99.1	200	50.6	32.5	200	16.8	200
ENSG00000178999.8	104	207	28	81.6	207	12.9	215.9	207	151.2	124	207	83	207
ENSG00000119979.11	146.6	230	39.9	25.2	230	6.5	193	230	107.8	249.8	230	128.2	230
ENSG00000072274.8	44.7	202	20.8	41.3	202	23.7	403.4	202	320.4	87.6	202	61.1	202
ENSG00000105705.11	119.2	201	55.9	48	201	8.6	110.3	201	58.6	9.9	201	5.1	201
ENSG00000132341.7	1339.5	218	388.3	1294.3	218	454.5	13263.3	218	7773.9	4065.7	218	2396.1	218
ENSG00000008394.8	526	161	112.1	902.5	161	244.5	4018.5	161	2363.6	314.1	161	162.2	161
ENSG00000134333.9	2088.9	201	885.5	1947.4	201	900.3	11788.7	201	7849.5	2097.1	201	1364.7	201
ENSG00000187838.12	98.9	201	32.2	285	201	63.5	216	201	134.2	5484.1	201	2890.6	201
ENSG00000155368.12	3565.8	201	1687.7	3841.9	201	1824.3	21204	201	11597.2	20888.5	201	10360.1	201
ENSG00000155368.12	3614.3	201	1687.7	3872.3	201	1824.3	21220	201	11597.2	20928.4	201	10360.1	201
ENSG00000171792.6	36.1	201	16.3	36.8	201	14	34.9	201	17.4	11.2	201	6.5	201
ENSG00000133318.9	35.9	201	11.7	28.3	201	9.7	281.6	201	153.7	40.9	201	26.1	201
ENSG00000196975.10	31.9	229	5.1	52.2	229	15.1	209	229	100.2	100.1	229	43.3	229
ENSG00000108296.7	36.5	195	13.4	19.6	195	9.7	59.1	195	24.6	3.8	195	1.9	195
ENSG00000134333.9	3007.1	201	885.5	2389.4	201	900.3	11792.6	201	7849.5	2097.1	201	1364.7	201
ENSG00000132341.7	1268.3	247	388.3	1227.4	247	454.5	13241.3	247	7773.9	4063.3	247	2396.1	247
ENSG00000147144.8	19.4	380	18.5	10.8	380	8.6	41.6	380	41.6	156.6	380	156.6	380
ENSG00000175567.4	285	188	61.6	231.3	188	44.2	417.4	188	155.9	173.4	188	58.7	188
ENSG00000126952.12	30.8	220	30.8	31.2	220	31.2	268.7	220	268.7	87.2	220	87.2	220
ENSG00000006757.7	54.4	216	28.5	28.3	216	11.8	152.2	216	107.1	67.5	216	46.6	216
ENSG00000138029.9	104.7	191	28	196.7	191	58.2	1308.8	191	987	391.9	191	331.9	191
ENSG00000133318.9	35.9	201	11.7	28.3	201	9.7	281.6	201	153.7	40.9	201	26.1	201
ENSG00000163110.10	29.4	256	11.4	34.9	256	9.7	44.3	256	23.1	63.3	256	47.1	256
ENSG00000184154.8	123.4	206	28.2	159.3	206	39.8	32.6	206	8.7	95.5	206	22.4	206
ENSG00000142657.16	93.9	152	28	119.3	152	33.4	420.6	152	151.9	128.5	152	45.7	152
ENSG00000171792.6	35.2	225	16.3	36.8	225	14	34.9	225	17.4	11.2	225	6.5	225
ENSG00000171792.6	32.8	201	16.3	36.8	201	14	34.9	201	17.4	11.2	201	6.5	201
ENSG00000173163.6	54.1	201	17.7	34.9	201	8.6	213.4	201	139.2	72.8	201	40.1	201
ENSG00000115762.12	71.5	199	18.8	57.9	199	12.9	201.1	199	126.2	67.6	199	39.6	199
ENSG00000105700.6	194.2	318	71.6	137.7	318	33.4	694.3	318	296.6	340.1	318	129.6	318
ENSG00000065154.7	3.8	254	2.9	20.5	254	17.2	92.4	254	86.1	116.8	254	108.6	254
ENSG00000184154.8	105.5	274	28.2	143	274	39.8	32.6	274	8.7	96	274	22.4	274
ENSG00000186153.12	119.7	104	105.6	87.8	104	62.5	461	104	423.5	1024.7	104	990	104
ENSG00000184154.8	108.7	225	28.2	140.8	225	39.8	32.6	225	8.7	95.5	225	22.4	225
ENSG00000134333.9	3007.1	201	885.5	2389.4	201	900.3	11792.6	201	7849.5	2097.1	201	1364.7	201
ENSG00000008394.8	416.1	77	112.1	700.9	77	244.5	4056.5	77	2363.6	323	77	162.2	77
ENSG00000008394.8	421.8	58	112.1	718.2	58	244.5	4055.8	58	2363.6	322.5	58	162.2	58
ENSG00000078246.11	39.4	201	16.3	44.4	201	14	34.9	201	17.4	11.2	201	6.5	201
ENSG00000166598.8	143	201	36.2	44.5	201	12.9	1468.6	201	759.9	44.7	201	22.4	201
ENSG00000072274.8	55.5	201	20.8	59.8	201	23.7	403.4	201	320.4	87.6	201	61.1	201
ENSG00000105700.6	191.1	318	71.6	127	318	33.4	693.9	318	296.6	338.7	318	129.6	318
ENSG00000108654.7	54	201	16.8	181.6	201	51.7	62.4	201	54.6	45.3	201	40.5	201
ENSG00000150991.10	529	142	211.7	193.3	142	84	2163.4	142	1111.8	68.2	142	30.8	142
ENSG00000213020.4	53	209	25.1	68	209	40.9	53	209	19.9	74.3	209	26.6	209
ENSG00000133318.9	35.9	205	11.7	28.3	205	9.7	281.6	205	153.7	40.9	205	26.1	205
ENSG00000134333.9	3007.1	201	885.5	2389.4	201	900.3	11792.6	201	7849.5	2097.1	201	1364.7	201
ENSG00000256591.1	47.4	270	6.6	111.7	270	30.2	105.8	270	34.4	223.2	270	74.1	270
ENSG00000063978.11	14.9	258	3.7	100.6	258	46.3	53.8	258	20.3	1.9	258	1.4	258
ENSG00000150779.7	406.7	243	173.2	396.6	243	219.7	2477.3	243	1350.5	5479.3	243	3154	243
ENSG00000162236.7	57.5	201	7.7	95.3	201	24.8	33.7	201	14.1	177.4	201	83.4	201
ENSG00000269955.2	23.4	201	6	69.8	201	15.1	278.3	201	160.9	2401.8	201	1441.6	201
ENSG00000171793.9	56.9	201	10.6	43.6	201	20.5	352.9	201	196	21.2	201	15.4	201
ENSG00000132341.7	1247.5	228	388.3	1226.4	228	454.5	13240.9	228	7773.9	4063.3	228	2396.1	228
ENSG00000139725.3	26.8	184	15.7	57.3	184	26.9	9.2	184	6.5	24	184	15.4	184
ENSG00000145916.14	51.5	207	12.8	82.8	207	22.6	143.1	207	68.7	222.8	207	110.9	207
ENSG00000257365.3	213.7	193	39.9	185.3	193	42	844.2	193	361.3	2043.3	193	1210.4	193
ENSG00000133318.9	33.8	243	11.7	27.2	243	9.7	282.3	243	153.7	40.4	243	26.1	243
ENSG00000161526.10	87.6	183	27.1	67.5	183	20.5	98.3	183	48.1	18.4	183	10.7	183
ENSG00000187109.9	83.3	251	17.4	33.8	251	15.1	787.3	251	560.2	39.4	251	27.5	251
ENSG00000163110.10	30	200	11.4	34.9	200	9.7	44.3	200	23.1	63.3	200	47.1	200
ENSG00000107968.5	16.9	261	10	23.9	261	16.2	13.4	261	8.7	51.5	261	41	261
ENSG00000105281.8	119.4	201	58.2	319.4	201	132.5	168.2	201	91.1	73.3	201	41.9	201
ENSG00000167985.2	32.4	284	6.6	72.6	284	30.2	105.8	284	34.4	223.2	284	74.1	284
ENSG00000113552.11	30.3	201	7.4	59.8	201	24.8	226.5	201	173.2	26.8	201	17.2	201
ENSG00000008394.8	542	210	112.1	993	210	244.5	4024.5	210	2363.6	314.1	210	162.2	210
ENSG00000129493.10	148.3	233	90.4	89.9	233	61.4	98.1	233	69.4	36.7	233	25.2	233
ENSG00000213020.4	54.2	209	25.1	68	209	40.9	53	209	19.9	74.3	209	26.6	209
ENSG00000134333.9	2921.8	204	885.5	2328.1	204	900.3	11791.8	204	7849.5	2097.1	204	1364.7	204
ENSG00000133318.9	35.9	201	11.7	28.3	201	9.7	281.6	201	153.7	40.9	201	26.1	201
ENSG00000157837.11	26.1	197	24	6.5	197	5.4	69.1	197	64.7	42.4	197	41.9	197
ENSG00000134333.9	2981.5	201	885.5	2379.7	201	900.3	11792.2	201	7849.5	2097.1	201	1364.7	201
ENSG00000100764.9	319.1	200	82.7	228.5	200	46.3	843.6	200	477.8	103.1	200	59.7	200
ENSG00000174374.9	15	281	11.4	33.4	281	32.3	152.9	281	140	105.4	281	90.4	281
ENSG00000157837.11	26.1	197	24	8.7	197	5.4	69.1	197	64.7	42.4	197	41.9	197
ENSG00000136448.7	203.2	203	50.5	82.5	203	26.9	931.9	203	414.8	95.3	203	38.2	203
ENSG00000102078.11	51.8	197	19.7	132.3	197	37.7	62	197	23.1	108	197	45.7	197
ENSG00000119979.11	152.5	201	39.9	25.2	201	6.5	193	201	107.8	249.8	201	128.2	201
ENSG00000108528.9	50.2	311	11.4	42.7	311	10.8	250	311	72	201.7	311	102.5	311
ENSG00000108848.11	66.1	175	17.4	21.8	175	6.5	212.6	175	70.5	25	175	13.5	175
ENSG00000166226.8	167.2	200	27.7	231.2	200	62.5	596.7	200	215.6	151.6	200	47.1	200
ENSG00000100372.10	28.7	173	5.7	67.7	173	18.3	77.5	173	36.9	56.2	173	34	173
ENSG00000184154.8	118.4	192	28.2	153.9	192	39.8	31.5	192	8.7	94	192	22.4	192
ENSG00000086061.11	47.6	199	13.7	25	199	15.1	193.8	199	141.1	17.9	199	8.4	199
ENSG00000187109.9	67.7	247	17.4	27.2	247	15.1	785.9	247	560.2	39.4	247	27.5	247
ENSG00000101391.16	34.7	201	14.5	35.9	201	10.8	100.3	201	45.9	65	201	39.6	201
ENSG00000181666.13	125	248	32	166.5	248	38.8	104.7	248	86.8	85.5	248	71.8	248
ENSG00000134333.9	3007.1	201	885.5	2389.4	201	900.3	11792.6	201	7849.5	2097.1	201	1364.7	201
ENSG00000133318.9	35.9	201	11.7	28.3	201	9.7	281.6	201	153.7	40.9	201	26.1	201
ENSG00000134333.9	3005.1	202	885.5	2389.4	202	900.3	11792.6	202	7849.5	2097.1	202	1364.7	202
ENSG00000102078.11	45.4	201	19.7	125.4	201	37.7	62.4	201	23.1	107.5	201	45.7	201
ENSG00000138029.9	140.5	178	28	237.6	178	58.2	1308.4	178	987	391.9	178	331.9	178
ENSG00000130713.11	95.6	210	29.7	103	210	40.9	374.6	210	204	99	210	50.3	210
ENSG00000160799.7	210.6	236	44.8	201.5	236	47.4	220.5	236	95.8	145.7	236	57.3	236
ENSG00000229117.4	2435.4	247	800.5	2209.9	247	726.9	140890	247	79787.2	89408.3	247	50374.2	247
ENSG00000139644.8	57.1	201	20.3	27.2	201	6.5	551.4	201	384.5	152.3	201	94.6	201
ENSG00000050426.11	91.5	187	20.3	78.6	187	15.1	77.6	187	33.3	23	187	7	187
ENSG00000135506.11	40.3	215	24.5	19.6	215	10.8	171.8	215	74.9	12	215	5.1	215
ENSG00000123349.9	3709.5	207	1403.6	4179.7	207	1823.2	11559.7	207	4470.7	13502.6	207	3940.7	207
ENSG00000139644.8	59	209	20.3	25.1	209	6.5	553.4	209	384.5	152.8	209	94.6	209
ENSG00000089157.11	4975.1	202	1326	7501.6	202	1530.3	159336	202	110630	492310	202	355440	202
ENSG00000050426.11	76.9	227	20.3	72	227	15.1	77.6	227	33.3	23	227	7	227
ENSG00000123416.11	1237.8	203	479.8	1566.2	203	613.8	30201.2	203	21965.9	17152.5	203	8712.5	203
ENSG00000075415.8	466.1	201	174.9	561.7	201	203.5	9376.2	201	8043.4	1942.4	201	1491.9	201
ENSG00000050426.11	75.1	201	20.3	68.7	201	15.1	77.6	201	33.3	23	201	7	201
ENSG00000123416.11	1196.3	201	479.8	1551	201	613.8	30208.3	201	21965.9	17159.1	201	8712.5	201
ENSG00000187109.9	83.6	245	17.4	33.8	245	15.1	787.3	245	560.2	39.4	245	27.5	245
ENSG00000139644.8	65.1	211	20.3	37	211	6.5	551.4	211	384.5	152.3	211	94.6	211
ENSG00000135446.12	46.8	6	10.3	56.8	6	10.8	794.3	6	384.1	471.8	6	166.4	6
ENSG00000063177.8	1103.9	193	243.1	1342.8	193	276.8	42081.6	193	22131.9	63214.5	193	25823.3	193
ENSG00000187109.9	103.9	182	17.4	31.6	182	15.1	785.1	182	560.2	39.4	182	27.5	182
ENSG00000075415.8	439.7	231	174.9	520.5	231	203.5	9375.8	231	8043.4	1941.4	231	1491.9	231
ENSG00000257218.1	137.9	201	51.3	132.5	201	57.1	395.6	201	243	904	201	530.9	201
ENSG00000050426.11	84.2	201	20.3	74.2	201	15.1	77.6	201	33.3	23	201	7	201
ENSG00000088986.6	3464.1	232	1346.5	4621.8	232	1252.4	39370.9	232	22084.5	27583.8	232	12427.2	232
ENSG00000050426.11	84.2	201	20.3	74.2	201	15.1	77.6	201	33.3	23	201	7	201
ENSG00000187109.9	66.7	251	17.4	27.2	251	15.1	785.5	251	560.2	39.4	251	27.5	251
ENSG00000050426.11	76.9	199	20.3	72	199	15.1	77.6	199	33.3	23	199	7	199
ENSG00000139644.8	57.2	150	20.3	25.1	150	6.5	554.2	150	384.5	153.7	150	94.6	150
ENSG00000258289.3	207.7	263	39.9	184.2	263	42	844.2	263	361.3	2043.3	263	1210.4	263
ENSG00000075415.8	291.4	162	174.9	346.8	162	203.5	9395.3	162	8043.4	1953.6	162	1491.9	162
ENSG00000111144.5	98.5	255	23.1	214.8	255	56	1248.2	255	919	259	255	194.8	255
ENSG00000139644.8	55.1	201	20.3	24	201	6.5	551.4	201	384.5	152.3	201	94.6	201
ENSG00000178449.4	736.7	169	415.6	1570.2	169	1082.3	3026.8	169	2302.5	40797.8	169	31829.3	169
ENSG00000258289.3	203.5	317	39.9	177.6	317	42	844.2	317	361.3	2043.3	317	1210.4	317
ENSG00000180257.8	52.7	209	25.1	64.8	209	40.9	43.6	209	19.9	66.6	209	26.6	209
ENSG00000134294.9	27.7	199	17.4	73.5	199	47.4	14.4	199	8.3	120.1	199	67.6	199
ENSG00000063177.8	1097.3	202	243.1	1327.7	202	276.8	42081.6	202	22131.9	63214.5	202	25823.3	202
ENSG00000075415.8	454.2	191	174.9	554.3	191	203.5	9376.9	191	8043.4	1943.3	191	1491.9	191
ENSG00000050426.11	81.6	207	20.3	73.1	207	15.1	77.6	207	33.3	23	207	7	207
ENSG00000063177.8	1064.4	201	243.1	1286.6	201	276.8	42080.1	201	22131.9	63214.5	201	25823.3	201
ENSG00000139644.8	68.7	184	20.3	38.1	184	6.5	553.4	184	384.5	152.8	184	94.6	184
ENSG00000139644.8	59	190	20.3	25.1	190	6.5	553.4	190	384.5	152.8	190	94.6	190
ENSG00000123349.9	3819.2	167	1403.6	4301.5	167	1823.2	11566.4	167	4470.7	13505.6	167	3940.7	167
ENSG00000139644.8	76	214	20.3	46.8	214	6.5	551.8	214	384.5	152.3	214	94.6	214
ENSG00000125954.8	221.7	185	39.9	187.5	185	42	844.2	185	361.3	2044.3	185	1210.4	185
ENSG00000088986.6	3122.1	201	1346.5	4293.8	201	1252.4	39361.8	201	22084.5	27582.3	201	12427.2	201
ENSG00000166226.8	174.5	188	27.7	234.5	188	62.5	596.7	188	215.6	151.6	188	47.1	188
ENSG00000050426.11	91.8	184	20.3	79.7	184	15.1	77.6	184	33.3	23	184	7	184
ENSG00000088986.6	3122.1	213	1346.5	4293.8	213	1252.4	39361.8	213	22084.5	27582.3	213	12427.2	213
ENSG00000123416.11	2104.3	201	479.8	3132.4	201	613.8	30207.6	201	21965.9	17165.1	201	8712.5	201
ENSG00000135506.11	41.2	206	24.5	21.8	206	10.8	171.8	206	74.9	12	206	5.1	206
ENSG00000185024.11	26.1	80	19.1	57.1	80	46.3	12	80	10.1	154.9	80	136.6	80
ENSG00000050426.11	80.7	208	20.3	73.1	208	15.1	77.6	208	33.3	23	208	7	208
ENSG00000178449.4	52.8	297	7.1	116.3	297	30.2	66	297	18.4	759.2	297	171.5	297
ENSG00000063177.8	1109	188	243.1	1352.6	188	276.8	42081.6	188	22131.9	63215	188	25823.3	188
ENSG00000178449.4	754.5	202	415.6	1614.8	202	1082.3	3030.6	202	2302.5	40916.5	202	31829.3	202
ENSG00000075415.8	291.1	201	174.9	343.5	201	203.5	9395.7	201	8043.4	1953.6	201	1491.9	201
ENSG00000092841.14	137.4	399	76.2	77.8	399	35.5	431	399	225.3	1048.2	399	476.8	399
ENSG00000123353.5	295.5	242	95.3	142	242	34.5	1874.2	242	1301.7	1149.7	242	725.2	242
ENSG00000088986.6	3465.8	201	1346.5	4629.5	201	1252.4	39371.3	201	22084.5	27583.8	201	12427.2	201
ENSG00000123349.9	3638.3	213	1403.6	4170.4	213	1823.2	11558.8	213	4470.7	13503.1	213	3940.7	213
ENSG00000135506.11	37.7	220	24.5	19.6	220	10.8	171.8	220	74.9	12	220	5.1	220
ENSG00000089157.11	5698.8	329	1326	6493.9	329	1530.3	159327	329	110630	492286	329	355440	329
ENSG00000123349.9	3500.8	224	1403.6	4109.4	224	1823.2	11560.7	224	4470.7	13504.4	224	3940.7	224
ENSG00000139644.8	59	187	20.3	25.1	187	6.5	553.4	187	384.5	152.8	187	94.6	187
ENSG00000063177.8	700.7	152	243.1	889.5	152	276.8	42067.2	152	22131.9	63206.8	152	25823.3	152
ENSG00000123349.9	53.5	395	17.4	47.7	395	21.5	122.2	395	65.5	219.3	395	119.8	395
ENSG00000135506.11	40.6	207	24.5	21.8	207	10.8	171.8	207	74.9	12	207	5.1	207
ENSG00000258289.3	216.4	201	39.9	186.4	201	42	844.2	201	361.3	2043.8	201	1210.4	201
ENSG00000037897.12	125.9	172	33.9	80.6	172	28	214.1	172	137.8	49.6	172	34.5	172
ENSG00000075415.8	441.1	191	174.9	527.2	191	203.5	9374.3	191	8043.4	1942.4	191	1491.9	191
ENSG00000089157.11	3857.9	193	1326	4952.5	193	1530.3	159324	193	110630	492276	193	355440	193
ENSG00000050426.11	84.2	201	20.3	74.2	201	15.1	77.6	201	33.3	23	201	7	201
ENSG00000075415.8	439	201	174.9	522.9	201	203.5	9374.3	201	8043.4	1942.4	201	1491.9	201
ENSG00000135506.11	37.7	209	24.5	19.6	209	10.8	171.8	209	74.9	12	209	5.1	209
ENSG00000214265.7	225.4	156	53.9	115.2	156	35.5	377.9	156	221.7	138.1	156	69	156
ENSG00000257218.1	136.4	207	51.3	131.4	207	57.1	395.6	207	243	904	207	530.9	207
ENSG00000075415.8	411.8	237	174.9	484.9	237	203.5	9373.9	237	8043.4	1941.4	237	1491.9	237
ENSG00000258289.3	213.4	235	39.9	184.2	235	42	844.2	235	361.3	2043.3	235	1210.4	235
ENSG00000258289.3	209.8	254	39.9	184.2	254	42	844.2	254	361.3	2043.3	254	1210.4	254
ENSG00000089248.6	263	167	51.6	410.2	167	99.1	1053.4	167	400.7	261.5	167	91.8	167
ENSG00000135404.7	244	169	113.8	120.4	169	64.6	4159.5	169	3047.9	1022.8	169	778.4	169
ENSG00000135506.11	28.7	397	24.5	13	397	10.8	165.9	397	74.9	11.1	397	5.1	397
ENSG00000135506.11	43.5	192	24.5	21.8	192	10.8	171.8	192	74.9	12	192	5.1	192
ENSG00000063177.8	1015.2	206	243.1	1242.6	206	276.8	42071.3	206	22131.9	63196	206	25823.3	206
ENSG00000123353.5	307.5	245	95.3	153.9	245	34.5	1875	245	1301.7	1150.6	245	725.2	245
ENSG00000139644.8	59	201	20.3	25.1	201	6.5	553.4	201	384.5	152.8	201	94.6	201
ENSG00000123349.9	3811.6	193	1403.6	4205.8	193	1823.2	11559	193	4470.7	13500.3	193	3940.7	193
ENSG00000135506.11	40.3	213	24.5	19.6	213	10.8	171.8	213	74.9	12	213	5.1	213
ENSG00000088986.6	3490.9	201	1346.5	4643.6	201	1252.4	39371.7	201	22084.5	27583.8	201	12427.2	201
ENSG00000125954.8	213.7	193	39.9	185.3	193	42	844.2	193	361.3	2043.3	193	1210.4	193
ENSG00000151131.5	49.8	229	21.1	23	229	6.5	127.6	229	65.8	28.2	229	17.2	229
ENSG00000075415.8	442.6	227	174.9	521.6	227	203.5	9376.2	227	8043.4	1941.4	227	1491.9	227
ENSG00000123416.11	1221.6	201	479.8	1576.2	201	613.8	30218.9	201	21965.9	17166.5	201	8712.5	201
ENSG00000241343.5	1558.7	256	304.1	920.5	256	276.8	42669.3	256	27691.6	5133	256	2920.5	256
ENSG00000037897.12	146.3	212	33.9	80.5	212	28	214.1	212	137.8	49.6	212	34.5	212
ENSG00000100650.11	35.8	231	11.4	33.5	231	11.8	144.5	231	60.4	26.4	231	12.1	231
ENSG00000198805.7	179.9	358	134.9	212.6	358	123.8	1949	358	1719.1	2763.2	358	2316.9	358
ENSG00000156411.5	2900.8	201	1092.6	2848.4	201	1156.6	34709.3	201	13731.9	49382.7	201	20498.3	201
ENSG00000100650.11	35.8	231	11.4	33.5	231	11.8	144.5	231	60.4	26.4	231	12.1	231
ENSG00000198805.7	217.1	66	134.9	319.2	66	123.8	1958.8	66	1719.1	2787.8	66	2316.9	66
ENSG00000149922.6	34.1	71	14.8	56.3	71	22.6	57.2	71	34	271.7	71	201.3	71
ENSG00000100650.11	39.4	186	11.4	36.8	186	11.8	144.5	186	60.4	26.4	186	12.1	186
ENSG00000100554.7	90.3	229	15.7	57.5	229	17.2	230.4	229	74.9	41	229	13.5	229
ENSG00000100764.9	331.5	251	82.7	281.7	251	46.3	695.5	251	477.8	76	251	59.7	251
ENSG00000119705.5	1178.6	126	487.8	1195.1	126	460.9	11982.3	126	9685	9243.4	126	5526.3	126
ENSG00000092020.6	61.4	127	32.8	6.5	127	3.2	83.3	127	38	1	127	0.5	127
ENSG00000128739.16	190.4	242	53.9	93.3	242	35.5	377.5	242	221.7	138.1	242	69	242
ENSG00000165410.10	63.1	352	18.5	71.5	352	19.4	120	352	26.8	14.8	352	6.5	352
ENSG00000100445.12	42.3	123	11.7	83.6	123	20.5	133.9	123	37.3	548.3	123	240	123
ENSG00000156411.5	2830.4	192	1092.6	2811.6	192	1156.6	34708.2	192	13731.9	49381.7	192	20498.3	192
ENSG00000156411.5	2830.4	192	1092.6	2811.6	192	1156.6	34708.2	192	13731.9	49381.7	192	20498.3	192
ENSG00000119725.13	146.6	189	75	124.5	189	79.7	91.5	189	55.3	17.3	189	12.1	189
ENSG00000129460.11	41.5	167	13.4	58.3	167	12.9	276.4	167	69.1	154.7	167	62	167
ENSG00000100554.7	99.9	200	15.7	61.9	200	17.2	230.8	200	74.9	41	200	13.5	200
ENSG00000100650.11	41.5	157	11.4	37.9	157	11.8	144.5	157	60.4	26.4	157	12.1	157
ENSG00000011052.17	928.1	174	326.1	468.2	174	166.9	8481.8	174	4658.4	4621.5	174	2268	174
ENSG00000119725.13	114.9	326	75	100.5	326	79.7	89.3	326	55.3	17.3	326	12.1	326
ENSG00000119705.5	966.6	190	487.8	934.9	190	460.9	11977.3	190	9685	9235.4	190	5526.3	190
ENSG00000119725.13	89.1	2	75	92.9	2	79.7	65.3	2	55.3	15	2	12.1	2
ENSG00000183092.11	37.7	197	9.4	51.1	197	21.5	52.6	197	28.2	38.1	197	13.5	197
ENSG00000119705.5	1191.1	144	487.8	1185.4	144	460.9	11982.7	144	9685	9240.9	144	5526.3	144
ENSG00000119705.5	1058.3	144	487.8	1064.8	144	460.9	11980.3	144	9685	9238.4	144	5526.3	144
ENSG00000119725.13	132.5	252	75	115.8	252	79.7	91.5	252	55.3	17.3	252	12.1	252
ENSG00000119725.13	145.4	201	75	120.1	201	79.7	88.9	201	55.3	17.3	201	12.1	201
ENSG00000119705.5	1131	185	487.8	1138.7	185	460.9	11981.1	185	9685	9239.9	185	5526.3	185
ENSG00000156411.5	2598.9	166	1092.6	2601.8	166	1156.6	34628.4	166	13731.9	49313	166	20498.3	166
ENSG00000100650.11	36.7	219	11.4	33.5	219	11.8	144.5	219	60.4	26.4	219	12.1	219
ENSG00000092020.6	54.2	197	32.8	6.5	197	3.2	64.2	197	38	1	197	0.5	197
ENSG00000214265.7	199.7	156	53.9	99.9	156	35.5	377.5	156	221.7	138.6	156	69	156
ENSG00000092020.6	59.9	153	32.8	6.5	153	3.2	76.6	153	38	1	153	0.5	153
ENSG00000119705.5	1088.7	233	487.8	1095.2	233	460.9	11980.7	233	9685	9238.9	233	5526.3	233
ENSG00000119725.13	130.8	201	75	117	201	79.7	88.5	201	55.3	17.3	201	12.1	201
ENSG00000119705.5	1105.6	201	487.8	1117	201	460.9	11980.7	201	9685	9239.4	201	5526.3	201
ENSG00000119725.13	146.6	201	75	124.5	201	79.7	91.5	201	55.3	17.3	201	12.1	201
ENSG00000119705.5	1105.6	201	487.8	1117	201	460.9	11980.7	201	9685	9239.4	201	5526.3	201
ENSG00000182718.12	1930.6	201	1148.8	2041.1	201	973.5	12643.4	201	10142.9	5789.1	201	3992	201
ENSG00000182117.4	318.2	200	54.5	612.8	200	135.7	2586.9	200	1302	16358.8	200	8522.3	200
ENSG00000182718.12	1933.6	188	1148.8	2043.3	188	973.5	12643.4	188	10142.9	5789.1	188	3992	188
ENSG00000182718.12	3432.9	201	1148.8	3688.4	201	973.5	12655.6	201	10142.9	5799.8	201	3992	201
ENSG00000140612.9	246.6	151	48.5	187.6	151	42	839.6	151	177.9	150.5	151	54.5	151
ENSG00000182718.12	1930.3	203	1148.8	2038.9	203	973.5	12643.4	203	10142.9	5789.1	203	3992	203
ENSG00000140612.9	171.6	129	48.5	136.1	129	42	835.4	129	177.9	150	129	54.5	129
ENSG00000140612.9	253.8	125	48.5	193.1	125	42	837	125	177.9	150	125	54.5	125
ENSG00000100664.6	1897.1	46	1197.9	317.6	46	187.4	856.1	46	444.1	22.7	46	14.4	46
ENSG00000100664.6	1931.7	51	1197.9	320.8	51	187.4	874.3	51	444.1	22.7	51	14.4	51
ENSG00000182718.12	1925.7	189	1148.8	2024.6	189	973.5	12643.4	189	10142.9	5789.1	189	3992	189
ENSG00000182718.12	2319.7	201	1148.8	2272.6	201	973.5	12641.7	201	10142.9	5789.1	201	3992	201
ENSG00000182718.12	3256	248	1148.8	3376.4	248	973.5	12653.6	248	10142.9	5793.8	248	3992	248
ENSG00000182718.12	3691.4	179	1148.8	3923.5	179	973.5	12654.7	179	10142.9	5796.7	179	3992	179
ENSG00000182718.12	2360.4	201	1148.8	2403.8	201	973.5	12646.9	201	10142.9	5789.6	201	3992	201
ENSG00000174306.17	188.4	252	183.1	185.4	252	175.5	296.4	252	293	505.7	252	505.2	252
ENSG00000182718.12	1787.2	201	1148.8	1845	201	973.5	12636.6	201	10142.9	5788.1	201	3992	201
ENSG00000182718.12	1932.1	193	1148.8	2043.3	193	973.5	12643.4	193	10142.9	5789.1	193	3992	193
ENSG00000259207.3	20.3	154	17.7	40	154	34.5	176.2	154	170.4	1922.9	154	1897.9	154
ENSG00000182718.12	2019.4	216	1148.8	2043.6	216	973.5	12642.4	216	10142.9	5787.7	216	3992	216
ENSG00000140612.9	231.3	201	48.5	174.4	201	42	840.8	201	177.9	150.5	201	54.5	201
ENSG00000182718.12	1777.7	189	1148.8	1825.2	189	973.5	12638.5	189	10142.9	5787.2	189	3992	189
ENSG00000182718.12	1837.6	199	1148.8	1900.3	199	973.5	12636.6	199	10142.9	5788.1	199	3992	199
ENSG00000182718.12	2053.6	183	1148.8	2147.7	183	973.5	12644.6	183	10142.9	5790	183	3992	183
ENSG00000140612.9	242.5	173	48.5	182.1	173	42	840.4	173	177.9	150.5	173	54.5	173
ENSG00000100664.6	2102.7	246	1197.9	394.1	246	187.4	841.3	246	444.1	22.7	246	14.4	246
ENSG00000174306.17	188.4	252	183.1	185.4	252	175.5	296.4	252	293	505.7	252	505.2	252
ENSG00000100908.9	70.4	314	17.7	124.2	314	26.9	162.9	314	82.8	3144.2	314	1605.7	314
ENSG00000140612.9	238.9	189	48.5	178.8	189	42	840.4	189	177.9	150.5	189	54.5	189
ENSG00000182718.12	4179.6	201	1148.8	4480	201	973.5	12654.4	201	10142.9	5800.8	201	3992	201
ENSG00000182718.12	1791.7	201	1148.8	1848.3	201	973.5	12636.6	201	10142.9	5788.1	201	3992	201
ENSG00000259753.1	20.3	103	17.7	40	103	34.5	176.2	103	170.4	1922.9	103	1897.9	103
ENSG00000100664.6	2001.2	201	1197.9	383.2	201	187.4	876.5	201	444.1	22.2	201	14.4	201
ENSG00000182718.12	3002.1	201	1148.8	2875.3	201	973.5	12650.8	201	10142.9	5790	201	3992	201
ENSG00000125148.6	1528.4	179	652.7	3198.3	179	1551.8	7048	179	5045.8	12200.4	179	6495.3	179
ENSG00000181019.8	1073.2	147	227.4	713.5	147	136.8	7774.2	147	4633.8	2117.4	147	1125.6	147
ENSG00000140995.12	242.8	221	53.1	427.9	221	118.5	760.8	221	308.2	3666.9	221	1599.1	221
ENSG00000140995.12	230.1	241	53.1	401.6	241	118.5	753.8	241	308.2	3623.9	241	1599.1	241
ENSG00000168589.10	5.5	115	3.7	25.9	115	23.7	25.4	115	24.6	69	115	69	115
ENSG00000140995.12	283.7	201	53.1	466.2	201	118.5	768.9	201	308.2	3695.8	201	1599.1	201
ENSG00000132600.12	112.9	281	23.4	41.5	281	8.6	158.3	281	49.6	45.6	281	18.2	281
ENSG00000140995.12	259.7	241	53.1	411.6	241	118.5	761.2	241	308.2	3662.6	241	1599.1	241
ENSG00000102978.8	175	211	47.4	235.4	211	54.9	738.6	211	369.6	473.2	211	194.4	211
ENSG00000147274.10	119.5	201	30.8	39	201	22.6	2182.6	201	1610.6	93.5	201	62.9	201
ENSG00000103121.4	126.4	208	25.1	282.8	208	58.2	257	208	76.7	326.6	208	175.2	208
ENSG00000065427.10	233.9	187	89.9	121.3	187	48.5	459.8	187	340.3	47.6	187	23.3	187
ENSG00000167526.9	1630	201	345.5	1727	201	350	69265.4	201	48773.9	20827.4	201	13059.2	201
ENSG00000138629.11	76.6	220	18	120.4	220	44.2	486.2	220	228.6	1654.9	220	902.8	220
ENSG00000095906.12	288.2	215	108.1	208	215	63.5	400.1	215	221.7	987.7	215	635.7	215
ENSG00000167526.9	1586.5	202	345.5	1689.8	202	350	69166.8	202	48773.9	20692.2	202	13059.2	202
ENSG00000147274.10	119.5	201	30.8	39	201	22.6	2182.6	201	1610.6	93.5	201	62.9	201
ENSG00000140995.12	246.4	193	53.1	430.1	193	118.5	753.5	193	308.2	3623.9	193	1599.1	193
ENSG00000181019.8	840.5	201	227.4	514.9	201	136.8	7750.8	201	4633.8	2108.3	201	1125.6	201
ENSG00000006007.7	66.3	226	18.5	35	226	3.2	710.9	226	520.1	272.8	226	191.1	226
ENSG00000103121.4	128.8	204	25.1	283.9	204	58.2	257	204	76.7	326.1	204	175.2	204
ENSG00000095906.12	247.8	160	108.1	165.6	160	63.5	399.3	160	221.7	982.1	160	635.7	160
ENSG00000138629.11	61.4	197	18	118.2	197	44.2	486.2	197	228.6	1654.9	197	902.8	197
ENSG00000065427.10	179.7	184	89.9	93.2	184	48.5	458.3	184	340.3	44.8	184	23.3	184
ENSG00000167264.13	76.1	156	22.5	50	156	11.8	182.9	156	90.8	45.7	156	22.8	156
ENSG00000138629.11	81.7	204	18	122.5	204	44.2	486.2	204	228.6	1654.9	204	902.8	204
ENSG00000095906.12	306.5	176	108.1	221.2	176	63.5	399.7	176	221.7	986.8	176	635.7	176
ENSG00000067225.13	328	124	102.1	549.9	124	175.5	781.2	124	435.1	175.9	124	91.8	124
ENSG00000067225.13	328.3	182	102.1	552.1	182	175.5	783.6	182	435.1	177.3	182	91.8	182
ENSG00000153048.6	186.5	201	75	137.4	201	51.7	759.5	201	558.1	614.3	201	442.8	201
ENSG00000261740.1	1217.7	233	257	1090.4	233	228.3	4273.7	233	2020	12379	233	5409.8	233
ENSG00000134419.11	308.8	127	89.6	271.6	127	93.7	10349.4	127	6600.6	12228.1	127	7999.8	127
ENSG00000147274.10	109.5	240	30.8	42.3	240	22.6	2181.4	240	1610.6	93.5	240	62.9	240
ENSG00000103121.4	127.3	244	25.1	282.8	244	58.2	257	244	76.7	326.6	244	175.2	244
ENSG00000132600.12	84.7	239	23.4	29.4	239	8.6	140.2	239	49.6	44.2	239	18.2	239
ENSG00000070761.3	98.8	181	32.5	161.1	181	48.5	193.4	181	109.2	124.2	181	40.1	181
ENSG00000103121.4	127.6	225	25.1	281.7	225	58.2	257	225	76.7	326.6	225	175.2	225
ENSG00000095906.12	235.1	193	108.1	160.1	193	63.5	399.7	193	221.7	987.2	193	635.7	193
ENSG00000125149.7	890.6	80	885.5	903.6	80	900.3	7876.1	80	7849.5	1380.6	80	1364.7	80
ENSG00000140995.12	215.3	241	53.1	378.9	241	118.5	767.7	241	308.2	3690.2	241	1599.1	241
ENSG00000179361.13	15.5	55	12.8	9.7	55	9.7	23.9	55	23.5	13.6	55	13.1	55
ENSG00000065427.10	246.9	143	89.9	123.4	143	48.5	460.2	143	340.3	47.6	143	23.3	143
ENSG00000132600.12	94.6	281	23.4	32.7	281	8.6	152.1	281	49.6	47	281	18.2	281
ENSG00000186153.12	119.7	102	105.6	87.8	102	62.5	461	102	423.5	1024.7	102	990	102
ENSG00000186153.12	108.3	345	105.6	66.9	345	62.5	435	345	423.5	1007.1	345	990	345
ENSG00000140995.12	230.1	241	53.1	401.6	241	118.5	753.8	241	308.2	3623.9	241	1599.1	241
ENSG00000167264.13	72.9	201	22.5	44.5	201	11.8	182.5	201	90.8	45.7	201	22.8	201
ENSG00000067225.13	359.2	201	102.1	613.8	201	175.5	780.3	201	435.1	177.8	201	91.8	201
ENSG00000138629.11	52.8	181	18	107.3	181	44.2	486.2	181	228.6	1654.9	181	902.8	181
ENSG00000169627.7	1218	232	257	1090.4	232	228.3	4274.1	232	2020	12379	232	5409.8	232
ENSG00000167526.9	1356.4	202	345.5	1432.4	202	350	69015	202	48773.9	20493.3	202	13059.2	202
ENSG00000140995.12	291.5	201	53.1	418.8	201	118.5	755	201	308.2	3624.4	201	1599.1	201
ENSG00000140995.12	197.8	201	53.1	346	201	118.5	753.8	201	308.2	3623.9	201	1599.1	201
ENSG00000260456.2	34.6	189	22	76	189	39.8	40.3	189	26.8	197	189	151.9	189
ENSG00000140995.12	245.2	299	53.1	441	299	118.5	768.1	299	308.2	3695.3	299	1599.1	299
ENSG00000168589.10	7.3	150	3.7	27	150	23.7	26.2	150	24.6	69.5	150	69	150
ENSG00000103121.4	126.4	244	25.1	283.9	244	58.2	257	244	76.7	326.6	244	175.2	244
ENSG00000095906.12	286.8	188	108.1	200.3	188	63.5	399.7	188	221.7	987.2	188	635.7	188
ENSG00000065427.10	176.7	160	89.9	93.2	160	48.5	458.3	160	340.3	44.8	160	23.3	160
ENSG00000103495.9	60.5	291	14.5	62.3	291	10.8	69.6	291	15.9	23.4	291	4.7	291
ENSG00000147274.10	120.4	198	30.8	39	198	22.6	2182.6	198	1610.6	93.5	198	62.9	198
ENSG00000065427.10	181.5	186	89.9	92.1	186	48.5	459.1	186	340.3	44.8	186	23.3	186
ENSG00000095906.12	279.7	251	108.1	204.8	251	63.5	399.7	251	221.7	989.1	251	635.7	251
ENSG00000140995.12	197.8	201	53.1	346	201	118.5	753.8	201	308.2	3623.9	201	1599.1	201
ENSG00000186153.12	119.4	132	105.6	86.7	132	62.5	464	132	423.5	1028	132	990	132
ENSG00000174444.10	474.3	200	65.6	125.8	200	67.8	10970.8	200	6223.8	341	200	232.6	200
ENSG00000140995.12	197.5	205	53.1	346	205	118.5	753.8	205	308.2	3623.9	205	1599.1	205
ENSG00000132600.12	96.8	215	23.4	37	215	8.6	162.2	215	49.6	48.9	215	18.2	215
ENSG00000261740.1	1230.9	224	257	1093.7	224	228.3	4275.3	224	2020	12379.5	224	5409.8	224
ENSG00000174444.10	473.7	201	65.6	125.8	201	67.8	10970.8	201	6223.8	341	201	232.6	201
ENSG00000186153.12	120.9	83	105.6	87.8	83	62.5	461	83	423.5	1024.2	83	990	83
ENSG00000147274.10	119.5	201	30.8	39	201	22.6	2182.6	201	1610.6	93.5	201	62.9	201
ENSG00000140995.12	246.4	201	53.1	430.1	201	118.5	754.2	201	308.2	3623.9	201	1599.1	201
ENSG00000065427.10	165.6	191	89.9	88.8	191	48.5	458.3	191	340.3	44.8	191	23.3	191
ENSG00000141258.8	141	7	132.9	93.1	7	71.1	2.5	7	2.5	21.9	7	21.9	7
ENSG00000262481.1	98.9	201	32.2	285	201	63.5	216	201	134.2	5484.1	201	2890.6	201
ENSG00000262481.1	74.1	201	32.2	234.9	201	63.5	217.5	201	134.2	5483	201	2890.6	201
ENSG00000259207.3	20.3	147	17.7	40	147	34.5	176.2	147	170.4	1922.9	147	1897.9	147
ENSG00000184009.5	1049.7	180	480.4	1747.7	180	652.6	50677	180	37838.5	13083.8	180	8832.7	180
ENSG00000141580.11	34.2	205	14.8	44.7	205	17.2	422.8	205	349	16.5	205	11.2	205
ENSG00000108518.7	40.7	344	13.1	216.9	344	60.3	376.4	344	258.6	9409.9	344	6918.5	344
ENSG00000141580.11	37.5	75	14.8	51.3	75	17.2	420.6	75	349	14.2	75	11.2	75
ENSG00000184009.5	1712.7	182	480.4	3151.4	182	652.6	50678.2	182	37838.5	13084.8	182	8832.7	182
ENSG00000262481.1	98.9	201	32.2	285	201	63.5	216	201	134.2	5484.1	201	2890.6	201
ENSG00000141580.11	34.2	201	14.8	44.7	201	17.2	423.2	201	349	16.5	201	11.2	201
ENSG00000103274.6	35.8	256	10.3	79.4	256	31.2	78	256	34.7	65.4	256	29.8	256
ENSG00000184009.5	1390.1	192	480.4	2497.8	192	652.6	50677.4	192	37838.5	13084.3	192	8832.7	192
ENSG00000183011.9	126.1	385	34.8	113.7	385	38.8	275.7	385	87.2	4019.2	385	2015.8	385
ENSG00000184009.5	1049.7	183	480.4	1747.7	183	652.6	50677	183	37838.5	13083.8	183	8832.7	183
ENSG00000205544.3	105	143	32.2	300	143	63.5	216	143	134.2	5472	143	2890.6	143
ENSG00000183011.9	1650.5	253	567.4	1849	253	306.9	7256.7	253	4781.8	46462	253	23432.3	253
ENSG00000180626.9	57.3	343	51.6	9.7	343	9.7	4.4	343	2.2	31.3	343	21	343
ENSG00000128739.16	205.1	185	53.9	103.2	185	35.5	377.5	185	221.7	138.1	185	69	185
ENSG00000141741.7	270.7	179	126.9	206.1	179	80.8	140.7	179	51.7	141.3	179	38.2	179
ENSG00000178999.8	84.6	194	28	66.3	194	12.9	215.5	194	151.2	124.5	194	83	194
ENSG00000215472.5	1973	400	1399.6	231.8	400	44.2	76.1	400	61.5	11.3	400	10.3	400
ENSG00000273173.1	200.9	204	53.9	98.8	204	35.5	377.5	204	221.7	138.1	204	69	204
ENSG00000141522.7	58.5	186	20.5	67.8	186	10.8	159.4	186	75.6	99.6	186	38.7	186
ENSG00000108654.7	41.5	235	16.8	147.8	235	51.7	62.4	235	54.6	45.3	235	40.5	235
ENSG00000161960.10	181.4	201	79.3	77	201	28	9562.9	201	8374.3	118.6	201	81.1	201
ENSG00000265681.2	370.4	152	104.7	194.2	152	42	3409.4	152	2515.8	375	152	161.7	152
ENSG00000265681.2	483.5	154	104.7	201.9	154	42	3410.5	154	2515.8	374.1	154	161.7	154
ENSG00000161970.8	534.7	201	96.1	174.7	201	72.2	7743.4	201	5452	216	201	135.2	201
ENSG00000198933.5	68	135	59.9	60.3	135	54.9	66.6	135	64.4	19.2	135	18.2	135
ENSG00000128739.16	204.8	187	53.9	101	187	35.5	377.5	187	221.7	138.1	187	69	187
ENSG00000161960.10	181.7	200	79.3	77	200	28	9562.9	200	8374.3	118.6	200	81.1	200
ENSG00000265681.2	379.2	166	104.7	193.1	166	42	3408.6	166	2515.8	374.1	166	161.7	166
ENSG00000108671.5	69.4	217	15.4	78.5	217	21.5	309.1	217	178.3	802.6	217	744.8	217
ENSG00000087191.8	467.6	281	122.7	126.6	281	50.6	2756.6	281	1354.9	166.1	281	89	281
ENSG00000172301.6	79	32	9.4	90.5	32	28	35.7	32	15.2	119.8	32	87.6	32
ENSG00000141522.7	58.5	185	20.5	67.8	185	10.8	159.4	185	75.6	99.6	185	38.7	185
ENSG00000273173.1	205.1	186	53.9	102.1	186	35.5	377.5	186	221.7	138.1	186	69	186
ENSG00000265681.2	549	245	104.7	121.8	245	42	3375.8	245	2515.8	221.3	245	161.7	245
ENSG00000161526.10	89.4	165	27.1	69.7	165	20.5	98.3	165	48.1	18.4	165	10.7	165
ENSG00000265681.2	374.2	155	104.7	194.2	155	42	3408.2	155	2515.8	374.1	155	161.7	155
ENSG00000108961.9	369.3	212	92.1	312.6	212	93.7	715.1	212	306.3	642.4	212	277.8	212
ENSG00000161960.10	181.4	201	79.3	77	201	28	9562.9	201	8374.3	118.6	201	81.1	201
ENSG00000087191.8	472	184	122.7	133	184	50.6	2877.2	184	1354.9	170	184	89	184
ENSG00000161960.10	312	321	79.3	169.9	321	28	9563.7	321	8374.3	119.1	321	81.1	321
ENSG00000178999.8	84.6	210	28	64.1	210	12.9	215.9	210	151.2	124	210	83	210
ENSG00000108654.7	52.9	201	16.8	180.5	201	51.7	62.4	201	54.6	45.3	201	40.5	201
ENSG00000087191.8	507.5	198	122.7	141.6	198	50.6	2775.1	198	1354.9	168	198	89	198
ENSG00000141522.7	58.5	184	20.5	67.8	184	10.8	159.4	184	75.6	99.6	184	38.7	184
ENSG00000161526.10	89.4	168	27.1	69.7	168	20.5	98.3	168	48.1	18.4	168	10.7	168
ENSG00000087191.8	583.8	191	122.7	169.1	191	50.6	2775.9	191	1354.9	168	191	89	191
ENSG00000263809.1	557.2	195	96.1	183.3	195	72.2	7710.8	195	5452	215.9	195	135.2	195
ENSG00000161970.8	510.9	174	96.1	174.6	174	72.2	8034.5	174	5452	240	174	135.2	174
ENSG00000108296.7	37.6	235	13.4	25	235	9.7	54.9	235	24.6	2.9	235	1.9	235
ENSG00000104904.8	1134	240	334.1	1158.8	240	275.7	6089.1	240	1838.8	13071.8	240	4062.4	240
ENSG00000161970.8	370.3	221	96.1	138.7	221	72.2	7640.9	221	5452	212.6	221	135.2	221
ENSG00000265681.2	340.5	230	104.7	91.4	230	42	3177.7	230	2515.8	213.2	230	161.7	230
ENSG00000161526.10	77.8	288	27.1	53.3	288	20.5	98.3	288	48.1	18.4	288	10.7	288
ENSG00000182481.4	292.2	228	63	137.1	228	48.5	1394.7	228	747.6	134	228	86.2	228
ENSG00000108296.7	36.5	186	13.4	19.6	186	9.7	59.1	186	24.6	3.8	186	1.9	186
ENSG00000161526.10	99	113	27.1	76.3	113	20.5	98.3	113	48.1	18.4	113	10.7	113
ENSG00000265681.2	406	121	104.7	201.9	121	42	3408.2	121	2515.8	374.1	121	161.7	121
ENSG00000161526.10	86.7	173	27.1	68.7	173	20.5	98.3	173	48.1	18.4	173	10.7	173
ENSG00000141522.7	58.2	197	20.5	65.6	197	10.8	159.4	197	75.6	99.6	197	38.7	197
ENSG00000178999.8	82.5	207	28	65.2	207	12.9	215.5	207	151.2	124.5	207	83	207
ENSG00000182481.4	282.2	201	63	132.7	201	48.5	1393.9	201	747.6	134	201	86.2	201
ENSG00000161970.8	510.6	175	96.1	174.6	175	72.2	8034.5	175	5452	240	175	135.2	175
ENSG00000087191.8	563.7	189	122.7	165.8	189	50.6	2775.5	189	1354.9	168	189	89	189
ENSG00000161970.8	493.8	201	96.1	171.3	201	72.2	8034.5	201	5452	240	201	135.2	201
ENSG00000141522.7	58.5	189	20.5	66.7	189	10.8	159.4	189	75.6	99.6	189	38.7	189
ENSG00000087191.8	593.8	172	122.7	176.7	172	50.6	2775.9	172	1354.9	168	172	89	172
ENSG00000215472.5	1973	400	1399.6	231.8	400	44.2	76.1	400	61.5	11.3	400	10.3	400
ENSG00000128739.16	190.1	255	53.9	91.1	255	35.5	377.5	255	221.7	138.1	255	69	255
ENSG00000108654.7	52.9	201	16.8	180.5	201	51.7	62.4	201	54.6	45.3	201	40.5	201
ENSG00000087191.8	536	184	122.7	159.2	184	50.6	2775.5	184	1354.9	168	184	89	184
ENSG00000178999.8	61.2	224	28	40.3	224	12.9	215.9	224	151.2	124.5	224	83	224
ENSG00000087191.8	574.7	165	122.7	175.6	165	50.6	2776.7	165	1354.9	168	165	89	165
ENSG00000108296.7	36.5	195	13.4	19.6	195	9.7	59.1	195	24.6	3.8	195	1.9	195
ENSG00000099860.4	135.6	182	104.7	387.6	182	302.6	113.7	182	92.2	101.5	182	82	182
ENSG00000105705.11	119.2	201	55.9	48	201	8.6	110.3	201	58.6	9.9	201	5.1	201
ENSG00000167380.12	28.4	204	10.3	35.9	204	11.8	38.8	204	11.6	64.8	204	15.8	204
ENSG00000136448.7	203.8	189	50.5	82.5	189	26.9	931.9	189	414.8	95.3	189	38.2	189
ENSG00000119559.11	90	185	20	83.5	185	28	39.3	185	13.4	55.3	185	14	185
ENSG00000167380.12	34.4	198	10.3	44.7	198	11.8	38.8	198	11.6	64.8	198	15.8	198
ENSG00000105058.7	112.1	198	26.5	105.4	198	18.3	128.1	198	46.7	26	198	7.5	198
ENSG00000104853.11	32	31	24.2	19.4	31	17.2	69.5	31	19.5	11.3	31	4.7	31
ENSG00000179115.6	110.3	186	29.7	165.3	186	47.4	321.1	186	137.8	676.6	186	384.1	186
ENSG00000181038.9	213.5	75	75.6	264.2	75	89.4	281.6	75	107.4	107.6	75	53.6	75
ENSG00000167380.12	26.9	196	10.3	30.4	196	11.8	38.8	196	11.6	63.9	196	15.8	196
ENSG00000168101.10	127.5	216	28.5	239	216	60.3	365	216	171.1	2075.9	216	837.6	216
ENSG00000167380.12	27.2	208	10.3	30.4	208	11.8	38.8	208	11.6	63.9	208	15.8	208
ENSG00000168101.10	127.8	212	28.5	239	212	60.3	365	212	171.1	2075.9	212	837.6	212
ENSG00000119559.11	75.6	122	20	71.4	122	28	40.4	122	13.4	55.8	122	14	122
ENSG00000108278.7	82.8	199	19.7	38.3	199	6.5	102.5	199	32.9	26.8	199	7	199
ENSG00000130165.6	195.4	201	121.5	90	201	51.7	271.5	201	201.5	192.1	201	154.3	201
ENSG00000181038.9	175	197	75.6	207.6	197	89.4	217.6	197	107.4	81.7	197	53.6	197
ENSG00000104964.10	52.2	164	11.7	103.7	164	24.8	51	164	11.6	96.7	164	21	164
ENSG00000181038.9	204.2	189	75.6	252.1	189	89.4	280.4	189	107.4	107.1	189	53.6	189
ENSG00000167380.12	27.2	204	10.3	30.4	204	11.8	38.8	204	11.6	63.9	204	15.8	204
ENSG00000105518.9	165.3	207	39.9	109.9	207	19.4	726	207	370.7	1185.1	207	583.5	207
ENSG00000105705.11	119.2	201	55.9	48	201	8.6	110.3	201	58.6	9.9	201	5.1	201
ENSG00000108840.11	889.7	257	885.5	909.1	257	900.3	7877.8	257	7849.5	1384.4	257	1364.7	257
ENSG00000172660.7	51.9	201	21.7	183.9	201	115.2	216.2	201	95.1	32.4	201	18.2	201
ENSG00000099860.4	135.6	180	104.7	387.6	180	302.6	113.7	180	92.2	101.5	180	82	180
ENSG00000105058.7	113.3	176	26.5	108.7	176	18.3	128.1	176	46.7	26	176	7.5	176
ENSG00000007047.10	103.2	173	27.4	76.9	173	11.8	229.9	173	93.7	468.5	173	214.9	173
ENSG00000179115.6	105.1	201	29.7	152.3	201	47.4	321.1	201	137.8	676.6	201	384.1	201
ENSG00000167380.12	35.3	189	10.3	44.7	189	11.8	38.8	189	11.6	63.9	189	15.8	189
ENSG00000172660.7	51.9	230	21.7	183.9	230	115.2	216.2	230	95.1	32.4	230	18.2	230
ENSG00000131944.5	47.1	223	12.3	52.4	223	9.7	36.3	223	6.5	45.5	223	14.4	223
ENSG00000181038.9	175.3	189	75.6	208.7	189	89.4	217.6	189	107.4	81.7	189	53.6	189
ENSG00000105058.7	111.5	208	26.5	105.4	208	18.3	128.1	208	46.7	26	208	7.5	208
ENSG00000099622.9	123.2	213	121.2	4.3	213	3.2	78.6	213	76	23.3	213	23.3	213
ENSG00000119559.11	86.1	205	20	76.9	205	28	39.3	205	13.4	55.3	205	14	205
ENSG00000172660.7	48.3	201	21.7	176.2	201	115.2	216.2	201	95.1	32.4	201	18.2	201
ENSG00000130023.11	21.9	100	16.5	6.5	100	6.5	47.2	100	39.4	3.3	100	3.3	100
ENSG00000105518.9	175.7	170	39.9	118.7	170	19.4	724.4	170	370.7	1186.1	170	583.5	170
ENSG00000181038.9	253.8	190	75.6	217.6	190	89.4	213.1	190	107.4	80.2	190	53.6	190
ENSG00000108840.11	889.1	331	885.5	908	331	900.3	7877.8	331	7849.5	1384.4	331	1364.7	331
ENSG00000105705.11	119.2	201	55.9	48	201	8.6	110.3	201	58.6	9.9	201	5.1	201
ENSG00000167380.12	35	201	10.3	43.6	201	11.8	38.8	201	11.6	63.9	201	15.8	201
ENSG00000181038.9	201.6	197	75.6	252.1	197	89.4	280.4	197	107.4	107.1	197	53.6	197
ENSG00000167380.12	37.4	189	10.3	48	189	11.8	38.8	189	11.6	64.8	189	15.8	189
ENSG00000181038.9	206.6	170	75.6	254.3	170	89.4	280.8	170	107.4	107.6	170	53.6	170
ENSG00000119559.11	91.2	198	20	80.2	198	28	39.3	198	13.4	55.3	198	14	198
ENSG00000167380.12	27.2	204	10.3	30.4	204	11.8	38.8	204	11.6	63.9	204	15.8	204
ENSG00000167380.12	31.4	221	10.3	41.4	221	11.8	38.8	221	11.6	63.9	221	15.8	221
ENSG00000130165.6	159.9	116	121.5	73.5	116	51.7	261.7	116	201.5	187.8	116	154.3	116
ENSG00000183617.4	185.4	178	47.4	159.6	178	32.3	1035.6	178	673.8	2257.7	178	1273.8	178
ENSG00000181666.13	129	242	32	174	242	38.8	104.7	242	86.8	85.5	242	71.8	242
ENSG00000104969.5	75.4	198	19.1	113.9	198	19.4	154	198	48.5	208.1	198	66.2	198
ENSG00000267041.1	19.6	229	13.7	15.1	229	12.9	12.8	229	11.2	13	229	9.3	229
ENSG00000105220.10	161.6	210	39.1	297.6	210	79.7	613.9	210	464.4	397.9	210	325.8	210
ENSG00000226742.3	353.7	216	100.1	904.3	216	357.5	423.4	216	155.9	58.7	216	17.2	216
ENSG00000131475.2	263.7	142	60.8	473.1	142	156.2	651.3	142	344.7	3028.9	142	2062	142
ENSG00000119559.11	82.2	181	20	74.7	181	28	39.3	181	13.4	55.8	181	14	181
ENSG00000105518.9	168.4	193	39.9	112	193	19.4	693.9	193	370.7	1120.8	193	583.5	193
ENSG00000131475.2	194.7	181	60.8	412.3	181	156.2	651.3	181	344.7	3028.9	181	2062	181
ENSG00000105220.10	167.1	201	39.1	304.1	201	79.7	613.2	201	464.4	397.4	201	325.8	201
ENSG00000131944.5	49.7	252	12.3	52.4	252	9.7	36.3	252	6.5	45.5	252	14.4	252
ENSG00000105514.3	161.4	192	39.9	108.8	192	19.4	724	192	370.7	1184.6	192	583.5	192
ENSG00000198863.3	55	185	48.5	34.5	185	26.9	345.2	185	327	1.4	185	0.9	185
ENSG00000105058.7	91.5	251	26.5	75.9	251	18.3	127.7	251	46.7	26	251	7.5	251
ENSG00000181038.9	237	210	75.6	212.1	210	89.4	212.3	210	107.4	80.2	210	53.6	210
ENSG00000172660.7	50.4	201	21.7	181.7	201	115.2	216.2	201	95.1	32.4	201	18.2	201
ENSG00000167380.12	29.5	150	10.3	38.1	150	11.8	38.8	150	11.6	64.8	150	15.8	150
ENSG00000172660.7	54.3	204	21.7	186.1	204	115.2	216.2	204	95.1	32.4	204	18.2	204
ENSG00000131944.5	46.2	169	12.3	51.3	169	9.7	36.3	169	6.5	45.5	169	14.4	169
ENSG00000131475.2	148.6	170	60.8	333.7	170	156.2	651.7	170	344.7	3029.3	170	2062	170
ENSG00000105705.11	109.5	201	55.9	43.6	201	8.6	110.3	201	58.6	9.9	201	5.1	201
ENSG00000168101.10	150.1	158	28.5	292.1	158	60.3	365	158	171.1	2075.9	158	837.6	158
ENSG00000167380.12	28.1	193	10.3	35.9	193	11.8	38.8	193	11.6	64.8	193	15.8	193
ENSG00000167380.12	35	232	10.3	43.6	232	11.8	38.8	232	11.6	64.8	232	15.8	232
ENSG00000130165.6	164.6	194	121.5	82.3	194	51.7	266.5	194	201.5	189.2	194	154.3	194
ENSG00000108278.7	59.5	189	19.7	29.5	189	6.5	102.5	189	32.9	26.8	189	7	189
ENSG00000104904.8	1292	217	334.1	1335.6	217	275.7	6089.1	217	1838.8	13072.8	217	4062.4	217
ENSG00000181038.9	205.4	186	75.6	253.2	186	89.4	280.4	186	107.4	107.1	186	53.6	186
ENSG00000228049.5	1615.8	159	537.5	1032.6	159	352.1	1828	159	1129.5	1344.9	159	690.3	159
ENSG00000105220.10	167.1	201	39.1	304.1	201	79.7	613.2	201	464.4	397.4	201	325.8	201
ENSG00000104853.11	38.3	208	24.2	23.8	208	17.2	70.7	208	19.5	11.3	208	4.7	208
ENSG00000267041.1	20.5	218	13.7	15.1	218	12.9	12.8	218	11.2	13	218	9.3	218
ENSG00000105705.11	114.3	201	55.9	43.6	201	8.6	110.7	201	58.6	9.9	201	5.1	201
ENSG00000181038.9	266.8	201	75.6	222	201	89.4	213.5	201	107.4	80.2	201	53.6	201
ENSG00000142252.6	56.3	266	27.4	44.6	266	11.8	143.1	266	93.7	331.7	266	214.9	266
ENSG00000105518.9	163.5	227	39.9	109.9	227	19.4	725.2	227	370.7	1185.1	227	583.5	227
ENSG00000142252.6	70.5	203	27.4	50	203	11.8	184.8	203	93.7	365.2	203	214.9	203
ENSG00000173812.6	2925	201	1167.4	6450.3	201	3076.7	2752.4	201	1688.7	1475.4	201	921	201
ENSG00000172660.7	47.4	201	21.7	176.2	201	115.2	216.2	201	95.1	32.4	201	18.2	201
ENSG00000136448.7	172.1	324	50.5	74.8	324	26.9	931.1	324	414.8	95.3	324	38.2	324
ENSG00000181038.9	195	200	75.6	242.4	200	89.4	280.4	200	107.4	107.1	200	53.6	200
ENSG00000119559.11	86.4	187	20	80.2	187	28	39.3	187	13.4	55.3	187	14	187
ENSG00000179115.6	121.6	170	29.7	152.2	170	47.4	321.1	170	137.8	676.6	170	384.1	170
ENSG00000130165.6	165.5	201	121.5	113.2	201	51.7	260	201	201.5	187.8	201	154.3	201
ENSG00000167747.9	2400.4	201	986.2	2870.6	201	1112.4	663.4	201	421	3218.1	201	1396.4	201
ENSG00000267855.1	339.8	201	145.5	509.7	201	95.8	4058.7	201	2955.3	54840.7	201	35366.4	201
ENSG00000105372.2	5928.6	10	1774.4	7289.1	10	2850.6	765715	10	492376	169206	10	98499.6	10
ENSG00000123810.3	63.3	220	26.2	93.6	220	28	80.9	220	24.6	483.8	220	134.2	220
ENSG00000011243.13	60.9	334	43.1	94.2	334	68.9	78.4	334	61.5	94.9	334	79.7	334
ENSG00000099783.7	199.3	184	39.4	200.4	184	67.8	1411.1	184	508.2	62.4	184	28.9	184
ENSG00000142546.9	1000.1	177	376.6	882.8	177	344.6	1258.2	177	957.7	7221.5	177	5542.2	177
ENSG00000130312.2	209.2	310	108.4	292.7	310	177.7	1642.7	310	1212	2394.4	310	1887.2	310
ENSG00000213020.4	54.2	193	25.1	68	193	40.9	53	193	19.9	74.3	193	26.6	193
ENSG00000011243.13	65.6	201	43.1	99.7	201	68.9	78.4	201	61.5	94.9	201	79.7	201
ENSG00000213799.6	61	199	25.1	82.2	199	40.9	50.8	199	19.9	71.5	199	26.6	199
ENSG00000011243.13	67.4	239	43.1	98.6	239	68.9	78.4	239	61.5	94.9	239	79.7	239
ENSG00000104872.6	30.8	292	8.6	39.2	292	11.8	420.2	292	164.2	396.7	292	218.1	292
ENSG00000104980.3	114.5	170	36.8	78.5	170	23.7	545.6	170	236.2	50.7	170	16.3	170
ENSG00000267855.1	206.8	201	145.5	226.3	201	95.8	4058.3	201	2955.3	54833.4	201	35366.4	201
ENSG00000104980.3	104.7	202	36.8	70.8	202	23.7	545.6	202	236.2	50.2	202	16.3	202
ENSG00000198464.9	95.6	201	25.1	124.7	201	40.9	68.5	201	19.9	102.9	201	26.6	201
ENSG00000011243.13	68.3	201	43.1	98.6	201	68.9	78.4	201	61.5	94.9	201	79.7	201
ENSG00000142546.9	897.2	217	376.6	797.3	217	344.6	1258.2	217	957.7	7221.5	217	5542.2	217
ENSG00000213020.4	54.2	199	25.1	68	199	40.9	53	199	19.9	74.3	199	26.6	199
ENSG00000105700.6	188.4	182	71.6	124.8	182	33.4	693.9	182	296.6	338.7	182	129.6	182
ENSG00000099783.7	199	183	39.4	200.4	183	67.8	1411.1	183	508.2	62.4	183	28.9	183
ENSG00000213020.4	54.2	173	25.1	68	173	40.9	53	173	19.9	74.3	173	26.6	173
ENSG00000167747.9	2247.8	226	986.2	2607.9	226	1112.4	662.2	226	421	3217.6	226	1396.4	226
ENSG00000167747.9	2500.2	275	986.2	2868.2	275	1112.4	663.7	275	421	3221.9	275	1396.4	275
ENSG00000216490.3	137.4	268	39.9	421.2	268	145.4	972.1	268	739.6	6619.2	268	4878.5	268
ENSG00000104980.3	130.8	186	36.8	111.9	186	23.7	545.2	186	236.2	50.7	186	16.3	186
ENSG00000198464.9	95.9	199	25.1	124.7	199	40.9	68.5	199	19.9	102.9	199	26.6	199
ENSG00000213020.4	53	189	25.1	68	189	40.9	53	189	19.9	74.3	189	26.6	189
ENSG00000213020.4	52.7	204	25.1	68	204	40.9	53	204	19.9	74.3	204	26.6	204
ENSG00000167774.2	338.9	205	145.5	507.5	205	95.8	4058.7	205	2955.3	54840.2	205	35366.4	205
ENSG00000011243.13	67.7	233	43.1	98.6	233	68.9	78.4	233	61.5	94.9	233	79.7	233
ENSG00000268412.1	760.4	217	385.7	723	217	336	519.9	217	199.6	1303.7	217	515	217
ENSG00000142546.9	908.8	201	376.6	812.6	201	344.6	1258.2	201	957.7	7221.5	201	5542.2	201
ENSG00000099783.7	188	205	39.4	192.7	205	67.8	1410.7	205	508.2	62.4	205	28.9	205
ENSG00000105404.6	224.9	146	65.3	119	146	23.7	551	146	247.4	880.8	146	375.7	146
ENSG00000105700.6	195.2	274	71.6	129.2	274	33.4	693.9	274	296.6	338.7	274	129.6	274
ENSG00000105372.2	4733.8	201	1774.4	6112	201	2850.6	766638	201	492376	170244	201	98499.6	201
ENSG00000099783.7	190.3	199	39.4	194.9	199	67.8	1410.7	199	508.2	62.4	199	28.9	199
ENSG00000213020.4	53	203	25.1	68	203	40.9	53	203	19.9	74.3	203	26.6	203
ENSG00000178980.10	497.2	338	194.3	307.9	338	127.1	1649.5	338	762.1	2510.6	338	1178.3	338
ENSG00000105404.6	164.3	155	65.3	70.8	155	23.7	553.5	155	247.4	884.5	155	375.7	155
ENSG00000267855.1	259.5	201	145.5	333.9	201	95.8	4058.7	201	2955.3	54838.6	201	35366.4	201
ENSG00000167747.9	2415	164	986.2	2897.7	164	1112.4	665.3	164	421	3230.2	164	1396.4	164
ENSG00000105372.2	6132.7	201	1774.4	7387.9	201	2850.6	766544	201	492376	170028	201	98499.6	201
ENSG00000213020.4	53.3	199	25.1	68	199	40.9	53	199	19.9	74.3	199	26.6	199
ENSG00000099783.7	199	182	39.4	200.4	182	67.8	1411.1	182	508.2	62.4	182	28.9	182
ENSG00000213799.6	67.5	199	25.1	89.8	199	40.9	50.8	199	19.9	71.5	199	26.6	199
ENSG00000105404.6	205.5	179	65.3	108	179	23.7	552.5	179	247.4	882.8	179	375.7	179
ENSG00000213020.4	53	199	25.1	68	199	40.9	53	199	19.9	74.3	199	26.6	199
ENSG00000130312.2	334.4	201	108.4	439.6	201	177.7	1736.5	201	1212	2551.4	201	1887.2	201
ENSG00000147144.8	19.4	338	18.5	10.8	338	8.6	41.6	338	41.6	156.6	338	156.6	338
ENSG00000147144.8	19.4	393	18.5	10.8	393	8.6	41.6	393	41.6	156.6	393	156.6	393
ENSG00000155463.8	72.3	210	15.4	41.4	210	15.1	677.8	210	448.5	104.6	210	74.1	210
ENSG00000160799.7	178.9	324	44.8	156.7	324	47.4	219.1	324	95.8	145.1	324	57.3	324
ENSG00000162604.8	79.9	201	20	88.2	201	15.1	176.6	201	84.3	100.4	201	49.4	201
ENSG00000258289.3	203.5	317	39.9	177.6	317	42	844.2	317	361.3	2043.3	317	1210.4	317
ENSG00000272047.1	95.9	212	26.8	125.9	212	37.7	735.4	212	338.9	214.4	212	84.4	212
ENSG00000272962.1	76.9	209	18.8	79.3	209	30.2	292.3	209	196.4	44.1	209	14	209
ENSG00000243678.7	928.1	174	326.1	468.2	174	166.9	8481.8	174	4658.4	4621.5	174	2268	174
ENSG00000168255.14	1590.3	201	537.5	1026.1	201	352.1	1827.9	201	1129.5	1347.3	201	690.3	201
ENSG00000175854.7	634.1	272	279.6	569.4	272	289.7	740.2	272	402.2	348.8	272	216.7	272
ENSG00000011007.8	52.2	200	13.4	42.3	200	14	206	200	113.9	3.3	200	2.3	200
ENSG00000011243.13	68.6	201	43.1	98.6	201	68.9	78.4	201	61.5	94.9	201	79.7	201
ENSG00000198522.9	89.8	179	18	130.4	179	49.5	208.2	179	106	217.1	179	118.9	179
