# Supplementary material for: Global Analysis of the Human RNA Degradome Reveals Widespread Decapped and Endonucleolytic Cleaved Transcripts
Source: Int J Mol Sci. 2020 Sep 4;21(18):6452. doi: 10.3390/ijms21186452 (PMC7555781; doi:10.3390/ijms21186452)
Supplement: Supplementary file 1 [file ijms-21-06452-s001.zip › SuppTable2_Won et al.xlsx]

## Sheet: endonucleolytic candidates
Transcript ID	Transcript name	Gene name	cDNA length	PARE1_DPKM	PARE1_MAX position	PARE1_MAX abundance	PARE2_DPKM	PARE2_MAX position	PARE2_MAX abundance
ENSG00000006652.9	IFRD1-007	IFRD1	429	565.501	343	1024.7	799.055	343	859.4
ENSG00000006652.9	IFRD1-003	IFRD1	1938	159.701	198	1024.7	4050.03	198	859.4
ENSG00000006652.9	IFRD1-014	IFRD1	574	432.23	449	1024.7	1078.55	449	859.4
ENSG00000006652.9	IFRD1-006	IFRD1	570	464.947	350	1024.7	1086.59	350	859.4
ENSG00000007392.12	LUC7L-015	LUC7L	695	313.77	176	497.2	2201.2	176	1157.7
ENSG00000007392.12	LUC7L-012	LUC7L	833	428.932	610	497.2	3467.78	610	1157.7
ENSG00000015479.13	MATR3-028	MATR3	575	196.713	13	885.5	629.05	13	900.3
ENSG00000015479.13	MATR3-035	MATR3	444	244.572	7	885.5	471.173	7	900.3
ENSG00000033100.10	CHPF2-001	CHPF2	3973	250.498	3660	5083.1	75537.1	3660	11196.6
ENSG00000033100.10	CHPF2-002	CHPF2	2709	366.752	2399	5083.1	51311.7	2399	11196.6
ENSG00000047579.15	DTNBP1-010	DTNBP1	498	211.988	37	221.7	369.516	37	140
ENSG00000049769.8	PPP1R3F-001	PPP1R3F	3421	71.292	222	2359.5	55464.7	222	16078.2
ENSG00000055483.15	USP36-030	USP36	427	51.6862	36	37.9	118.023	36	62.5
ENSG00000063177.8	RPL18-010	RPL18	440	460.023	373	746.6	823.944	373	238
ENSG00000063177.8	RPL18-012	RPL18	463	459.741	397	746.6	933.13	397	238
ENSG00000068745.10	IP6K2-019	IP6K2	750	110.467	572	231.1	485.025	572	161.5
ENSG00000068745.10	IP6K2-020	IP6K2	1124	71.5836	655	231.1	707.446	655	161.5
ENSG00000068745.10	IP6K2-021	IP6K2	973	81.5313	783	231.1	586.816	783	161.5
ENSG00000071082.6	RPL31-001	RPL31	1865	185.453	579	830.7	4774.4	579	410.3
ENSG00000071082.6	RPL31-006	RPL31	641	403.073	65	830.7	819.519	65	410.3
ENSG00000071082.6	RPL31-007	RPL31	1110	288.892	11	830.7	2439.45	11	410.3
ENSG00000071082.6	RPL31-008	RPL31	817	369.168	1	830.7	1715.78	1	410.3
ENSG00000071082.6	RPL31-002	RPL31	716	446.075	1	830.7	1746.9	1	410.3
ENSG00000071082.6	RPL31-009	RPL31	770	391.701	1	830.7	1617.08	1	410.3
ENSG00000071082.6	RPL31-010	RPL31	825	400.327	1	830.7	2055.82	1	410.3
ENSG00000074319.8	TSG101-016	TSG101	441	61.6327	192	45.6	116.159	192	63.5
ENSG00000074800.9	ENO1-008	ENO1	732	527.841	564	1599	1715.37	564	785.1
ENSG00000075415.8	SLC25A3-016	SLC25A3	580	73.1034	1	174.9	291.972	1	203.5
ENSG00000075624.9	ACTB-001	ACTB	1917	1895.68	109	13419.1	94857.8	109	8382.6
ENSG00000075624.9	ACTB-002	ACTB	1845	1946.41	1	13419.1	90940.1	1	8382.6
ENSG00000081041.8	CXCL2-001	CXCL2	1218	54.6141	1068	405.1	3131.6	1068	1585.2
ENSG00000087086.9	FTL-001	FTL	878	2056.37	9	11578.2	7394.25	9	3366.4
ENSG00000088986.6	DYNLL1-001	DYNLL1	720	587.792	58	1346.5	3845.52	58	1252.4
ENSG00000088986.6	DYNLL1-003	DYNLL1	697	602.941	23	1346.5	3699.26	23	1252.4
ENSG00000088986.6	DYNLL1-007	DYNLL1	616	573.036	32	1346.5	2861.75	32	1252.4
ENSG00000088986.6	DYNLL1-008	DYNLL1	719	396.801	1	1346.5	2176.63	1	1252.4
ENSG00000088986.6	DYNLL1-010	DYNLL1	581	606.713	13	1346.5	2706.24	13	1252.4
ENSG00000088986.6	DYNLL1-002	DYNLL1	1376	161.083	1	1346.5	3318.09	1	1252.4
ENSG00000088986.6	DYNLL1-009	DYNLL1	595	483.109	1	1346.5	1816.59	1	1252.4
ENSG00000090013.5	BLVRB-001	BLVRB	873	219.221	544	314.9	2230.25	544	775.4
ENSG00000090013.5	BLVRB-002	BLVRB	1392	131.027	1095	314.9	3441.16	1095	775.4
ENSG00000090621.9	PABPC4-011	PABPC4	898	70.7684	1	238.5	632.102	1	245.5
ENSG00000095059.11	DHPS-004	DHPS	895	191.944	823	301.3	1479.43	823	584.8
ENSG00000095059.11	DHPS-016	DHPS	605	265.388	577	301.3	893.222	577	584.8
ENSG00000095059.11	DHPS-008	DHPS	553	264.864	142	301.3	827.786	142	584.8
ENSG00000095059.11	DHPS-012	DHPS	498	310.984	450	301.3	719.461	450	584.8
ENSG00000095059.11	DHPS-021	DHPS	464	281.875	162	301.3	643.8	162	584.8
ENSG00000100664.6	EIF5-008	EIF5	723	873.306	1	1197.9	394.107	1	187.4
ENSG00000100987.10	VSX1-002	VSX1	948	76.5717	552	433	528.984	552	398.5
ENSG00000100987.10	VSX1-202	VSX1	1107	65.5736	781	433	618.924	781	398.5
ENSG00000100987.10	VSX1-203	VSX1	921	78.8165	781	433	514.931	781	398.5
ENSG00000101181.13	MTG2-008	MTG2	2929	62.7313	1277	334.3	7811.94	1277	693.5
ENSG00000101181.13	MTG2-201	MTG2	1547	88.8752	806	334.3	3261.85	806	693.5
ENSG00000101181.13	MTG2-002	MTG2	2814	61.9972	1162	334.3	7226.63	1162	693.5
ENSG00000101181.13	MTG2-202	MTG2	1427	116.363	1076	334.3	3500	1076	693.5
ENSG00000102103.11	PQBP1-202	PQBP1	374	294.198	1	328.1	531.529	1	388.8
ENSG00000102317.13	RBM3-004	RBM3	1884	387.219	7	2128.4	8770.21	7	1302
ENSG00000102317.13	RBM3-201	RBM3	2011	448.23	497	2128.4	11105.5	497	1302
ENSG00000104522.11	TSTA3-009	TSTA3	869	358.262	512	768	2534.87	512	964.9
ENSG00000104522.11	TSTA3-011	TSTA3	823	185.784	717	768	1682.87	717	964.9
ENSG00000104522.11	TSTA3-010	TSTA3	871	182.687	723	768	1864.2	723	964.9
ENSG00000104957.9	CCDC130-009	CCDC130	720	282.333	172	741.1	3097.94	172	2280.9
ENSG00000105372.2	RPS19-002	RPS19	420	1527.19	1	1774.4	3230.6	1	2850.6
ENSG00000105372.2	RPS19-003	RPS19	342	1819.42	1	1774.4	2558.47	1	2850.6
ENSG00000106355.5	LSM5-002	LSM5	1295	68.8958	484	183.7	952.861	484	200.3
ENSG00000106355.5	LSM5-009	LSM5	649	74.792	1	183.7	289.973	1	200.3
ENSG00000106355.5	LSM5-010	LSM5	504	94.623	1	183.7	233.352	1	200.3
ENSG00000106554.7	CHCHD3-006	CHCHD3	559	319.732	369	324.1	2408.68	369	920.8
ENSG00000106638.11	TBL2-011	TBL2	673	105.364	573	122.4	1158.23	573	452.3
ENSG00000107984.5	DKK1-003	DKK1	1790	69.5084	1093	787.1	3805.36	1093	1489.4
ENSG00000108179.9	PPIF-003	PPIF	761	57.1748	1	117.8	633.228	1	243.4
ENSG00000108828.11	VAT1-006	VAT1	570	84.9123	361	73.6	472.131	361	270.3
ENSG00000108828.11	VAT1-007	VAT1	521	70.7869	487	73.6	347.038	487	270.3
ENSG00000108828.11	VAT1-005	VAT1	613	79.1517	394	73.6	509.096	394	270.3
ENSG00000108840.11	HDAC5-008	HDAC5	504	176.528	57	885.5	457.078	57	900.3
ENSG00000108840.11	HDAC5-007	HDAC5	445	200.135	131	885.5	404.06	131	900.3
ENSG00000108961.9	RANGRF-002	RANGRF	1074	171.946	605	415.6	1532.92	605	367.2
ENSG00000108961.9	RANGRF-003	RANGRF	1140	155.974	669	415.6	1591.1	669	367.2
ENSG00000109971.9	HSPA8-002	HSPA8	2004	694.92	200	5378.3	21807.1	200	7096.8
ENSG00000109971.9	HSPA8-018	HSPA8	583	1399.54	1	5378.3	5046.51	1	7096.8
ENSG00000109971.9	HSPA8-003	HSPA8	1826	866.238	1	5378.3	18789.7	1	7096.8
ENSG00000109971.9	HSPA8-001	HSPA8	2463	737.942	200	5378.3	28765.4	200	7096.8
ENSG00000110719.5	TCIRG1-001	TCIRG1	2677	62.0321	961	885.5	4301.4	961	900.3
ENSG00000110719.5	TCIRG1-011	TCIRG1	940	115.596	853	885.5	980.326	853	900.3
ENSG00000110719.5	TCIRG1-014	TCIRG1	868	138.802	353	885.5	1029.71	353	900.3
ENSG00000110719.5	TCIRG1-016	TCIRG1	2457	68.2418	741	885.5	4004.42	741	900.3
ENSG00000110719.5	TCIRG1-010	TCIRG1	848	127.441	821	885.5	885.227	821	900.3
ENSG00000111011.13	RSRC2-013	RSRC2	936	1175.56	181	2277.9	2482.55	181	684.9
ENSG00000111011.13	RSRC2-004	RSRC2	1041	1054.58	373	2277.9	2791.34	373	684.9
ENSG00000112983.13	BRD8-018	BRD8	745	69.4631	604	159.2	681.228	604	227.2
ENSG00000115268.5	RPS15-006	RPS15	533	2482.35	47	3451.6	3885.89	47	933.7
ENSG00000115268.5	RPS15-005	RPS15	436	2055.83	1	3451.6	2134.7	1	933.7
ENSG00000115268.5	RPS15-001	RPS15	599	2029.22	19	3451.6	4229.36	19	933.7
ENSG00000115268.5	RPS15-004	RPS15	468	2109.53	1	3451.6	2699.94	1	933.7
ENSG00000115268.5	RPS15-008	RPS15	550	2100.13	6	3451.6	3659.26	6	933.7
ENSG00000115268.5	RPS15-012	RPS15	872	1356.57	5	3451.6	6060.05	5	933.7
ENSG00000115286.15	NDUFS7-013	NDUFS7	745	77.906	370	195.7	356.855	370	204.6
ENSG00000115286.15	NDUFS7-018	NDUFS7	713	67.9663	486	195.7	283.061	486	204.6
ENSG00000117543.15	DPH5-201	DPH5	609	78.4565	1	165.2	431.598	1	343.5
ENSG00000117625.9	RCOR3-005	RCOR3	434	176.958	228	215.4	285.442	228	228.3
ENSG00000117632.16	STMN1-008	STMN1	948	172.12	48	501.2	527.941	48	131.4
ENSG00000119705.5	SLIRP-002	SLIRP	394	329.391	25	487.8	548.29	25	460.9
ENSG00000119705.5	SLIRP-001	SLIRP	408	321.226	33	487.8	570.914	33	460.9
ENSG00000119705.5	SLIRP-004	SLIRP	725	142.524	1	487.8	778.65	1	460.9
ENSG00000119705.5	SLIRP-003	SLIRP	865	118.936	1	487.8	925.29	1	460.9
ENSG00000120306.5	CYSTM1-001	CYSTM1	1334	160.727	547	534.6	2009.8	547	309.1
ENSG00000122026.6	RPL21-001	RPL21	815	179.804	249	491.5	976.533	249	369.4
ENSG00000123179.9	EBPL-201	EBPL	438	85.9132	346	124.4	320.528	346	266
ENSG00000123349.9	PFDN5-003	PFDN5	564	958.812	7	1403.6	2778.83	7	1823.2
ENSG00000123349.9	PFDN5-004	PFDN5	478	1075.04	24	1403.6	2275.28	24	1823.2
ENSG00000123349.9	PFDN5-009	PFDN5	559	920.894	7	1403.6	2661.29	7	1823.2
ENSG00000123349.9	PFDN5-019	PFDN5	392	937.092	13	1403.6	1647.77	13	1823.2
ENSG00000123349.9	PFDN5-006	PFDN5	595	871.025	24	1403.6	2842.43	24	1823.2
ENSG00000123349.9	PFDN5-001	PFDN5	847	657.249	258	1403.6	4268.96	258	1823.2
ENSG00000123975.4	CKS2-001	CKS2	613	132.708	1	441.3	1275.59	1	1240.6
ENSG00000124074.7	ENKD1-001	ENKD1	1579	87.5491	936	205.1	4224.61	936	784
ENSG00000124074.7	ENKD1-008	ENKD1	735	172.639	365	205.1	1832.65	365	784
ENSG00000124155.12	PIGT-002	PIGT	326	89.7546	300	74.5	63.2766	300	58.2
ENSG00000124466.8	LYPD3-001	LYPD3	1694	107.285	1600	878.9	6843.42	1600	1985.8
ENSG00000124562.5	SNRPC-001	SNRPC	842	200.332	115	390.5	1136.87	115	284.3
ENSG00000125148.6	MT2A-001	MT2A	786	322.99	386	652.7	4075.33	386	1551.8
ENSG00000125746.10	EML2-021	EML2	361	66.482	107	63.9	96.2065	107	107.7
ENSG00000125746.10	EML2-022	EML2	626	55.016	173	63.9	199.819	173	107.7
ENSG00000126267.4	COX6B1-003	COX6B1	667	327.001	124	894.3	861.164	124	105.5
ENSG00000126457.16	PRMT1-016	PRMT1	463	203.542	309	178.6	311.368	309	177.7
ENSG00000126653.11	NSRP1-003	NSRP1	582	74.5704	163	174.6	249.387	163	290.8
ENSG00000128268.11	MGAT3-002	MGAT3	569	182.531	324	885.5	580.323	324	900.3
ENSG00000128513.10	POT1-008	POT1	542	59.7232	165	62.8	199.022	165	103.4
ENSG00000129197.10	RPAIN-012	RPAIN	1083	55.5217	456	143.5	915.243	456	311.2
ENSG00000129354.7	AP1M2-007	AP1M2	336	192.411	72	110.7	250.958	72	229.4
ENSG00000130066.12	SAT1-004	SAT1	801	296.142	262	636.2	4011.89	262	943.4
ENSG00000130066.12	SAT1-005	SAT1	868	311.175	262	636.2	4334.71	262	943.4
ENSG00000130312.2	MRPL34-001	MRPL34	968	61.8079	205	108.4	709.544	205	177.7
ENSG00000130312.2	MRPL34-004	MRPL34	555	84.6847	110	108.4	327.783	110	177.7
ENSG00000130312.2	MRPL34-002	MRPL34	863	60.5214	288	108.4	537.217	288	177.7
ENSG00000130312.2	MRPL34-003	MRPL34	793	60.8449	330	108.4	477.069	330	177.7
ENSG00000130312.2	MRPL34-005	MRPL34	603	82.1393	1	108.4	373.197	1	177.7
ENSG00000130429.8	ARPC1B-014	ARPC1B	559	94.9553	1	198.3	474.759	1	247.7
ENSG00000130429.8	ARPC1B-013	ARPC1B	563	80.2842	2	198.3	406.936	2	247.7
ENSG00000130429.8	ARPC1B-016	ARPC1B	545	97.9817	1	198.3	464.667	1	247.7
ENSG00000130429.8	ARPC1B-009	ARPC1B	348	89.2241	1	198.3	147.761	1	247.7
ENSG00000130429.8	ARPC1B-015	ARPC1B	581	91.8072	1	198.3	494.082	1	247.7
ENSG00000130429.8	ARPC1B-012	ARPC1B	580	94.5	24	198.3	513.3	24	247.7
ENSG00000130429.8	ARPC1B-017	ARPC1B	561	95.0802	1	198.3	477.692	1	247.7
ENSG00000130770.13	ATPIF1-004	ATPIF1	539	235.659	13	478.1	224.17	13	67.8
ENSG00000132341.7	RAN-010	RAN	657	309.833	18	388.3	1231.09	18	454.5
ENSG00000132341.7	RAN-009	RAN	572	323.112	47	388.3	966.794	47	454.5
ENSG00000132522.11	GPS2-013	GPS2	573	105.044	366	109.8	383.222	366	155.1
ENSG00000132522.11	GPS2-012	GPS2	523	80.7839	128	109.8	230.486	128	155.1
ENSG00000134333.9	LDHA-014	LDHA	465	741.441	1	885.5	1158.69	1	900.3
ENSG00000134333.9	LDHA-016	LDHA	556	897.212	1	885.5	1718.26	1	900.3
ENSG00000134333.9	LDHA-018	LDHA	570	711.14	2	885.5	1533.59	2	900.3
ENSG00000135213.8	POM121C-002	POM121C	715	324.853	454	474.4	2434.22	454	1206.1
ENSG00000135535.10	CD164-007	CD164	964	58.029	923	300.7	1178.01	923	803.4
ENSG00000136271.6	DDX56-011	DDX56	691	94.6454	279	114.7	520.599	279	191.7
ENSG00000136450.8	SRSF1-008	SRSF1	758	56.715	473	97.6	525.825	473	184.2
ENSG00000136450.8	SRSF1-006	SRSF1	568	60.3697	382	97.6	284.568	382	184.2
ENSG00000140650.7	PMM2-015	PMM2	698	120.329	222	202	400.792	222	93.7
ENSG00000141127.10	PRPSAP2-020	PRPSAP2	584	52.0205	499	65.6	421.882	499	204.6
ENSG00000141504.7	SAT2-002	SAT2	946	205.19	602	556.6	1493.54	602	598.8
ENSG00000141504.7	SAT2-005	SAT2	860	221.174	619	556.6	1336.1	619	598.8
ENSG00000141504.7	SAT2-009	SAT2	640	258.5	450	556.6	851.904	450	598.8
ENSG00000141504.7	SAT2-012	SAT2	838	203.83	602	556.6	1147.89	602	598.8
ENSG00000142546.9	NOSIP-006	NOSIP	1167	146.204	1	376.6	1581.64	1	344.6
ENSG00000144559.6	TAMM41-012	TAMM41	648	172.299	519	188.3	542.506	519	276.8
ENSG00000144802.7	NFKBIZ-003	NFKBIZ	3923	214.853	3776	1797	75295.3	3776	4978.5
ENSG00000144802.7	NFKBIZ-001	NFKBIZ	3787	222.548	3640	1797	72676.7	3640	4978.5
ENSG00000144802.7	NFKBIZ-012	NFKBIZ	548	156.898	422	316.4	3088.97	422	1942.7
ENSG00000145425.5	RPS3A-005	RPS3A	614	351.319	1	532.9	343.41	1	205.7
ENSG00000145425.5	RPS3A-013	RPS3A	572	309.703	1	353.7	245.045	1	201.4
ENSG00000146707.10	POMZP3-002	POMZP3	1259	233.169	550	474.4	5482.06	550	1206.1
ENSG00000147274.10	RBMX-007	RBMX	940	397.383	883	787.4	4907.46	883	1502.3
ENSG00000147604.9	RPL7-001	RPL7	1101	293.651	267	849.6	3928.04	267	515.8
ENSG00000147604.9	RPL7-002	RPL7	1526	201.638	2	849.6	5368.47	2	515.8
ENSG00000148335.10	NTMT1-002	NTMT1	741	986.761	454	1276.6	2364.61	454	849.7
ENSG00000149806.6	FAU-007	FAU	507	220.079	487	171.5	587.613	487	291.8
ENSG00000150779.7	TIMM8B-001	TIMM8B	819	75.873	40	173.2	446.846	40	219.7
ENSG00000150779.7	TIMM8B-201	TIMM8B	805	77.2298	43	173.2	440.094	43	219.7
ENSG00000151883.12	PARP8-019	PARP8	572	60.9091	1	55.6	231.832	1	101.2
ENSG00000151883.12	PARP8-025	PARP8	576	60.6944	1	55.6	234.72	1	101.2
ENSG00000151883.12	PARP8-017	PARP8	596	58.406	1	55.6	241.559	1	101.2
ENSG00000154723.8	ATP5J-007	ATP5J	589	217.742	1	337.8	445.166	1	142.2
ENSG00000155368.12	DBI-001	DBI	627	964.466	57	1687.7	4169.42	57	1824.3
ENSG00000155368.12	DBI-201	DBI	687	836.536	1	1687.7	4401.33	1	1824.3
ENSG00000155368.12	DBI-202	DBI	672	858.244	1	1687.7	4317.67	1	1824.3
ENSG00000156411.5	C14orf2-001	C14orf2	643	690.684	29	1092.6	2666.52	29	1156.6
ENSG00000156411.5	C14orf2-002	C14orf2	1659	238.927	1	1092.6	6174.8	1	1156.6
ENSG00000160888.6	IER2-003	IER2	1291	81.4872	942	173.7	11749.4	942	1893.2
ENSG00000161011.15	SQSTM1-008	SQSTM1	572	267.168	1	466.1	1119	1	234.8
ENSG00000161249.16	DMKN-070	DMKN	370	162.973	31	89.6	222.185	31	176.6
ENSG00000162642.9	C1orf52-001	C1orf52	1219	64.2002	1042	142.4	1121.6	1042	249.8
ENSG00000162825.12	NBPF8-203	NBPF8	666	70.2402	468	107	292.041	468	81.8
ENSG00000163191.5	S100A11-001	S100A11	594	374.259	64	492.7	703.949	64	208.9
ENSG00000163644.10	PPM1K-007	PPM1K	566	87.8799	46	407.1	459.252	46	664.5
ENSG00000163644.10	PPM1K-006	PPM1K	563	86.4298	417	407.1	451.92	417	664.5
ENSG00000163734.4	CXCL3-001	CXCL3	1075	73.3767	927	405.1	2911.85	927	1585.2
ENSG00000163739.4	CXCL1-001	CXCL1	1097	60.2279	957	405.1	2809.75	957	1585.2
ENSG00000164405.6	UQCRQ-005	UQCRQ	586	2027.75	6	2806.3	4823.48	6	1626.1
ENSG00000164687.6	FABP5-001	FABP5	851	94.2303	174	368	766.155	174	142.2
ENSG00000165609.8	NUDT5-008	NUDT5	622	169.196	436	124.4	683.765	436	324.1
ENSG00000166171.8	DPCD-001	DPCD	858	109.277	480	282.1	608.408	480	208.9
ENSG00000167468.12	GPX4-004	GPX4	754	272.069	665	868.7	2095.22	665	995.1
ENSG00000167468.12	GPX4-009	GPX4	577	448.267	226	868.7	1830.42	226	995.1
ENSG00000167468.12	GPX4-003	GPX4	803	459.813	206	868.7	3873.03	206	995.1
ENSG00000167468.12	GPX4-006	GPX4	582	641.942	211	868.7	2780.1	211	995.1
ENSG00000167747.9	C19orf48-011	C19orf48	578	362.37	1	986.2	1172.13	1	1112.4
ENSG00000167747.9	C19orf48-007	C19orf48	971	411.02	26	986.2	3977.31	26	1112.4
ENSG00000167747.9	C19orf48-004	C19orf48	892	479.865	75	986.2	4067.97	75	1112.4
ENSG00000167996.11	FTH1-005	FTH1	530	1008.21	1	1520.5	1935.93	1	510.5
ENSG00000167996.11	FTH1-006	FTH1	507	1056.08	1	1520.5	1853.54	1	510.5
ENSG00000168101.10	NUDT16L1-005	NUDT16L1	709	290.183	498	415.9	1636.58	498	479.2
ENSG00000168255.14	POLR2J3-004	POLR2J3	1532	136.129	67	537.5	2060.54	67	352.1
ENSG00000168255.14	POLR2J3-009	POLR2J3	532	278.177	1	537.5	501.729	1	352.1
ENSG00000168255.14	POLR2J3-005	POLR2J3	1410	103.177	1	537.5	1315.81	1	352.1
ENSG00000168255.14	POLR2J3-012	POLR2J3	546	264.652	1	537.5	504.722	1	352.1
ENSG00000168255.14	POLR2J3-010	POLR2J3	958	194.509	74	537.5	1122.2	74	352.1
ENSG00000168255.14	POLR2J3-019	POLR2J3	544	323.29	1	537.5	653.398	1	352.1
ENSG00000168894.5	RNF181-006	RNF181	327	222.141	1	266.7	149.21	1	112
ENSG00000169045.13	HNRNPH1-025	HNRNPH1	792	93.7247	765	237.1	789.307	765	397.4
ENSG00000169241.13	SLC50A1-003	SLC50A1	1137	81.1258	580	191.7	897.093	580	206.8
ENSG00000169241.13	SLC50A1-002	SLC50A1	1166	82.7187	610	191.7	956.82	610	206.8
ENSG00000169241.13	SLC50A1-001	SLC50A1	1300	78.5	742	191.7	1137.89	742	206.8
ENSG00000169241.13	SLC50A1-005	SLC50A1	886	87.2348	813	191.7	614.973	813	206.8
ENSG00000169627.7	BOLA2B-002	BOLA2B	335	346.776	1	257	399.655	1	228.3
ENSG00000169976.5	SF3B5-001	SF3B5	737	121.113	45	257.3	707.667	45	191.7
ENSG00000170421.7	KRT8-017	KRT8	523	160.688	272	159.8	239.952	272	149.7
ENSG00000171853.11	TRAPPC12-021	TRAPPC12	473	149.366	97	146.6	402.57	97	201.4
ENSG00000171853.11	TRAPPC12-023	TRAPPC12	544	114.908	142	146.6	428.89	142	201.4
ENSG00000172115.4	CYCS-004	CYCS	498	96.6064	1	259.3	141.482	1	68.9
ENSG00000172757.8	CFL1-201	CFL1	1234	141.499	154	459	2482.56	154	316.6
ENSG00000172757.8	CFL1-001	CFL1	1878	93.4771	636	459	3798.63	636	316.6
ENSG00000172757.8	CFL1-008	CFL1	567	152.751	215	459	390.55	215	316.6
ENSG00000172809.8	RPL38-001	RPL38	1170	2067.03	181	21736.6	3593.54	181	778.6
ENSG00000172809.8	RPL38-003	RPL38	431	5572.71	217	21736.6	1289.21	217	778.6
ENSG00000172809.8	RPL38-006	RPL38	532	4533.95	302	21736.6	1577.75	302	778.6
ENSG00000172809.8	RPL38-007	RPL38	429	5532.31	140	21736.6	892.835	140	778.6
ENSG00000172809.8	RPL38-008	RPL38	344	6946.13	141	21736.6	815.314	141	778.6
ENSG00000172831.7	CES2-004	CES2	739	71.8674	494	172.6	481.828	494	291.8
ENSG00000173039.14	RELA-007	RELA	215	54.6512	82	21.1	53.578	82	66.8
ENSG00000173113.2	TRMT112-006	TRMT112	561	234.349	49	385.7	796.732	49	336
ENSG00000173113.2	TRMT112-003	TRMT112	704	169.347	1	385.7	878.029	1	336
ENSG00000173113.2	TRMT112-002	TRMT112	659	206.783	44	385.7	964.644	44	336
ENSG00000173113.2	TRMT112-001	TRMT112	1106	131.772	575	385.7	1719.83	575	336
ENSG00000173171.10	MTX1-003	MTX1	946	126.279	377	243.1	789.059	377	166.9
ENSG00000173465.3	SSSCA1-001	SSSCA1	698	70.9026	48	188.6	421.103	48	250.9
ENSG00000173465.3	SSSCA1-002	SSSCA1	879	52.0137	18	188.6	514.215	18	250.9
ENSG00000173660.7	UQCRH-001	UQCRH	604	1579.3	300	3099	6201.93	300	3817.6
ENSG00000173812.6	EIF1-010	EIF1	797	791.92	1	1167.4	9895.79	1	3076.7
ENSG00000173915.8	USMG5-002	USMG5	364	607.995	14	556.9	1012.87	14	623.5
ENSG00000173915.8	USMG5-003	USMG5	560	391.089	14	556.9	1549.97	14	623.5
ENSG00000175193.8	PARL-005	PARL	476	184.013	234	226.5	344.529	234	190.6
ENSG00000175197.6	DDIT3-001	DDIT3	906	265.541	167	922.6	2151.21	167	896
ENSG00000175197.6	DDIT3-006	DDIT3	872	261.124	128	922.6	1950.05	128	896
ENSG00000175197.6	DDIT3-004	DDIT3	644	341.211	265	922.6	1271.13	265	896
ENSG00000175197.6	DDIT3-002	DDIT3	1067	221.856	324	922.6	2501.37	324	896
ENSG00000175197.6	DDIT3-005	DDIT3	951	239.117	428	922.6	2006.23	428	896
ENSG00000175634.10	RPS6KB2-009	RPS6KB2	461	144.794	432	105.6	324.498	432	227.2
ENSG00000175854.7	SWI5-201	SWI5	980	154.541	148	279.6	1271.84	148	289.7
ENSG00000175854.7	SWI5-002	SWI5	763	191.245	50	279.6	972.138	50	289.7
ENSG00000175854.7	SWI5-005	SWI5	1048	95.3531	52	279.6	834.313	52	289.7
ENSG00000175854.7	SWI5-001	SWI5	906	167.196	72	279.6	1174.81	72	289.7
ENSG00000176623.7	RMDN1-017	RMDN1	557	263.303	484	1254.6	272.651	484	386.6
ENSG00000177963.8	RIC8A-016	RIC8A	649	53.4515	191	49.1	225.657	191	90.5
ENSG00000177963.8	RIC8A-017	RIC8A	440	68.2273	126	49.1	131.736	126	90.5
ENSG00000178449.4	COX14-002	COX14	708	143.093	124	415.6	1323.04	124	1082.3
ENSG00000178449.4	COX14-001	COX14	739	141.015	227	415.6	1442.68	227	1082.3
ENSG00000178449.4	COX14-004	COX14	580	154.845	2	415.6	1002.3	2	1082.3
ENSG00000179335.14	CLK3-024	CLK3	575	61.9652	64	64.8	228.16	64	98
ENSG00000182196.9	ARL6IP4-011	ARL6IP4	546	169.359	461	115.5	377.286	461	208.9
ENSG00000182217.7	HIST2H4B-001	HIST2H4B	942	207.463	346	525.5	1667.34	346	410.3
ENSG00000182217.7	HIST2H4B-003	HIST2H4B	1696	131.15	348	525.5	3223.08	348	410.3
ENSG00000182217.7	HIST2H4B-002	HIST2H4B	610	259.016	338	525.5	916.342	338	410.3
ENSG00000182718.12	ANXA2-013	ANXA2	557	522.89	3	1148.8	1577.76	3	973.5
ENSG00000182718.12	ANXA2-016	ANXA2	521	601.228	1	1148.8	1526.63	1	973.5
ENSG00000183010.12	PYCR1-001	PYCR1	1855	71.9784	918	293.5	2322.65	918	240.1
ENSG00000183010.12	PYCR1-003	PYCR1	1346	81.4339	960	293.5	1274.8	960	240.1
ENSG00000183010.12	PYCR1-005	PYCR1	1811	72.5124	874	293.5	2203.99	874	240.1
ENSG00000183010.12	PYCR1-015	PYCR1	1144	93.6364	744	293.5	1059.69	744	240.1
ENSG00000183010.12	PYCR1-016	PYCR1	949	106.417	557	293.5	824.017	557	240.1
ENSG00000183011.9	LSMD1-005	LSMD1	424	438.608	53	567.4	918.172	53	306.9
ENSG00000183941.8	HIST2H4A-001	HIST2H4A	955	206.691	359	525.5	1731.7	359	410.3
ENSG00000183941.8	HIST2H4A-002	HIST2H4A	610	259.016	338	525.5	916.342	338	410.3
ENSG00000183941.8	HIST2H4A-003	HIST2H4A	1696	131.15	348	525.5	3223.08	348	410.3
ENSG00000183941.8	HIST2H4A-004	HIST2H4A	716	225.531	353	525.5	1092.11	353	410.3
ENSG00000184047.11	DIABLO-013	DIABLO	555	136.487	142	257	708.457	142	519.1
ENSG00000184216.7	IRAK1-017	IRAK1	1125	91.6622	1008	250.5	1043.44	1008	164.8
ENSG00000184470.15	TXNRD2-004	TXNRD2	2025	562.336	1670	3022.2	29195.8	1670	4227.9
ENSG00000184470.15	TXNRD2-012	TXNRD2	3130	362.482	1573	3022.2	44901.1	1573	4227.9
ENSG00000184470.15	TXNRD2-003	TXNRD2	1933	589.224	1583	3022.2	27871.5	1583	4227.9
ENSG00000184470.15	TXNRD2-006	TXNRD2	1872	608.216	1522	3022.2	26987.9	1522	4227.9
ENSG00000184470.15	TXNRD2-202	TXNRD2	3130	362.482	1573	3022.2	44901.1	1573	4227.9
ENSG00000184470.15	TXNRD2-203	TXNRD2	1814	619.339	1545	3022.2	25612.4	1545	4227.9
ENSG00000184863.6	RBM33-001	RBM33	7058	80.8331	5220	1721.6	88589.2	5220	5401.8
ENSG00000184863.6	RBM33-007	RBM33	10149	56.5435	8317	1721.6	127742	8317	5401.8
ENSG00000185298.8	CCDC137-006	CCDC137	437	80.2746	158	70.2	152.95	158	92.6
ENSG00000187288.6	CIDEC-003	CIDEC	1036	95.1737	262	201.7	659	262	150.8
ENSG00000187288.6	CIDEC-006	CIDEC	877	102.759	418	201.7	516.816	418	150.8
ENSG00000187288.6	CIDEC-002	CIDEC	1123	87.8005	349	201.7	714.34	349	150.8
ENSG00000187514.10	PTMA-002	PTMA	1212	860.809	15	2285.4	11880.6	15	1827.5
ENSG00000187514.10	PTMA-001	PTMA	1221	863.186	22	2285.4	12064.9	22	1827.5
ENSG00000188186.6	LAMTOR4-005	LAMTOR4	730	495.425	20	784.8	4348.54	20	1373.1
ENSG00000196262.9	PPIA-006	PPIA	544	567.518	2	1144.2	4644.02	2	3593.6
ENSG00000196262.9	PPIA-001	PPIA	2238	169.508	2	1144.2	20823.5	2	3593.6
ENSG00000196262.9	PPIA-009	PPIA	552	377.518	1	1144.2	3608.59	1	3593.6
ENSG00000196313.7	POM121-001	POM121	3750	71.3413	661	474.4	17959.9	661	1206.1
ENSG00000196313.7	POM121-202	POM121	3977	70.5456	843	474.4	18940.9	843	1206.1
ENSG00000197182.8	FLJ27365-001	FLJ27365	4560	90.3399	4398	1210.4	16424.2	4398	2246.4
ENSG00000197728.5	RPS26-001	RPS26	840	190.583	289	651.3	1053.28	289	344.6
ENSG00000197728.5	RPS26-003	RPS26	623	249.342	181	651.3	758.129	181	344.6
ENSG00000198034.6	RPS4X-001	RPS4X	1526	501.933	83	1293.2	12165.3	83	1940.6
ENSG00000198034.6	RPS4X-002	RPS4X	594	675.69	31	1293.2	2604.21	31	1940.6
ENSG00000198805.7	PNP-007	PNP	557	55.1526	158	134.9	292.369	158	123.8
ENSG00000198930.8	CSAG1-001	CSAG1	875	66.5714	15	112.4	474.25	15	129.2
ENSG00000198931.6	APRT-002	APRT	664	550.211	352	871.8	1552.96	352	441.5
ENSG00000198931.6	APRT-011	APRT	709	507.306	266	871.8	1592.13	266	441.5
ENSG00000198931.6	APRT-010	APRT	667	547.181	221	871.8	1549.57	221	441.5
ENSG00000198931.6	APRT-009	APRT	542	602.86	230	871.8	1113.97	230	441.5
ENSG00000198931.6	APRT-008	APRT	788	477.716	324	871.8	1934.78	324	441.5
ENSG00000198937.8	CCDC167-001	CCDC167	619	67.3829	33	75	278.921	33	140
ENSG00000204516.5	MICB-202	MICB	1485	67.8923	340	204.8	2027.47	340	374.8
ENSG00000204628.7	GNB2L1-037	GNB2L1	388	386.907	261	249	1407.59	261	1041.4
ENSG00000204922.4	C11orf83-201	C11orf83	1947	81.5306	20	349.7	7525.93	20	1207.2
ENSG00000204922.4	C11orf83-001	C11orf83	2288	70.8304	471	349.7	9036	471	1207.2
ENSG00000204954.5	C12orf73-006	C12orf73	582	81.0997	314	76.7	419.273	314	162.6
ENSG00000205302.2	SNX2-001	SNX2	2128	85.7049	1825	766	5775.39	1825	1612.1
ENSG00000205542.6	TMSB4X-004	TMSB4X	495	312.97	253	202.8	2112.66	253	1041.4
ENSG00000205542.6	TMSB4X-001	TMSB4X	767	206.115	379	202.8	3322.8	379	1041.4
ENSG00000211717.3	TRBV10-1-001	TRBV10-1	412	888.568	388	1053.5	367.422	388	246.6
ENSG00000211732.1	TRBV6-9-001	TRBV6-9	344	704.419	320	1053.5	210.769	320	246.6
ENSG00000213185.2	FAM24B-003	FAM24B	704	122.955	175	251	1263.75	175	874.4
ENSG00000213185.2	FAM24B-001	FAM24B	745	120.685	168	251	1358.43	168	874.4
ENSG00000213619.5	NDUFS3-004	NDUFS3	558	56.0036	178	121.2	165.335	178	122.8
ENSG00000214078.7	CPNE1-201	CPNE1	2204	231.692	439	1258.1	8569.81	439	1062.9
ENSG00000214078.7	CPNE1-005	CPNE1	1961	263.825	194	1258.1	7675.75	194	1062.9
ENSG00000214078.7	CPNE1-004	CPNE1	2147	236.567	367	1258.1	8289.78	367	1062.9
ENSG00000214078.7	CPNE1-032	CPNE1	1695	289.41	118	1258.1	6361.34	118	1062.9
ENSG00000214078.7	CPNE1-202	CPNE1	1976	257.9	211	1258.1	7665.89	211	1062.9
ENSG00000214078.7	CPNE1-203	CPNE1	2061	248.321	296	1258.1	8013.37	296	1062.9
ENSG00000214078.7	CPNE1-204	CPNE1	2077	245.643	312	1258.1	8060.01	312	1062.9
ENSG00000214078.7	CPNE1-028	CPNE1	1795	275.231	120	1258.1	6730.71	120	1062.9
ENSG00000214078.7	CPNE1-014	CPNE1	998	361.994	126	1258.1	2914.36	126	1062.9
ENSG00000214078.7	CPNE1-007	CPNE1	1070	345.262	201	1258.1	3226.37	201	1062.9
ENSG00000214078.7	CPNE1-011	CPNE1	673	447.236	308	1258.1	1692.53	308	1062.9
ENSG00000214078.7	CPNE1-017	CPNE1	744	440.215	148	1258.1	2053.89	148	1062.9
ENSG00000214078.7	CPNE1-008	CPNE1	821	412.655	238	1258.1	2315.79	238	1062.9
ENSG00000214078.7	CPNE1-013	CPNE1	1332	315.053	217	1258.1	4419.71	217	1062.9
ENSG00000214078.7	CPNE1-016	CPNE1	831	403.141	270	1258.1	2307.19	270	1062.9
ENSG00000214078.7	CPNE1-021	CPNE1	400	637.775	244	1258.1	868.12	244	1062.9
ENSG00000214078.7	CPNE1-010	CPNE1	826	384.77	414	1258.1	2183.7	414	1062.9
ENSG00000214078.7	CPNE1-033	CPNE1	1755	274.291	199	1258.1	6472.62	199	1062.9
ENSG00000214078.7	CPNE1-025	CPNE1	784	427.921	167	1258.1	2194.57	167	1062.9
ENSG00000214078.7	CPNE1-009	CPNE1	748	453.904	98	1258.1	2113.32	98	1062.9
ENSG00000214078.7	CPNE1-012	CPNE1	746	431.823	268	1258.1	1988.46	268	1062.9
ENSG00000214078.7	CPNE1-020	CPNE1	596	511.426	227	1258.1	1511.1	227	1062.9
ENSG00000215788.5	TNFRSF25-013	TNFRSF25	1441	136.856	1259	969.7	3029.7	1259	1178.1
ENSG00000215788.5	TNFRSF25-001	TNFRSF25	1625	125.742	1390	969.7	3547.54	1390	1178.1
ENSG00000215788.5	TNFRSF25-004	TNFRSF25	1632	125.172	1397	969.7	3559.23	1397	1178.1
ENSG00000215788.5	TNFRSF25-003	TNFRSF25	1706	120.123	1471	969.7	3731.88	1471	1178.1
ENSG00000215788.5	TNFRSF25-002	TNFRSF25	1726	118.749	1491	969.7	3771.83	1491	1178.1
ENSG00000219481.6	NBPF1-202	NBPF1	531	86.6102	333	107	244.26	333	81.8
ENSG00000221978.7	CCNL2-011	CCNL2	548	50.5839	522	65.6	171.908	522	57.1
ENSG00000226742.3	HSBP1L1-001	HSBP1L1	771	120.285	85	100.1	986.34	85	357.5
ENSG00000226742.3	HSBP1L1-006	HSBP1L1	800	116.05	16	100.1	975.84	16	357.5
ENSG00000228474.1	OST4-001	OST4	561	119.822	114	132.7	828.653	114	646.1
ENSG00000230055.2	CISD3-002	CISD3	2074	66.5381	125	263.9	2924.55	125	361.8
ENSG00000241468.3	ATP5J2-006	ATP5J2	460	677.935	1	698.1	1330.14	1	664.5
ENSG00000241468.3	ATP5J2-012	ATP5J2	306	889.542	1	698.1	791.591	1	664.5
ENSG00000241468.3	ATP5J2-015	ATP5J2	84	1992.5	1	698.1	128.528	1	664.5
ENSG00000242485.1	MRPL20-001	MRPL20	721	594.438	30	2359.5	12965.5	30	16078.2
ENSG00000242485.1	MRPL20-003	MRPL20	1049	333.432	7	2359.5	18183.1	7	16078.2
ENSG00000243449.2	C4orf48-201	C4orf48	464	139.483	34	119.2	399.226	34	288.6
ENSG00000243449.2	C4orf48-001	C4orf48	427	149.016	3	119.2	360.516	3	288.6
ENSG00000256053.3	APOPT1-005	APOPT1	575	115.183	23	299.3	184.115	23	66.8
ENSG00000256966.2	RP11-613M10.8-001	RP11-613M10.8	717	102.469	219	128.9	415.43	219	149.7
ENSG00000257529.1	RPL36A-HNRNPH2-002	RPL36A-HNRNPH2	562	310.925	4	304.1	602.071	4	276.8
ENSG00000257529.1	RPL36A-HNRNPH2-001	RPL36A-HNRNPH2	572	267.587	5	304.1	563.935	5	276.8
ENSG00000260836.1	RP11-152F13.10-001	RP11-152F13.10	880	147.579	824	345.5	1102.46	824	302.6
ENSG00000265681.2	RPL17-019	RPL17	755	303.033	623	1399.6	401.207	623	44.2
ENSG00000268412.1	AC013449.1-201	AC013449.1	408	196.152	17	385.7	307.673	17	336
ENSG00000272897.1	RP1-309K20.6-001	RP1-309K20.6	872	343.738	561	1258.1	2158.81	561	1062.9
