# Supplementary material for: Global Analysis of the Human RNA Degradome Reveals Widespread Decapped and Endonucleolytic Cleaved Transcripts
Source: Int J Mol Sci. 2020 Sep 4;21(18):6452. doi: 10.3390/ijms21186452 (PMC7555781; doi:10.3390/ijms21186452)
Supplement: Supplementary file 1 [file ijms-21-06452-s001.zip › SuppTable1_Won et al.xlsx]

## Sheet: Stable candidates
Transcript ID	gene name	RNA1_FPKM	RNA2_FPKM	PARE1_DPKM	PARE2_DPKM	logFC	P-Value	FDR
ENSG00000001167.10	NFYA	11.9513	14.5377	0.7268	0.7216	3.46107	1.55076e-05	4.0425e-05
ENSG00000001630.11	CYP51A1	52.6788	61.5152	4.8255	6.6386	2.73854	3.01164e-09	1.48856e-08
ENSG00000001631.10	KRIT1	43.4803	61.9314	5.7171	2.6817	3.06799	1.20681e-08	5.32844e-08
ENSG00000002834.13	LASP1	179.549	147.692	7.6976	11.386	3.52421	5.11855e-16	7.30047e-15
ENSG00000003056.3	M6PR	193.891	184.396	5.4545	11.9692	3.86558	1.21131e-17	2.08934e-16
ENSG00000004799.7	PDK4	94.3538	96.6954	2.6119	2.9782	4.48907	7.6087e-18	1.36601e-16
ENSG00000005156.7	LIG3	206.936	165.489	9.3191	9.3617	3.74197	5.6544e-18	1.03942e-16
ENSG00000005175.5	RPAP3	79.8194	127.841	7.0136	4.4257	3.61084	4.3253e-11	2.95877e-10
ENSG00000005339.8	CREBBP	32.5348	27.4994	1.4616	1.7921	3.56887	2.64194e-10	1.58208e-09
ENSG00000005812.6	FBXL3	23.8725	34.3098	2.4703	0.8966	3.47923	3.81826e-08	1.55459e-07
ENSG00000005882.7	PDK2	55.7459	45.0077	6.2039	4.6057	2.6384	6.88616e-09	3.18524e-08
ENSG00000006576.12	PHTF2	30.6756	30.1836	3.6115	2.1295	2.80566	2.09412e-08	8.85635e-08
ENSG00000006634.3	DBF4	48.2143	63.6289	3.1397	1.4987	3.98057	4.9883e-12	3.98292e-11
ENSG00000006712.10	PAF1	125.409	110.722	12.8326	15.187	2.50686	2.188e-10	1.32835e-09
ENSG00000007202.10	KIAA0100	104.95	107.046	3.7532	3.8477	4.20922	1.65324e-17	2.81477e-16
ENSG00000008294.16	SPAG9	77.173	91.2805	4.1849	2.3861	4.08506	7.77048e-15	9.53537e-14
ENSG00000008952.12	SEC62	38.1095	62.9586	3.986	1.8255	3.52439	9.82418e-09	4.41371e-08
ENSG00000009844.11	VTA1	51.233	59.4233	6.3084	1.7331	3.19653	3.32686e-10	1.94798e-09
ENSG00000010278.7	CD9	146.865	114.551	6.8178	7.9641	3.56508	3.26938e-15	4.21367e-14
ENSG00000010810.13	FYN	53.6546	62.2445	7.3071	5.3061	2.6248	6.78843e-09	3.14295e-08
ENSG00000011405.9	PIK3C2A	37.6995	55.111	3.7924	2.1515	3.3705	4.50692e-09	2.1538e-08
ENSG00000011426.6	ANLN	372.294	469.227	8.8543	32.5177	3.78154	1.91696e-10	1.17306e-09
ENSG00000011566.10	MAP4K3	30.5287	39.4271	2.8287	1.8145	3.3041	5.58579e-09	2.62586e-08
ENSG00000014824.9	SLC30A9	52.8288	60.3365	8.304	4.3036	2.59311	1.53854e-08	6.68124e-08
ENSG00000015171.14	ZMYND11	76.9486	85.3206	8.5659	7.4885	2.76602	1.95931e-10	1.19659e-09
ENSG00000015532.5	XYLT2	118.116	33.3102	8.2063	9.4613	2.5073	0.000268628	0.000564027
ENSG00000018236.10	CNTN1	18.8143	11.7186	1.1733	0.5345	3.4599	5.10099e-06	1.45149e-05
ENSG00000020426.6	MNAT1	41.6384	56.7839	4.4156	2.9118	3.15944	3.29501e-09	1.61478e-08
ENSG00000023287.8	RB1CC1	18.8215	38.3997	2.617	0.8482	3.42243	3.34324e-06	9.80656e-06
ENSG00000024526.12	DEPDC1	23.9498	51.249	3.3908	2.754	3.02774	7.07508e-06	1.96772e-05
ENSG00000025796.9	SEC63	102.318	163.444	17.3623	13.912	2.53155	5.83985e-08	2.30005e-07
ENSG00000027697.8	IFNGR1	13.1114	13.2056	0.547	0.6685	3.66814	1.00904e-05	2.72422e-05
ENSG00000029363.11	BCLAF1	245.195	379.484	21.4952	9.8121	3.76403	2.89276e-13	2.77778e-12
ENSG00000029725.12	RABEP1	126.367	150.117	9.9235	8.8011	3.31676	4.24938e-14	4.67939e-13
ENSG00000029993.10	HMGB3	83.6187	113.414	6.9943	8.927	3.06091	1.20993e-10	7.679e-10
ENSG00000032219.14	ARID4A	20.7624	28.3423	3.3662	1.219	2.81035	1.47883e-06	4.6088e-06
ENSG00000033178.8	UBA6	58.7704	93.3885	3.6597	1.6405	4.24362	6.64897e-12	5.22185e-11
ENSG00000034677.7	RNF19A	67.8681	75.0305	3.2725	3.1824	3.87226	3.21857e-14	3.60886e-13
ENSG00000035499.8	DEPDC1B	18.9545	26.1605	1.0006	2.0204	3.26066	3.3649e-07	1.16603e-06
ENSG00000035681.3	NSMAF	58.8302	53.9052	5.8812	4.8893	2.80663	2.97065e-10	1.75838e-09
ENSG00000035928.10	RFC1	206.288	327.567	16.8985	20.2799	3.28765	1.46102e-12	1.25651e-11
ENSG00000036054.8	TBC1D23	14.6621	17.2733	1.581	0.93	3.01274	9.28677e-06	2.53021e-05
ENSG00000037749.7	MFAP3	21.237	24.4569	1.5765	2.8501	2.7539	5.68465e-07	1.89721e-06
ENSG00000038210.9	PI4K2B	31.457	34.5322	2.2839	4.9605	2.59767	1.36318e-07	5.03781e-07
ENSG00000038219.8	BOD1L1	27.2353	43.1396	2.0312	3.7057	3.02011	4.50531e-07	1.52513e-06
ENSG00000039123.11	SKIV2L2	48.1642	66.7563	5.4051	2.0961	3.34969	8.6958e-10	4.71474e-09
ENSG00000039560.9	RAI14	116.171	159.169	10.3104	8.685	3.29228	1.41457e-12	1.21997e-11
ENSG00000040275.12	SPDL1	60.2532	84.8774	3.3547	3.2791	3.86006	3.90319e-12	3.17905e-11
ENSG00000042429.6	MED17	42.2446	39.8055	1.9696	1.0812	4.10428	5.62729e-13	5.16703e-12
ENSG00000043093.9	DCUN1D1	57.7724	83.5356	3.8088	2.3369	3.92767	6.73162e-12	5.27777e-11
ENSG00000044115.16	CTNNA1	913.452	919.413	54.1176	45.7343	3.63943	4.11202e-23	1.55515e-21
ENSG00000046604.8	DSG2	11.5901	14.9319	0.6946	0.8489	3.38617	1.85032e-05	4.76151e-05
ENSG00000047315.10	POLR2B	154.154	169.765	10.3928	7.6023	3.60082	1.53618e-16	2.36264e-15
ENSG00000047410.9	TPR	160.128	293.436	10.8086	6.1784	4.17824	1.43423e-13	1.45601e-12
ENSG00000047634.10	SCML1	29.6254	44.9171	2.6672	4.9048	2.71485	1.1754e-06	3.72224e-06
ENSG00000048405.5	ZNF800	20.9887	24.1844	1.2093	1.5156	3.39676	2.86225e-08	1.18656e-07
ENSG00000048649.9	RSF1	42.44	60.9098	7.4337	1.6762	2.92672	1.947e-07	7.01557e-07
ENSG00000048991.12	R3HDM1	227.241	264.616	16.7164	9.0793	3.68992	5.94666e-17	9.49408e-16
ENSG00000050344.8	NFE2L3	16.0637	21.9262	0.5102	0.2387	4.77224	1.60483e-08	6.94948e-08
ENSG00000050405.9	LIMA1	111.915	100.532	7.6412	9.4872	3.05834	8.935e-13	7.9973e-12
ENSG00000051523.6	CYBA	130.483	98.2778	8.1054	17.2396	2.59998	1.23538e-08	5.44418e-08
ENSG00000054118.9	THRAP3	166.183	201.588	7.4729	12.1367	3.66078	5.73779e-16	8.12092e-15
ENSG00000055208.13	TAB2	25.6954	27.8572	2.7326	1.5805	3.01948	2.03963e-08	8.64175e-08
ENSG00000055332.12	EIF2AK2	60.3239	72.9864	10.9589	4.7815	2.51431	8.43893e-08	3.22729e-07
ENSG00000057019.11	DCBLD2	14.902	12.4353	1.2071	1.8442	2.52912	0.000178121	0.000385032
ENSG00000058272.11	PPP1R12A	92.6854	130.823	7.0278	4.7731	3.67042	7.81443e-13	7.09759e-12
ENSG00000060749.10	QSER1	10.5789	15.6429	1.5212	1.4344	2.51471	0.00027046	0.000567229
ENSG00000064012.17	CASP8	54.4696	63.955	2.0408	1.555	4.40964	1.68507e-14	1.95595e-13
ENSG00000064393.11	HIPK2	14.1024	10.4959	0.8645	1.2845	2.85203	0.000143446	0.000315566
ENSG00000065154.7	OAT	25.7419	25.702	1.5236	3.4603	2.76157	9.61048e-08	3.63465e-07
ENSG00000065183.11	WDR3	69.9247	97.9567	6.525	13.3607	2.51186	2.88507e-07	1.01153e-06
ENSG00000065526.6	SPEN	20.9487	22.7466	0.9315	0.7407	3.99658	5.53253e-09	2.60348e-08
ENSG00000065534.14	MYLK	44.5049	32.4669	5.2803	2.5366	2.70756	8.48952e-08	3.24395e-07
ENSG00000065548.13	ZC3H15	142.761	184.968	31.8347	6.2208	2.55521	8.6832e-05	0.000198515
ENSG00000065613.9	SLK	36.0095	63.9314	1.8389	2.2051	4.0105	2.44735e-09	1.22142e-08
ENSG00000066583.7	ISOC1	58.6096	57.5678	2.7835	8.3305	2.80538	2.4545e-09	1.22433e-08
ENSG00000066654.8	THUMPD1	16.6275	25.6969	2.9726	1.4355	2.65403	1.89712e-05	4.86835e-05
ENSG00000066777.4	ARFGEF1	33.8163	43.6036	4.04	3.9467	2.69124	1.14374e-07	4.28171e-07
ENSG00000067167.3	TRAM1	139.107	157.566	9.8457	9.6075	3.36197	5.13373e-15	6.42796e-14
ENSG00000067208.10	EVI5	17.085	23.7476	2.0579	1.4779	2.90193	2.72596e-06	8.12451e-06
ENSG00000067533.5	RRP15	24.7535	30.2356	1.0758	0.8763	4.11955	3.74721e-10	2.17206e-09
ENSG00000068305.13	MEF2A	24.0432	33.5402	2.0089	3.682	2.74122	1.02447e-06	3.27575e-06
ENSG00000068366.15	ACSL4	69.8539	91.7332	2.3589	1.5719	4.7393	1.87086e-15	2.49485e-14
ENSG00000068489.8	PRR11	160.899	145.149	19.3467	16.3317	2.53544	2.825e-11	2.0115e-10
ENSG00000068650.14	ATP11A	48.1542	44.9643	3.1273	5.6909	2.81344	1.56189e-09	8.08366e-09
ENSG00000068793.13	CYFIP1	138.724	119.028	11.1881	12.1441	2.89505	1.25555e-12	1.09407e-11
ENSG00000068796.12	KIF2A	53.1738	72.2803	2.6531	1.1224	4.43232	3.02394e-13	2.88572e-12
ENSG00000068885.10	IFT80	18.0466	29.3289	1.8715	1.4398	3.20994	1.67417e-06	5.17217e-06
ENSG00000069275.12	NUCKS1	315.819	377.234	18.068	12.3661	3.94749	3.57474e-20	9.08751e-19
ENSG00000069329.11	VPS35	98.6363	113.02	14.6428	9.8302	2.54892	1.47027e-09	7.63087e-09
ENSG00000069702.6	TGFBR3	22.5804	16.913	1.1362	1.5508	3.22404	3.83604e-07	1.31791e-06
ENSG00000069869.11	NEDD4	12.1997	15.566	0.8076	0.7258	3.45189	1.00897e-05	2.72422e-05
ENSG00000070018.4	LRP6	24.1859	22.4929	2.4789	2.3132	2.67621	5.24623e-07	1.75597e-06
ENSG00000070214.11	SLC44A1	11.8312	11.622	1.3036	1.0228	2.677	0.00032727	0.000675476
ENSG00000070367.11	EXOC5	23.0459	33.0514	1.1828	1.2664	3.85597	9.35814e-09	4.23111e-08
ENSG00000070756.9	PABPC1	2332.91	2729.07	66.0357	29.7901	5.17045	3.25285e-24	1.43624e-22
ENSG00000070770.4	CSNK2A2	42.2092	43.5974	5.1109	3.7063	2.69758	6.42815e-09	2.99742e-08
ENSG00000071537.9	SEL1L	22.1652	22.1925	0.506	0.5262	4.60988	7.33334e-10	4.04254e-09
ENSG00000071794.11	HLTF	38.7638	63.8425	2.6176	0.7542	4.29944	2.28835e-10	1.38408e-09
ENSG00000072364.8	AFF4	85.663	101.199	4.1715	4.3991	3.86064	1.03168e-14	1.24775e-13
ENSG00000072501.13	SMC1A	183.282	201.999	6.7614	31.1866	2.77541	7.75284e-06	2.14137e-05
ENSG00000073584.14	SMARCE1	254.694	274.117	19.9109	8.049	3.67888	1.57118e-15	2.11046e-14
ENSG00000073712.9	FERMT2	66.8613	70.0103	6.2523	2.3869	3.39968	3.09292e-12	2.55748e-11
ENSG00000073792.11	IGF2BP2	47.7457	58.5364	4.0747	6.0887	2.80755	5.15797e-09	2.44216e-08
ENSG00000073921.13	PICALM	151.112	146.077	4.4346	3.1549	4.69918	1.99251e-21	5.93126e-20
ENSG00000074201.4	CLNS1A	299.894	338.488	37.5112	32.9733	2.62143	9.70383e-13	8.63519e-12
ENSG00000074695.5	LMAN1	212.622	202.897	3.1625	2.8618	5.50458	7.39367e-27	4.77125e-25
ENSG00000075151.15	EIF4G3	42.7978	49.6492	5.863	5.0336	2.50817	4.84441e-08	1.94113e-07
ENSG00000075239.9	ACAT1	451.163	422.375	27.8932	23.8785	3.51385	1.6622e-20	4.38251e-19
ENSG00000075420.8	FNDC3B	41.0573	28.2076	2.1907	2.8881	3.15797	1.49586e-08	6.50817e-08
ENSG00000075711.16	DLG1	40.6323	46.1272	3.5306	2.6708	3.20932	3.2128e-10	1.892e-09
ENSG00000075785.8	RAB7A	486.147	405.016	20.7799	27.0365	3.65291	2.28231e-20	5.93272e-19
ENSG00000075790.6	BCAP29	150.219	265.376	17.2994	9.0169	3.42679	1.47773e-10	9.23882e-10
ENSG00000076053.6	RBM7	73.475	74.0691	2.2956	2.9769	4.19593	8.71844e-16	1.2026e-14
ENSG00000076108.7	BAZ2A	133.785	112.562	5.9142	8.5744	3.50966	5.29137e-15	6.61637e-14
ENSG00000076770.10	MBNL3	47.3277	65.4673	1.4286	1.1701	4.78239	2.12319e-13	2.07551e-12
ENSG00000078081.3	LAMP3	10.8068	10.5168	1.146	0.6813	2.85373	0.00038191	0.000778927
ENSG00000078304.15	PPP2R5C	86.0395	103.385	6.062	6.8323	3.30277	1.51851e-12	1.29989e-11
ENSG00000079691.15	LRRC16A	12.8775	11.4827	1.1729	1.2429	2.68067	0.00025053	0.000529521
ENSG00000079819.12	EPB41L2	45.8087	39.5077	1.3978	1.739	4.12013	5.0945e-13	4.70591e-12
ENSG00000080345.13	RIF1	13.5918	24.1455	2.531	1.5224	2.60861	9.77744e-05	0.000221197
ENSG00000080371.4	RAB21	34.5184	39.463	2.0712	2.9579	3.27089	8.21084e-10	4.47701e-09
ENSG00000081019.9	RSBN1	14.2974	11.7777	0.6919	0.8307	3.37894	2.19623e-05	5.58007e-05
ENSG00000081087.10	OSTM1	18.903	23.5692	1.5984	1.8133	3.00784	4.85665e-07	1.63388e-06
ENSG00000082212.7	ME2	37.1974	42.9186	3.3146	1.9864	3.31352	3.97904e-10	2.29922e-09
ENSG00000082269.12	FAM135A	11.6579	14.3214	1.3736	0.8492	2.88142	8.71065e-05	0.000198867
ENSG00000082641.11	NFE2L1	234.465	207.753	10.7768	19.0054	3.32212	2.56555e-15	3.3392e-14
ENSG00000082805.15	ERC1	48.22	38.7488	1.5137	1.8397	4.05895	1.42841e-12	1.23075e-11
ENSG00000083312.13	TNPO1	164.71	175.185	13.7899	6.5691	3.49406	4.09599e-15	5.21349e-14
ENSG00000083520.10	DIS3	32.6056	46.3532	4.9712	3.8647	2.58059	7.48998e-07	2.44491e-06
ENSG00000083642.14	PDS5B	41.2022	51.7796	1.9868	2.6897	3.7012	4.26622e-11	2.92487e-10
ENSG00000084093.11	REST	11.0376	13.1028	1.326	1.0767	2.66774	0.000276679	0.000579087
ENSG00000084463.3	WBP11	95.2239	97.3459	6.4205	8.1339	3.15142	7.67212e-13	6.97521e-12
ENSG00000084733.6	RAB10	342.478	415.805	10.7468	19.3607	4.0901	1.31457e-19	3.04794e-18
ENSG00000085231.9	TAF9	84.1302	114.382	14.5284	4.2557	2.83962	1.22534e-07	4.55761e-07
ENSG00000085365.13	SCAMP1	22.4709	26.7111	1.7502	2.9432	2.78078	3.7323e-07	1.28466e-06
ENSG00000085415.11	SEH1L	52.1527	64.0219	4.6912	4.6371	3.05649	3.4847e-10	2.03139e-09
ENSG00000085491.11	SLC25A24	31.3285	31.9505	2.6627	3.8946	2.67735	4.54842e-08	1.83207e-07
ENSG00000085719.7	CPNE3	48.3784	62.6543	5.3248	6.1656	2.69726	1.74001e-08	7.48918e-08
ENSG00000085733.11	CTTN	204.7	184.569	14.6324	21.0609	2.88005	2.92038e-13	2.79847e-12
ENSG00000085788.9	DDHD2	90.0441	100.196	7.8203	6.7513	3.13389	2.06677e-12	1.73383e-11
ENSG00000085832.12	EPS15	18.8515	20.0116	1.3112	1.5562	3.11393	7.20933e-07	2.36249e-06
ENSG00000086598.6	TMED2	234.846	252.474	7.4099	14.7022	3.89242	2.47172e-18	4.76993e-17
ENSG00000086619.9	ERO1LB	14.3003	19.1391	0.8264	0.4817	3.92168	3.86672e-07	1.32746e-06
ENSG00000087303.12	NID2	91.476	66.0613	11.8024	1.6304	2.97472	3.94835e-07	1.35246e-06
ENSG00000087460.19	GNAS	1579.17	1413.85	68.7734	51.9863	4.07138	1.19724e-26	7.4587e-25
ENSG00000087502.13	ERGIC2	58.0022	111.264	3.2792	3.5714	4.04143	2.81426e-10	1.67873e-09
ENSG00000088448.10	ANKRD10	162.102	176.86	16.3591	12.5376	2.98836	1.35663e-13	1.38332e-12
ENSG00000089335.16	ZNF302	13.5775	26.694	2.0242	0.8073	3.192	2.21449e-05	5.62182e-05
ENSG00000089737.11	DDX24	127.363	100.859	11.0208	10.8943	2.80842	2.00232e-11	1.4653e-10
ENSG00000089775.7	ZBTB25	20.5557	20.5003	1.9514	2.1606	2.70364	2.15786e-06	6.55455e-06
ENSG00000090060.13	PAPOLA	115.43	173.399	11.0769	19.6172	2.67407	2.40589e-08	1.00824e-07
ENSG00000090061.13	CCNK	64.8442	58.4673	4.9659	8.792	2.58676	4.13891e-09	1.99238e-08
ENSG00000090530.5	LEPREL1	91.3407	76.2139	8.0425	11.134	2.55449	1.62215e-09	8.36266e-09
ENSG00000091009.6	RBM27	25.9713	33.5332	1.3858	1.1874	3.87002	1.01161e-09	5.42426e-09
ENSG00000091039.12	OSBPL8	23.002	38.5885	1.5411	1.3275	3.78125	5.69342e-08	2.24525e-07
ENSG00000091127.9	PUS7	71.8894	92.1431	4.0195	3.0747	3.94113	1.18142e-13	1.22359e-12
ENSG00000091136.9	LAMB1	150.995	134.751	7.4939	4.1866	4.03115	4.33136e-18	8.09105e-17
ENSG00000091157.9	WDR7	15.4675	13.1434	0.6897	0.8693	3.47796	7.00289e-06	1.95058e-05
ENSG00000091483.6	FH	106.951	134.15	5.6149	4.0234	4.065	6.89635e-16	9.65698e-15
ENSG00000092108.16	SCFD1	71.5659	100.885	9.1424	4.3169	3.11056	1.11446e-09	5.91728e-09
ENSG00000092148.8	HECTD1	92.2411	91.398	10.3842	9.1115	2.66643	1.1418e-10	7.26654e-10
ENSG00000092439.9	TRPM7	49.3098	60.1817	3.4217	3.1338	3.46858	2.36429e-11	1.70584e-10
ENSG00000095139.9	ARCN1	81.81	73.3304	7.5614	7.0282	2.8347	5.27338e-11	3.55722e-10
ENSG00000095319.10	NUP188	117.691	90.1136	11.988	11.2094	2.5912	6.16334e-10	3.45957e-09
ENSG00000095787.17	WAC	115.763	127.963	15.8219	5.5336	2.94852	7.11425e-10	3.93116e-09
ENSG00000096060.10	FKBP5	48.2115	52.3903	4.3107	4.7296	2.89199	6.25018e-10	3.4998e-09
ENSG00000096063.10	SRPK1	144.754	199.504	9.9426	16.1199	3.16087	6.84786e-12	5.3598e-11
ENSG00000097046.8	CDC7	30.9952	47.4062	2.433	1.6231	3.65868	5.86871e-09	2.75045e-08
ENSG00000099331.9	MYO9B	179.17	118.628	7.6042	10.5414	3.45741	1.95223e-13	1.93504e-12
ENSG00000099364.12	FBXL19	21.8123	17.885	1.3406	1.5882	3.11663	5.45514e-07	1.82325e-06
ENSG00000099783.7	HNRNPM	869.144	886.795	73.6407	78.4286	2.97077	1.58388e-17	2.70668e-16
ENSG00000099995.14	SF3A1	246.504	189.42	6.6321	11.9891	3.97133	2.83416e-18	5.38141e-17
ENSG00000100207.14	TCF20	12.0016	12.2804	0.5687	0.7278	3.47415	3.30016e-05	8.14712e-05
ENSG00000100285.9	NEFH	73.3661	68.753	5.9212	4.996	3.12062	5.13431e-12	4.09149e-11
ENSG00000100403.10	ZC3H7B	22.9934	17.0089	1.1965	2.1306	2.95402	9.6863e-07	3.10473e-06
ENSG00000100461.13	RBM23	237.009	160.313	2.6609	6.9183	4.77946	2.08747e-19	4.67553e-18
ENSG00000100503.19	NIN	14.525	21.7762	1.8321	1.1756	2.95457	9.66157e-06	2.61764e-05
ENSG00000100591.3	AHSA1	447.281	394.657	46.715	36.5056	2.77726	2.08066e-14	2.37334e-13
ENSG00000100592.11	DAAM1	12.049	17.8928	1.4106	1.1126	2.91641	3.61088e-05	8.85494e-05
ENSG00000100644.12	HIF1A	144.75	180.447	14.4051	18.7904	2.73059	4.78769e-11	3.25098e-10
ENSG00000100697.10	DICER1	33.8866	32.1817	2.2427	3.5215	2.91847	5.50829e-09	2.59339e-08
ENSG00000100731.11	PCNX	40.7837	36.8948	3.4657	5.4805	2.53205	4.09728e-08	1.65905e-07
ENSG00000100813.10	ACIN1	151.555	161.057	6.4867	10.8057	3.60314	4.02189e-16	5.781e-15
ENSG00000100836.6	PABPN1	319.451	293.176	11.1084	8.9409	4.36142	2.00939e-24	9.17552e-23
ENSG00000100906.6	NFKBIA	92.2325	54.5175	3.5817	6.2709	3.30419	1.16568e-09	6.17501e-09
ENSG00000100916.9	BRMS1L	28.5933	37.5994	1.1075	1.0764	4.24167	1.39716e-10	8.78866e-10
ENSG00000100941.4	PNN	162.232	205.446	13.9821	9.6728	3.39561	1.49193e-14	1.74937e-13
ENSG00000101132.5	PFDN4	212.463	246.988	12.5043	6.0104	4.0662	1.30409e-18	2.63906e-17
ENSG00000101166.11	SLMO2	229.431	335.875	17.6882	33.6479	2.90316	9.9126e-10	5.32132e-09
ENSG00000101558.9	VAPA	132.306	157.319	11.2399	18.807	2.70495	2.59283e-10	1.55671e-09
ENSG00000101745.11	ANKRD12	26.3497	45.7932	3.998	3.2311	2.73527	4.18855e-06	1.2109e-05
ENSG00000101966.8	XIAP	40.7924	33.6598	1.4376	1.4818	4.02232	6.03547e-12	4.76028e-11
ENSG00000101972.14	STAG2	84.567	158.493	4.3981	2.5588	4.54152	1.28184e-12	1.11593e-11
ENSG00000102038.11	SMARCA1	18.1893	19.554	2.1527	1.9549	2.58626	9.06755e-06	2.47854e-05
ENSG00000102081.9	FMR1	51.1988	59.9024	3.1064	5.2228	3.15094	1.43484e-10	9.00115e-10
ENSG00000102098.13	SCML2	29.38	30.5062	2.4928	2.9733	2.85231	1.90315e-08	8.12315e-08
ENSG00000102172.11	SMS	203.859	211.207	12.6075	22.8109	2.98515	8.984e-13	8.01842e-12
ENSG00000102221.9	PHF16	14.3279	14.5732	0.456	0.6574	3.90679	2.2003e-06	6.67028e-06
ENSG00000102241.7	HTATSF1	56.6924	69.9924	4.9297	5.7175	2.99408	4.25091e-10	2.4456e-09
ENSG00000102471.9	NDFIP2	45.6303	56.0678	4.0401	4.1257	3.05203	8.78837e-10	4.76213e-09
ENSG00000102531.12	FNDC3A	16.2646	19.8548	1.7133	1.7221	2.76731	6.60637e-06	1.84682e-05
ENSG00000102554.9	KLF5	260.145	364.834	3.2229	4.7249	5.71175	2.76961e-25	1.42782e-23
ENSG00000102580.10	DNAJC3	11.1443	12.5781	0.9811	0.6081	3.18625	7.89779e-05	0.000181929
ENSG00000102898.7	NUTF2	150.524	134.906	5.2011	8.6148	3.79008	5.23209e-17	8.38225e-16
ENSG00000103018.12	CYB5B	328.369	315.992	21.1158	36.8456	2.90998	8.93264e-13	7.9973e-12
ENSG00000104064.12	GABPB1	27.4824	34.1196	3.8225	3.3309	2.5177	7.0498e-07	2.31514e-06
ENSG00000104067.12	TJP1	24.5284	26.3818	1.938	3.3043	2.6762	2.30729e-07	8.24618e-07
ENSG00000104164.6	BLOC1S6	49.9281	64.7353	4.5208	5.2083	2.97915	1.72685e-09	8.85301e-09
ENSG00000104219.8	ZDHHC2	19.0675	19.0984	2.3819	0.8546	2.92842	1.874e-06	5.74247e-06
ENSG00000104408.5	EIF3E	582.615	856.388	58.8216	33.9935	3.40515	1.34273e-13	1.37217e-12
ENSG00000104472.5	CHRAC1	59.6698	67.2271	2.8376	4.2162	3.57458	1.15704e-12	1.01687e-11
ENSG00000104517.8	UBR5	236.424	230.849	9.8395	4.6892	4.43197	4.41896e-22	1.39651e-20
ENSG00000104738.12	MCM4	705.253	812.207	63.1967	57.5137	3.0961	1.87954e-17	3.16503e-16
ENSG00000104756.11	KCTD9	28.6089	35.3057	3.6433	2.0306	2.8953	5.85704e-08	2.30485e-07
ENSG00000104765.10	BNIP3L	28.1486	43.9498	3.3767	2.6981	2.97502	3.61923e-07	1.249e-06
ENSG00000104852.10	SNRNP70	167.041	171.905	11.6557	17.1372	2.99046	1.91163e-13	1.89887e-12
ENSG00000105221.12	AKT2	152.4	107.164	12.4059	17.3566	2.55181	2.18103e-09	1.09801e-08
ENSG00000105323.12	HNRNPUL1	430.305	374.921	11.3339	19.3287	4.14473	3.94898e-22	1.26343e-20
ENSG00000105329.5	TGFB1	69.7604	74.5413	4.1892	5.1896	3.35904	1.19511e-12	1.04436e-11
ENSG00000105738.6	SIPA1L3	36.6057	85.2545	1.8007	2.8497	4.11011	2.85181e-08	1.18329e-07
ENSG00000105810.5	CDK6	81.7085	79.09	4.6684	3.7272	3.66959	1.83175e-14	2.10765e-13
ENSG00000105835.7	NAMPT	163.155	216.132	18.3512	6.8442	3.35329	2.23013e-11	1.61917e-10
ENSG00000105849.5	TWISTNB	33.8158	47.5668	1.2785	0.8092	4.60232	1.99127e-11	1.45953e-10
ENSG00000105926.11	MPP6	36.7232	44.8731	6.4709	2.3467	2.62787	1.70032e-07	6.18713e-07
ENSG00000105971.10	CAV2	43.1574	43.8425	2.6325	2.066	3.59714	7.28503e-12	5.67789e-11
ENSG00000105993.10	DNAJB6	457.53	381.623	47.8947	39.9396	2.6937	8.03875e-14	8.53643e-13
ENSG00000106299.7	WASL	16.5074	18.4435	1.8061	1.6099	2.72457	1.09018e-05	2.9282e-05
ENSG00000106367.9	AP1S1	140.149	123.517	11.562	5.6279	3.36599	4.78583e-14	5.22126e-13
ENSG00000106460.14	TMEM106B	16.8152	18.0888	2.4506	1.4487	2.5434	2.3031e-05	5.82435e-05
ENSG00000106484.10	MEST	78.2317	89.1077	7.1362	12.1779	2.54591	6.79016e-09	3.14295e-08
ENSG00000106546.8	AHR	12.3844	17.9954	0.3824	0.5643	4.18999	1.01145e-06	3.23636e-06
ENSG00000106591.3	MRPL32	119.267	99.3565	5.6301	5.8767	3.66419	2.58602e-15	3.3611e-14
ENSG00000106692.9	FKTN	17.8242	18.4729	1.8152	0.8594	3.10809	1.67482e-06	5.17242e-06
ENSG00000107372.8	ZFAND5	23.6932	34.198	2.5465	1.6307	3.17707	1.47485e-07	5.42444e-07
ENSG00000107566.9	ERLIN1	41.1	40.8336	2.9663	3.4067	3.08531	3.45696e-10	2.01649e-09
ENSG00000107651.8	SEC23IP	81.9111	75.6522	12.5706	6.1942	2.50037	8.68957e-09	3.95596e-08
ENSG00000107771.11	CCSER2	21.5304	24.6659	2.848	0.8244	3.02809	1.31521e-07	4.86637e-07
ENSG00000107863.12	ARHGAP21	23.4033	39.4693	3.2343	2.4976	2.86181	2.76827e-06	8.22989e-06
ENSG00000107897.14	ACBD5	29.9787	31.0192	2.5342	1.2537	3.38653	6.36239e-10	3.55185e-09
ENSG00000107949.12	BCCIP	58.52	75.2827	5.2751	3.7298	3.31054	5.96822e-11	3.99382e-10
ENSG00000108021.15	FAM208B	23.3395	30.0229	0.3965	0.4215	5.15768	6.0397e-11	4.03288e-10
ENSG00000108055.9	SMC3	59.784	119.774	10.666	9.0836	2.62747	2.1268e-06	6.46659e-06
ENSG00000108061.7	SHOC2	95.0758	145.864	5.3118	8.2204	3.58427	8.15848e-12	6.31598e-11
ENSG00000108064.6	TFAM	41.3069	53.4708	4.8715	3.5046	2.91761	8.9747e-09	4.07571e-08
ENSG00000108094.10	CUL2	27.0539	35.3738	1.7937	0.9231	3.87349	9.21925e-10	4.96935e-09
ENSG00000108256.4	NUFIP2	76.6146	65.2062	2.5023	4.388	3.76475	5.9097e-14	6.35603e-13
ENSG00000108349.10	CASC3	142.128	123.897	9.2031	12.8013	3.02423	4.1466e-13	3.87296e-12
ENSG00000108406.5	DHX40	25.7937	36.9826	3.082	3.1011	2.75094	7.93285e-07	2.58111e-06
ENSG00000108443.9	RPS6KB1	91.276	103.14	7.9088	6.5712	3.17435	1.55634e-12	1.32735e-11
ENSG00000108468.10	CBX1	141.643	161.167	16.8182	9.7581	2.94718	4.94895e-12	3.95745e-11
ENSG00000108557.13	RAI1	22.1101	21.7061	1.6249	1.9969	2.97086	2.81611e-07	9.89608e-07
ENSG00000108582.7	CPD	67.4894	65.4147	2.2557	3.7939	3.85504	2.3833e-14	2.70518e-13
ENSG00000108946.10	PRKAR1A	220.339	244.852	4.0199	5.3985	5.04075	5.66833e-25	2.74214e-23
ENSG00000109171.10	SLAIN2	84.6457	74.0498	3.7075	2.0813	4.17096	7.69849e-16	1.07314e-14
ENSG00000109180.10	OCIAD1	131.343	174.911	22.8156	10.4402	2.64647	1.91224e-08	8.1582e-08
ENSG00000109255.7	NMU	62.6447	79.8162	5.9559	10.8598	2.51342	6.9828e-08	2.70631e-07
ENSG00000109519.8	GRPEL1	136.765	124.418	11.6036	12.8216	2.84976	1.35729e-12	1.17606e-11
ENSG00000109572.9	CLCN3	80.9949	95.0976	4.1224	3.4286	3.95356	8.21199e-15	1.00504e-13
ENSG00000109686.12	SH3D19	77.6892	76.3894	5.0921	2.3773	3.77383	2.31211e-14	2.6276e-13
ENSG00000109689.10	STIM2	16.9268	17.799	2.1687	1.8182	2.5047	2.83622e-05	7.0737e-05
ENSG00000109756.4	RAPGEF2	111.963	96.3327	3.3771	2.6256	4.51003	2.87935e-18	5.45598e-17
ENSG00000109814.7	UGDH	119.818	110.668	8.995	8.9278	3.11151	1.64814e-13	1.65676e-12
ENSG00000109929.5	SC5D	32.8372	45.299	3.4874	1.0048	3.5104	3.68679e-09	1.79156e-08
ENSG00000110048.7	OSBP	29.7148	27.4093	1.7659	2.6539	3.07678	3.85704e-09	1.86447e-08
ENSG00000110321.11	EIF4G2	2094.51	2694.7	87.6353	43.9151	4.63574	3.18588e-21	9.33313e-20
ENSG00000110367.7	DDX6	50.9027	43.5958	3.5773	3.2613	3.19174	7.04129e-11	4.64122e-10
ENSG00000110492.11	MDK	74.8478	54.074	6.7055	7.5364	2.59836	1.17469e-08	5.20654e-08
ENSG00000110880.6	CORO1C	117.403	111.627	10.0867	13.6915	2.69869	3.61199e-11	2.51179e-10
ENSG00000111142.9	METAP2	208.758	263.489	34.1264	13.2734	2.76287	2.09683e-08	8.86376e-08
ENSG00000111206.8	FOXM1	84.5671	76.3194	9.5867	9.0226	2.54036	8.32604e-10	4.53558e-09
ENSG00000111229.11	ARPC3	296.296	263.462	35.3896	11.6864	3.01176	3.76363e-09	1.82218e-08
ENSG00000111266.4	DUSP16	126.338	119.178	5.8941	8.1502	3.55073	1.3684e-15	1.84884e-14
ENSG00000111276.6	CDKN1B	48.9624	43.4469	2.8867	2.4388	3.50816	7.09469e-12	5.54359e-11
ENSG00000111361.8	EIF2B1	77.0977	82.4803	10.9434	3.9887	2.84693	1.29968e-09	6.83388e-09
ENSG00000111371.11	SLC38A1	70.3512	109.791	6.6303	6.2906	3.23187	5.92347e-10	3.33711e-09
ENSG00000111530.8	CAND1	45.7964	59.4036	6.2259	4.3437	2.73846	1.92444e-08	8.19886e-08
ENSG00000111581.5	NUP107	68.8626	91.0453	8.134	4.2566	3.11776	3.20777e-10	1.89025e-09
ENSG00000111615.8	KRR1	103.349	158.991	6.7385	1.8012	4.36167	1.22462e-13	1.26266e-12
ENSG00000111642.10	CHD4	340.076	610.1	20.0508	22.7047	3.92128	4.34404e-15	5.48685e-14
ENSG00000111676.10	ATN1	41.26	34.8386	1.7651	2.7258	3.46309	8.82727e-11	5.71234e-10
ENSG00000111790.9	FGFR1OP2	31.5881	35.1481	3.0126	1.4958	3.2737	1.40394e-09	7.31955e-09
ENSG00000111802.9	TDP2	24.4923	25.8824	2.73	2.5849	2.64239	2.59212e-07	9.15776e-07
ENSG00000111846.11	GCNT2	38.1063	44.6188	3.2044	5.8674	2.60638	6.85254e-08	2.6603e-07
ENSG00000111875.7	ASF1A	10.013	12.6552	1.033	0.9314	2.851	0.000256757	0.000541814
ENSG00000111897.6	SERINC1	33.1771	36.9634	2.8403	3.5575	2.85844	1.27309e-08	5.58632e-08
ENSG00000112029.5	FBXO5	22.7004	28.1773	3.2008	1.6053	2.79531	4.17162e-07	1.42366e-06
ENSG00000112183.10	RBM24	18.0974	14.4834	1.2573	1.6241	2.85704	1.31061e-05	3.45749e-05
ENSG00000112245.6	PTP4A1	3608.09	4817.72	161.123	460.222	3.203	4.98357e-08	1.9917e-07
ENSG00000112249.9	ASCC3	16.1041	23.7049	2.9254	1.4387	2.57699	2.2571e-05	5.7127e-05
ENSG00000112294.8	ALDH5A1	15.2579	15.986	1.1566	1.4704	2.91951	1.56947e-05	4.0855e-05
ENSG00000112335.10	SNX3	255.059	249.86	5.1124	4.2071	5.1723	4.04392e-27	2.78487e-25
ENSG00000112414.10	GPR126	57.1937	35.6388	2.2086	1.3497	4.06619	8.66645e-11	5.61615e-10
ENSG00000112419.10	PHACTR2	13.5133	18.3063	1.413	0.6384	3.276	4.26648e-06	1.22996e-05
ENSG00000112531.12	QKI	38.0219	55.3866	3.8534	1.3328	3.57068	1.88621e-09	9.59532e-09
ENSG00000112658.6	SRF	28.5194	24.2428	1.3452	1.7905	3.43062	2.06014e-09	1.04056e-08
ENSG00000112697.11	TMEM30A	45.5952	53.5333	1.4214	1.4824	4.44681	1.17561e-13	1.21894e-12
ENSG00000112701.13	SENP6	33.5212	49.8053	5.075	2.1977	2.93132	1.86231e-07	6.72617e-07
ENSG00000112715.16	VEGFA	41.4193	75.1985	3.9286	3.244	3.43987	2.11916e-08	8.95404e-08
ENSG00000112773.11	FAM46A	37.127	46.2493	3.4551	6.2398	2.52359	2.4748e-07	8.78026e-07
ENSG00000112787.8	FBRSL1	103.012	110.928	4.9425	6.1782	3.68576	3.05e-15	3.94194e-14
ENSG00000112851.10	ERBB2IP	88.1878	118.834	1.195	3.5569	4.83183	2.71524e-16	3.98984e-15
ENSG00000112977.11	DAP	158.63	111.099	8.9696	17.3835	2.78081	1.30857e-09	6.87668e-09
ENSG00000113013.8	HSPA9	1464.48	1602.99	120.041	50.6846	3.61561	4.38913e-13	4.08295e-12
ENSG00000113068.5	PFDN1	131.971	129.029	15.8203	12.7089	2.62801	2.44286e-11	1.75931e-10
ENSG00000113194.8	FAF2	40.1585	45.7131	3.4441	4.0532	2.92945	2.49959e-09	1.24413e-08
ENSG00000113282.9	CLINT1	98.1163	114.184	4.0518	3.509	4.22105	1.27707e-16	1.97401e-15
ENSG00000113356.6	POLR3G	14.0727	20.8985	1.0092	1.1321	3.35607	3.08193e-06	9.08047e-06
ENSG00000113360.12	DROSHA	483.415	479.396	42.7494	22.9139	3.31582	2.06646e-15	2.74774e-14
ENSG00000113368.7	LMNB1	125.507	149.383	4.3224	3.704	4.51086	7.6112e-19	1.58905e-17
ENSG00000113407.9	TARS	636.868	922.787	26.727	28.8651	4.25483	5.69981e-22	1.75326e-20
ENSG00000113460.8	BRIX1	96.3912	138.69	3.8941	2.513	4.60565	8.40045e-16	1.16395e-14
ENSG00000113583.6	C5orf15	86.4469	78.3792	1.3745	5.6043	3.96523	1.16944e-14	1.39607e-13
ENSG00000113594.5	LIFR	43.4514	64.9797	4.5707	3.8408	3.10707	9.85185e-09	4.42183e-08
ENSG00000113649.7	TCERG1	121.42	147.775	20.2359	11.8414	2.50951	4.12324e-09	1.98587e-08
ENSG00000114019.10	AMOTL2	20.8238	22.5517	2.1822	2.4014	2.6328	1.61106e-06	4.98553e-06
ENSG00000114126.13	TFDP2	110.92	93.1936	14.1216	8.9446	2.57646	8.21368e-10	4.47701e-09
ENSG00000114251.9	WNT5A	17.721	13.5439	1.0896	1.1102	3.15752	7.16705e-06	1.99209e-05
ENSG00000114331.8	ACAP2	25.7272	30.3669	0.8464	0.7989	4.37115	7.14539e-11	4.69307e-10
ENSG00000114416.13	FXR1	112.194	138.023	6.6007	5.3973	3.80642	2.208e-15	2.91078e-14
ENSG00000114439.14	BBX	177.067	269.885	4.5465	2.5689	5.38424	1.34405e-20	3.6055e-19
ENSG00000114450.5	GNB4	24.9746	33.3518	2.3126	3.6176	2.70141	6.87416e-07	2.26229e-06
ENSG00000114686.4	MRPL3	252.513	319.745	30.7988	21.1782	2.90469	1.24424e-12	1.08524e-11
ENSG00000114744.4	COMMD2	57.6521	60.0694	2.6552	2.8467	3.81195	9.74756e-14	1.02333e-12
ENSG00000115020.12	PIKFYVE	15.927	17.6753	1.2958	2.1574	2.65281	2.10064e-05	5.35637e-05
ENSG00000115053.11	NCL	1540.61	1806.56	79.8989	82.8697	3.80626	2.56452e-24	1.14326e-22
ENSG00000115084.8	SLC35F5	28.7378	35.888	3.1386	2.731	2.86283	6.86724e-08	2.66488e-07
ENSG00000115368.5	WDR75	25.3333	31.0529	2.2658	1.6253	3.23171	1.48146e-08	6.45462e-08
ENSG00000115380.14	EFEMP1	531.289	440.294	70.7637	19.0105	2.8795	1.51425e-06	4.70964e-06
ENSG00000115504.10	EHBP1	35.9447	49.1101	2.3019	2.2111	3.62541	5.7069e-10	3.22494e-09
ENSG00000115561.10	CHMP3	92.4143	91.6049	12.4113	7.0701	2.67096	4.18069e-10	2.4082e-09
ENSG00000115677.12	HDLBP	1514.74	1528.91	107.936	103.136	3.29211	3.51683e-21	1.02376e-19
ENSG00000115760.9	BIRC6	138.776	140.793	5.0283	3.7604	4.40341	8.05888e-20	1.9519e-18
ENSG00000115808.7	STRN	19.0124	23.555	1.3639	1.3724	3.31199	1.18671e-07	4.43e-07
ENSG00000115816.9	CEBPZ	36.5225	66.5348	4.3662	2.3188	3.35946	8.30724e-08	3.18088e-07
ENSG00000115904.8	SOS1	38.9236	51.2328	0.9442	1.186	4.72333	1.14573e-12	1.00789e-11
ENSG00000115963.9	RND3	46.6648	71.8205	7.2555	6.3997	2.54862	4.47482e-07	1.51592e-06
ENSG00000115966.12	ATF2	42.215	45.0152	3.9924	4.4739	2.78017	3.4937e-09	1.70491e-08
ENSG00000116005.7	PCYOX1	52.2333	51.0253	5.3667	2.5719	3.11167	7.11562e-11	4.67685e-10
ENSG00000116030.12	SUMO1	294.845	359.675	9.5318	6.0504	4.82241	2.18098e-24	9.81758e-23
ENSG00000116044.11	NFE2L2	103.808	134.569	5.5002	4.9771	3.92928	4.32369e-15	5.47311e-14
ENSG00000116127.13	ALMS1	14.3787	24.6255	1.9211	1.1941	3.01587	1.49309e-05	3.90439e-05
ENSG00000116128.5	BCL9	10.2134	11.0568	0.5862	0.9462	3.07185	0.000231459	0.000491804
ENSG00000116161.13	CACYBP	841.022	923.193	32.4691	13.8467	4.69357	2.40838e-22	7.85321e-21
ENSG00000116266.6	STXBP3	19.1139	26.3877	1.2308	0.9282	3.72103	5.2694e-08	2.09776e-07
ENSG00000116406.14	EDEM3	13.9618	17.3041	0.5292	0.9889	3.63763	1.76035e-06	5.42026e-06
ENSG00000116489.8	CAPZA1	180.785	215.047	21.0397	19.6623	2.72202	3.65196e-12	2.99292e-11
ENSG00000116604.13	MEF2D	35.8462	28.7204	2.7583	2.4045	3.03761	6.79133e-09	3.14295e-08
ENSG00000116711.8	PLA2G4A	36.4352	43.4777	2.3224	1.2626	3.8511	3.09492e-11	2.18515e-10
ENSG00000116984.8	MTR	11.4235	14.0748	0.7712	0.765	3.32966	3.04587e-05	7.55776e-05
ENSG00000117118.5	SDHB	134.765	138.581	15.4727	16.9991	2.50926	8.25843e-11	5.36682e-10
ENSG00000117335.14	CD46	182.948	254.992	16.0273	15.6832	3.22862	1.40906e-13	1.4336e-12
ENSG00000117395.6	EBNA1BP2	237.134	230.3	35.5371	15.5825	2.63391	3.10045e-09	1.52755e-08
ENSG00000117500.8	TMED5	78.51	94.961	10.3009	2.1705	3.2263	1.40272e-09	7.31728e-09
ENSG00000117505.8	DR1	74.1584	82.5588	5.3188	11.0929	2.68374	3.62146e-09	1.76167e-08
ENSG00000117519.11	CNN3	40.1292	46.1045	0.9283	1.3022	4.59672	2.0571e-13	2.02606e-12
ENSG00000117523.11	PRRC2C	104.16	112.912	5.2857	5.4168	3.76028	1.25186e-15	1.69635e-14
ENSG00000117525.9	F3	11.6686	12.3373	0.6952	0.7215	3.34734	4.8644e-05	0.000116443
ENSG00000117724.8	CENPF	55.1076	105.05	4.9879	5.8533	3.31451	2.13144e-08	9.00179e-08
ENSG00000117859.14	OSBPL9	101.927	119.356	8.5884	5.4488	3.40594	2.06714e-13	2.03148e-12
ENSG00000118058.16	KMT2A	27.882	23.3686	1.4179	1.045	3.71177	9.01509e-10	4.87639e-09
ENSG00000118197.9	DDX59	13.0564	13.45	1.6952	0.7586	2.77393	0.000102552	0.000231528
ENSG00000118200.10	CAMSAP2	30.4561	36.0746	2.0723	1.6562	3.53072	6.4464e-10	3.59658e-09
ENSG00000118257.12	NRP2	21.5968	24.7082	1.681	2.3512	2.90315	2.11281e-07	7.57461e-07
ENSG00000118482.7	PHF3	14.9692	27.1066	0.7197	0.679	4.17351	5.13426e-07	1.72099e-06
ENSG00000118873.11	RAB3GAP2	29.8533	43.6808	4.0127	2.6609	2.87287	2.7212e-07	9.59177e-07
ENSG00000119314.11	PTBP3	12.6234	17.7315	0.9613	1.8875	2.77012	3.97919e-05	9.68353e-05
ENSG00000119318.8	RAD23B	143.213	151.867	6.2999	3.2459	4.36545	2.3727e-19	5.27596e-18
ENSG00000119446.9	RBM18	28.1195	36.3042	3.4359	2.5995	2.81885	1.39243e-07	5.13973e-07
ENSG00000119541.5	VPS4B	45.8108	56.6975	2.8514	2.4759	3.66143	1.61359e-11	1.19696e-10
ENSG00000119616.7	FCF1	88.7312	105.1	9.352	5.5342	3.13265	1.12073e-11	8.48406e-11
ENSG00000119685.15	TTLL5	39.79	36.3155	4.8628	3.9367	2.52717	3.86132e-08	1.57039e-07
ENSG00000119787.9	ATL2	37.7736	47.1583	3.6118	5.1354	2.69584	5.18038e-08	2.06321e-07
ENSG00000120008.11	WDR11	58.9892	75.9037	2.804	3.5449	3.81539	1.45417e-12	1.25178e-11
ENSG00000120256.5	LRP11	32.5071	40.0472	1.5931	0.8349	4.24077	2.06832e-11	1.50881e-10
ENSG00000120647.5	CCDC77	24.6031	22.2442	2.9736	2.1971	2.57527	8.62131e-07	2.79149e-06
ENSG00000120685.15	PROSER1	26.8175	30.0304	2.2739	3.4079	2.72281	1.01887e-07	3.84072e-07
ENSG00000120727.8	PAIP2	241.133	280.752	12.0726	5.641	4.31303	2.86222e-20	7.35727e-19
ENSG00000120756.8	PLS1	20.1565	27.4499	1.0038	1.9563	3.36517	1.27159e-07	4.71255e-07
ENSG00000120802.9	TMPO	146.395	177.678	7.2614	10.1687	3.64702	8.92721e-16	1.2259e-14
ENSG00000121060.10	TRIM25	95.8361	115.399	6.1458	9.196	3.21092	3.25533e-12	2.68696e-11
ENSG00000121481.6	RNF2	56.507	59.0795	3.0042	3.0173	3.66235	3.28703e-13	3.12386e-12
ENSG00000121486.7	TRMT1L	39.0932	53.4976	1.9456	0.7764	4.43258	6.99375e-12	5.46935e-11
ENSG00000121579.8	NAA50	111.315	138.934	7.0693	9.8267	3.31884	4.70928e-13	4.36756e-12
ENSG00000121864.5	ZNF639	17.732	21.6237	1.6879	1.2717	3.09022	6.77458e-07	2.23191e-06
ENSG00000121957.8	GPSM2	57.788	74.1293	9.3707	4.8153	2.64726	2.81973e-08	1.17262e-07
ENSG00000122484.8	RPAP2	18.1507	30.5755	1.8602	1.0422	3.43029	9.48839e-07	3.04871e-06
ENSG00000122591.7	FAM126A	46.2444	47.4508	1.3962	1.0948	4.56844	1.70204e-14	1.96822e-13
ENSG00000122779.12	TRIM24	37.8582	44.6391	2.6007	1.4425	3.73113	3.64947e-11	2.53213e-10
ENSG00000122786.15	CALD1	65.7722	78.3456	3.8624	2.3293	3.94359	8.77086e-14	9.23944e-13
ENSG00000122958.10	VPS26A	59.0785	87.1209	5.2623	5.317	3.21315	7.51011e-10	4.13504e-09
ENSG00000123066.3	MED13L	11.1937	11.2358	0.8395	0.9418	2.96124	0.000208734	0.000446189
ENSG00000123091.4	RNF11	40.9586	42.4585	2.7821	2.6297	3.34169	6.35654e-11	4.22609e-10
ENSG00000123094.11	RASSF8	21.4463	29.6988	0.3488	0.4392	5.14087	3.30943e-10	1.93901e-09
ENSG00000123106.6	CCDC91	18.6983	38.7679	3.9508	1.988	2.68682	5.92977e-05	0.000139913
ENSG00000123268.4	ATF1	65.8521	103.119	10.2993	5.581	2.84769	4.19529e-08	1.69799e-07
ENSG00000123374.6	CDK2	91.5	100.667	5.4225	10.7535	2.99842	4.25999e-11	2.92277e-10
ENSG00000123562.12	MORF4L2	410.891	430.231	42.7402	53.8968	2.5618	1.39735e-12	1.20738e-11
ENSG00000123595.5	RAB9A	79.8675	74.147	3.5606	1.6135	4.28638	3.74484e-16	5.41656e-15
ENSG00000123607.10	TTC21B	16.5736	21.1423	1.5967	2.3791	2.62594	7.67661e-06	2.12222e-05
ENSG00000123636.13	BAZ2B	24.3688	39.2075	0.9662	1.4302	4.06563	9.61913e-09	4.33848e-08
ENSG00000123684.8	LPGAT1	36.279	40.1502	1.2889	1.1578	4.29775	1.60291e-12	1.36455e-11
ENSG00000123908.7	AGO2	61.3658	56.0778	3.6525	4.9213	3.18793	9.52117e-12	7.26127e-11
ENSG00000124140.8	SLC12A5	28.2505	23.7868	2.6697	1.963	2.87899	5.00386e-08	1.99895e-07
ENSG00000124151.14	NCOA3	16.1782	17.0184	1.5381	1.3132	2.89811	9.39398e-06	2.5549e-05
ENSG00000124177.10	CHD6	19.1599	18.3392	1.8608	1.9477	2.67781	6.49341e-06	1.8169e-05
ENSG00000124767.6	GLO1	113.411	133.909	11.5308	15.4374	2.63281	2.89366e-10	1.71611e-09
ENSG00000124782.15	RREB1	17.5628	34.3944	0.8642	1.514	3.79497	9.24299e-07	2.98023e-06
ENSG00000124795.10	DEK	300.485	522.611	4.5845	3.2711	6.13009	1.7607e-23	6.97326e-22
ENSG00000124831.14	LRRFIP1	45.0516	64.4599	6.003	3.4561	2.95519	1.75519e-08	7.54749e-08
ENSG00000125249.6	RAP2A	13.3619	18	1.0971	0.9823	3.23603	5.42456e-06	1.53646e-05
ENSG00000125304.8	TM9SF2	52.0749	55.9886	5.2886	5.4985	2.74471	1.11412e-09	5.91728e-09
ENSG00000125944.14	HNRNPR	388.125	506.866	14.5674	17.3337	4.24911	4.77947e-22	1.49508e-20
ENSG00000125952.14	MAX	52.3603	61.5758	4.7699	6.9576	2.70351	4.92944e-09	2.33996e-08
ENSG00000126261.8	UBA2	342.176	404.318	45.5495	18.0772	2.99901	9.17515e-10	4.94847e-09
ENSG00000126746.13	ZNF384	50.6675	46.8963	2.5736	4.3079	3.23004	3.34166e-11	2.34679e-10
ENSG00000127022.10	CANX	953.867	1004.91	23.4252	24.6351	4.78666	1.49286e-32	1.9403e-30
ENSG00000127337.2	YEATS4	23.6499	36.4145	3.3909	2.2818	2.80906	1.68015e-06	5.18542e-06
ENSG00000127483.13	HP1BP3	217.111	234.269	24.2495	17.5476	2.87219	1.68761e-13	1.68724e-12
ENSG00000127837.5	AAMP	106.246	96.0699	5.0674	7.7882	3.3959	5.99931e-14	6.4449e-13
ENSG00000127870.12	RNF6	36.7371	60.6746	2.091	1.6941	4.06721	6.71601e-10	3.7357e-09
ENSG00000127990.11	SGCE	42.3778	49.8135	1.9163	1.6048	4.07951	1.67855e-12	1.42368e-11
ENSG00000128245.10	YWHAH	186.625	142.059	7.2822	6.674	3.97721	6.24248e-18	1.14524e-16
ENSG00000128534.3	NAA38	1139.27	1134.88	49.8966	59.2069	3.82102	8.59926e-25	4.09458e-23
ENSG00000128567.12	PODXL	141.273	109.364	5.1512	7.737	3.69837	2.83747e-15	3.67239e-14
ENSG00000128590.4	DNAJB9	50.2476	28.7412	1.105	1.9448	4.04269	1.62396e-09	8.36736e-09
ENSG00000128609.10	NDUFA5	76.0104	100.975	10.6733	7.1752	2.74421	3.29237e-09	1.61434e-08
ENSG00000128641.13	MYO1B	19.4014	23.5171	1.8638	0.8645	3.32853	8.63331e-08	3.2948e-07
ENSG00000128791.7	TWSG1	19.4109	21.6175	2.0987	1.4756	2.89179	9.29484e-07	2.99381e-06
ENSG00000128989.6	ARPP19	99.557	103.275	8.4727	6.5271	3.18396	4.19354e-13	3.90888e-12
ENSG00000129003.11	VPS13C	10.1189	13.1606	0.8722	0.5286	3.32126	6.6516e-05	0.000155277
ENSG00000129292.16	PHF20L1	27.7694	46.7973	4.5505	1.9393	2.93462	1.37547e-06	4.30996e-06
ENSG00000129317.10	PUS7L	15.9881	23.2721	1.4311	0.5545	3.62413	4.35321e-07	1.47907e-06
ENSG00000129473.5	BCL2L2	18.5434	18.2812	0.6022	1.3869	3.52362	3.31708e-07	1.15119e-06
ENSG00000129534.9	MIS18BP1	50.9696	97.2167	4.8034	1.5637	3.95553	2.28687e-09	1.14754e-08
ENSG00000129680.11	MAP7D3	49.1117	53.5636	7.031	2.5529	2.84052	2.98968e-09	1.4785e-08
ENSG00000130150.7	MOSPD2	20.6566	31.3359	1.0257	0.4732	4.38766	7.5714e-09	3.47952e-08
ENSG00000130382.7	MLLT1	22.0558	14.5558	1.6882	2.1543	2.63257	1.37343e-05	3.61306e-05
ENSG00000130402.7	ACTN4	427.337	402.815	18.4214	20.7107	3.84159	1.19488e-22	4.05382e-21
ENSG00000130699.12	TAF4	38.108	39.2941	1.3953	1.1938	4.24103	7.92005e-13	7.18645e-12
ENSG00000130707.13	ASS1	909.027	810.143	93.4527	61.1189	2.91684	1.53929e-14	1.80033e-13
ENSG00000130779.15	CLIP1	28.3708	33.2735	2.8427	2.9464	2.81296	5.98062e-08	2.34548e-07
ENSG00000130816.10	DNMT1	399.462	330.525	27.5099	34.7766	2.98511	3.08021e-15	3.97541e-14
ENSG00000130856.11	ZNF236	22.5738	14.5934	0.9405	1.3344	3.36247	9.6137e-07	3.08682e-06
ENSG00000131013.3	PPIL4	16.2883	22.6153	1.586	1.7204	2.92372	3.24545e-06	9.54094e-06
ENSG00000131016.12	AKAP12	70.03	55.9137	4.0394	3.2989	3.50484	1.66634e-12	1.41463e-11
ENSG00000131171.8	SH3BGRL	25.39	24.6626	1.9501	0.6864	3.58882	2.32656e-09	1.16429e-08
ENSG00000131174.4	COX7B	793.206	808.726	51.3719	39.7491	3.57756	1.21355e-21	3.6717e-20
ENSG00000131238.12	PPT1	111.857	109.287	9.5827	8.6356	3.03011	6.09991e-13	5.57879e-12
ENSG00000131263.8	RLIM	18.3104	24.7502	2.1282	2.02	2.75983	2.95725e-06	8.74943e-06
ENSG00000131437.11	KIF3A	33.1749	38.7253	1.8294	0.5217	4.26603	8.88694e-12	6.81135e-11
ENSG00000131732.7	ZCCHC9	17.085	20.834	0.8746	0.7216	3.8564	7.87214e-08	3.01929e-07
ENSG00000131828.9	PDHA1	499.748	524.813	26.4739	22.7786	3.81772	7.24979e-23	2.6339e-21
ENSG00000131931.4	THAP1	16.3094	24.79	2.3109	1.6315	2.76608	1.06828e-05	2.87492e-05
ENSG00000132294.9	EFR3A	13.9413	15.2054	1.1397	0.9644	3.11904	1.6004e-05	4.16131e-05
ENSG00000132356.7	PRKAA1	114.19	134.472	3.7244	3.5004	4.51366	2.34892e-18	4.55375e-17
ENSG00000132359.9	RAP1GAP2	20.1889	22.1272	1.5795	3.0094	2.59467	2.57702e-06	7.71349e-06
ENSG00000132424.10	PNISR	50.9639	87.0082	6.4418	4.6595	3.065	3.87462e-08	1.57511e-07
ENSG00000132436.7	FIGNL1	15.2678	20.5629	0.9039	1.5696	3.19936	1.84869e-06	5.66956e-06
ENSG00000132471.7	WBP2	57.7952	43.9906	4.571	6.0207	2.68078	9.2717e-09	4.19884e-08
ENSG00000132549.14	VPS13B	10.4163	12.8376	0.9796	0.8225	2.99851	0.000146485	0.0003214
ENSG00000132613.10	MTSS1L	39.6355	39.8259	2.3197	2.5841	3.40903	5.09473e-11	3.451e-10
ENSG00000132640.10	BTBD3	29.8833	36.5612	3.0773	4.5049	2.54418	3.97837e-07	1.36174e-06
ENSG00000132694.14	ARHGEF11	10.9888	11.0374	0.9944	1.1742	2.6826	0.000481746	0.000964536
ENSG00000132964.7	CDK8	36.6205	35.7265	3.2685	3.9771	2.72729	1.16148e-08	5.15793e-08
ENSG00000133026.8	MYH10	112.193	104.934	11.1577	13.9259	2.54494	2.22237e-10	1.34833e-09
ENSG00000133103.12	COG6	17.1269	22.394	0.9065	0.7409	3.86839	5.58e-08	2.20713e-07
ENSG00000133104.8	SPG20	106.231	129.743	3.9795	2.3592	4.62131	8.13803e-18	1.45538e-16
ENSG00000133142.13	TCEAL4	352.306	367.806	18.3316	11.074	4.05034	1.22061e-21	3.68098e-20
ENSG00000133318.9	RTN3	137.091	152.432	16.0981	13.0846	2.74742	8.20361e-12	6.34559e-11
ENSG00000133606.6	MKRN1	274.819	236.877	16.1739	43.4565	2.53252	3.83315e-07	1.3174e-06
ENSG00000133657.10	ATP13A3	22.5036	23.5407	0.9735	1.4159	3.60191	9.29096e-09	4.20485e-08
ENSG00000133773.7	CCDC59	57.0796	79.7769	7.1226	3.5804	3.10227	2.01903e-09	1.02035e-08
ENSG00000133794.13	ARNTL	25.98	30.2619	2.0887	3.019	2.8546	6.51352e-08	2.54044e-07
ENSG00000133812.10	SBF2	14.4882	16.4348	0.8106	0.5606	3.75346	1.47397e-06	4.59675e-06
ENSG00000133816.9	MICAL2	18.3921	13.5702	0.6477	0.9549	3.60376	1.49576e-06	4.65841e-06
ENSG00000133835.10	HSD17B4	902.92	798.095	11.5146	5.6802	6.0542	2.51608e-37	5.95343e-35
ENSG00000133858.11	ZFC3H1	23.3603	40.3748	1.3208	2.1633	3.56933	1.62921e-07	5.94476e-07
ENSG00000134001.8	EIF2S1	231.711	264.911	14.5977	7.5607	3.921	2.20656e-18	4.29501e-17
ENSG00000134046.7	MBD2	513.574	361.519	62.7532	5.7819	3.11764	0.00049087	0.000981416
ENSG00000134058.6	CDK7	34.0613	27.3498	3.3791	2.0527	2.89491	2.30479e-08	9.67633e-08
ENSG00000134153.5	EMC7	165.741	154.422	20.9486	17.0649	2.51032	3.21472e-11	2.26281e-10
ENSG00000134287.5	ARF3	215.632	168.851	17.0694	27.1303	2.55209	3.06194e-10	1.80894e-09
ENSG00000134313.10	KIDINS220	18.1191	26.161	2.6667	2.1673	2.58878	1.03591e-05	2.7927e-05
ENSG00000134318.9	ROCK2	51.6598	83.0827	6.6811	6.4279	2.79301	9.10552e-08	3.4607e-07
ENSG00000134352.15	IL6ST	71.1676	102.443	0.8333	0.4188	6.35302	1.62781e-17	2.7766e-16
ENSG00000134440.7	NARS	219.803	333.68	14.1497	18.3904	3.52985	3.22661e-14	3.61156e-13
ENSG00000134463.10	ECHDC3	22.1166	20.0405	1.3583	2.4559	2.84194	8.33527e-07	2.70647e-06
ENSG00000134602.11	MST4	55.9222	61.6381	5.121	6.2181	2.79579	6.98023e-10	3.86868e-09
ENSG00000134709.6	HOOK1	19.996	28.793	1.8952	1.6322	3.16229	4.47926e-07	1.51687e-06
ENSG00000134758.9	RNF138	32.7473	41.1104	1.7093	2.2791	3.58947	5.14378e-10	2.92824e-09
ENSG00000134852.10	CLOCK	30.7202	45.1623	1.8536	1.9274	3.70508	3.03216e-09	1.4971e-08
ENSG00000134884.9	ARGLU1	90.7976	128.525	10.7611	11.1947	2.75822	1.80217e-09	9.19823e-09
ENSG00000134910.8	STT3A	132.412	104.679	5.3889	8.8889	3.47294	4.57675e-14	5.0219e-13
ENSG00000134970.13	TMED7	50.9548	54.416	3.007	6.3462	2.90888	7.15884e-10	3.95343e-09
ENSG00000134982.12	APC	35.543	47.532	1.2251	0.8597	4.63087	5.36648e-12	4.25812e-11
ENSG00000134996.11	OSTF1	21.6207	20.9853	1.2509	1.0008	3.57105	3.57121e-08	1.45884e-07
ENSG00000135048.9	TMEM2	15.0917	12.4046	1.1314	0.9091	3.07342	3.12163e-05	7.73534e-05
ENSG00000135164.14	DMTF1	92.7298	110.156	5.2689	4.0798	3.85685	6.09226e-15	7.55636e-14
ENSG00000135316.13	SYNCRIP	277.874	404.051	34.7238	31.7869	2.8046	1.24166e-11	9.36118e-11
ENSG00000135318.7	NT5E	19.8701	12.6274	0.9752	0.4472	3.7701	1.12491e-06	3.57092e-06
ENSG00000135387.15	CAPRIN1	298.504	287.153	8.5492	19.372	3.82075	2.47409e-17	4.12856e-16
ENSG00000135521.8	LTV1	55.0655	63.4762	8.9388	4.3422	2.58569	1.97364e-08	8.39297e-08
ENSG00000135525.14	MAP7	77.1608	76.5764	8.2852	6.5005	2.804	8.5529e-11	5.54646e-10
ENSG00000135679.17	MDM2	74.7444	87.7625	5.201	5.303	3.37236	1.66279e-12	1.41291e-11
ENSG00000135698.5	MPHOSPH6	53.1184	54.5402	7.5231	3.7897	2.67285	3.2761e-09	1.60722e-08
ENSG00000135801.5	TAF5L	10.2365	10.6676	1.1382	0.7744	2.76973	0.000532512	0.00105655
ENSG00000135862.5	LAMC1	280.041	184.197	8.1747	7.4509	4.31126	3.82398e-19	8.32257e-18
ENSG00000135932.6	CAB39	43.8371	45.6347	2.5065	2.3157	3.59986	6.57674e-12	5.16952e-11
ENSG00000136010.9	ALDH1L2	12.3071	22.0437	1.6629	1.5569	2.78657	8.30975e-05	0.000190657
ENSG00000136021.13	SCYL2	27.6178	32.2841	1.4985	1.7321	3.57551	8.39992e-10	4.57043e-09
ENSG00000136044.7	APPL2	26.6962	32.4164	1.0075	1.1327	4.10829	1.52865e-10	9.53778e-10
ENSG00000136052.5	SLC41A2	17.2224	15.2383	1.3329	1.3059	2.96872	9.16135e-06	2.50343e-05
ENSG00000136108.10	CKAP2	59.4107	93.2956	2.5902	2.1521	4.40276	1.38401e-12	1.19697e-11
ENSG00000136153.15	LMO7	129.8	137.466	6.9012	6.0421	3.7917	6.04881e-17	9.62387e-16
ENSG00000136156.8	ITM2B	130.629	109.138	11.8137	4.5973	3.29481	1.63527e-12	1.39081e-11
ENSG00000136193.12	SCRN1	126.758	102.608	2.6099	2.7963	4.79415	3.06705e-19	6.78723e-18
ENSG00000136295.10	TTYH3	32.3525	22.038	2.0221	2.449	2.98886	1.62437e-07	5.92946e-07
ENSG00000136381.8	IREB2	19.7423	37.7152	2.5952	1.9531	3.05451	5.76388e-06	1.62608e-05
ENSG00000136436.10	CALCOCO2	107.577	132.222	13.4121	7.2371	2.9733	5.79431e-11	3.89155e-10
ENSG00000136448.7	NMT1	1506.66	970.952	21.5741	35.495	4.86728	1.33557e-24	6.19331e-23
ENSG00000136536.10	MARCH7	135.9	182.865	16.0224	5.8511	3.3049	7.2095e-11	4.73181e-10
ENSG00000136603.9	SKIL	10.4128	10.4676	1.1038	1.139	2.55826	0.00091952	0.00175425
ENSG00000136813.10	KIAA0368	128.265	132.47	7.9581	5.7417	3.67483	2.74221e-16	4.02307e-15
ENSG00000136819.10	C9orf78	134.965	131.961	11.8329	8.468	3.14742	5.7547e-14	6.21831e-13
ENSG00000136824.14	SMC2	19.9181	39.0783	1.8548	2.2656	3.22947	3.34764e-06	9.81633e-06
ENSG00000136830.7	FAM129B	73.3345	67.146	6.5638	8.3138	2.66463	5.28382e-10	3.00241e-09
ENSG00000136897.6	MRPL50	16.0463	22.261	1.3295	1.4466	3.13741	1.62863e-06	5.03822e-06
ENSG00000136940.9	PDCL	20.9877	22.0094	1.5966	3.3109	2.52426	3.06398e-06	9.03049e-06
ENSG00000136997.10	MYC	134.475	121.36	11.5628	17.8698	2.55161	2.95167e-10	1.74827e-09
ENSG00000137075.13	RNF38	16.1572	13.2657	0.9869	1.2437	3.05343	1.78715e-05	4.61568e-05
ENSG00000137177.14	KIF13A	22.4679	24.0208	2.5792	2.7139	2.53266	1.19046e-06	3.76475e-06
ENSG00000137309.15	HMGA1	350.605	337.744	20.8686	57.9075	2.5611	6.40764e-07	2.11934e-06
ENSG00000137364.4	TPMT	13.4916	18.0115	1.9208	1.3109	2.6537	3.74162e-05	9.14398e-05
ENSG00000137492.3	PRKRIR	37.0064	46.3079	1.3091	3.2909	3.56676	2.8172e-10	1.6794e-09
ENSG00000137497.13	NUMA1	98.5286	94.252	9.5895	10.3964	2.69927	5.60992e-11	3.7732e-10
ENSG00000137693.9	YAP1	20.3429	21.7177	1.2282	1.8456	3.13186	2.41035e-07	8.58793e-07
ENSG00000137710.10	RDX	264.79	311.701	29.573	11.5876	3.25151	1.57327e-11	1.16799e-10
ENSG00000137713.11	PPP2R1B	259.935	193.778	18.2537	15.0299	3.19949	5.32098e-15	6.64439e-14
ENSG00000137804.8	NUSAP1	313.684	387.78	34.4712	14.2966	3.29182	9.41046e-12	7.18277e-11
ENSG00000137815.10	RTF1	89.2338	80.3654	8.2033	7.5862	2.85056	2.5487e-11	1.82888e-10
ENSG00000137845.10	ADAM10	92.5743	101.598	2.3719	4.853	4.15523	3.9079e-16	5.64353e-15
ENSG00000137941.12	TTLL7	20.138	42.1061	1.6157	0.801	4.02957	3.36269e-07	1.1657e-06
ENSG00000138035.10	PNPT1	63.8686	87.8408	3.3434	2.3549	4.13741	3.15555e-13	3.0051e-12
ENSG00000138061.7	CYP1B1	26.2626	19.9346	3.5619	1.519	2.57926	1.72743e-06	5.32421e-06
ENSG00000138081.15	FBXO11	39.6168	48.5443	3.4441	1.9231	3.4365	2.30315e-10	1.39093e-09
ENSG00000138180.11	CEP55	82.8916	107.024	5.8681	9.022	3.10194	6.30709e-11	4.19624e-10
ENSG00000138182.10	KIF20B	16.3508	33.9152	3.6584	1.9648	2.57116	0.000133223	0.000294111
ENSG00000138326.14	RPS24	4003	4590.92	440.863	440	2.73173	2.16459e-15	2.86583e-14
ENSG00000138381.5	ASNSD1	204.104	216.57	11.4638	7.593	3.89552	2.85612e-19	6.33565e-18
ENSG00000138382.9	METTL5	98.7027	150.777	10.2553	9.3617	3.10602	1.63106e-10	1.01493e-09
ENSG00000138385.11	SSB	321.568	679.806	17.0092	4.5641	4.98577	8.69067e-13	7.80544e-12
ENSG00000138398.11	PPIG	43.6581	82.8286	6.2559	4.1874	3.02734	3.25288e-07	1.13018e-06
ENSG00000138430.11	OLA1	315.93	388.712	48.1856	10.6929	3.03108	2.68629e-06	8.01199e-06
ENSG00000138434.12	SSFA2	203.72	220.71	5.3681	7.6573	4.44823	5.10339e-22	1.58034e-20
ENSG00000138442.5	WDR12	87.0612	105.307	6.9901	4.7481	3.45852	5.20733e-13	4.79573e-12
ENSG00000138459.4	SLC35A5	10.3946	15.9261	1.2346	1.0802	2.84809	0.000114751	0.000256212
ENSG00000138593.4	SECISBP2L	37.3389	41.692	0.7748	0.7149	5.0028	7.79232e-14	8.29384e-13
ENSG00000138641.11	HERC3	25.1327	27.7535	0.5498	1.1168	4.27013	9.13831e-11	5.89709e-10
ENSG00000138660.7	AP1AR	74.914	101.794	1.3542	1.7402	5.1963	1.5973e-16	2.44442e-15
ENSG00000138686.5	BBS7	34.524	40.4832	2.4903	2.3801	3.33583	6.55375e-10	3.64985e-09
ENSG00000138688.11	KIAA1109	20.4583	28.2857	1.7161	1.3226	3.36353	1.21838e-07	4.53721e-07
ENSG00000138735.11	PDE5A	21.9717	15.5339	2.5785	1.2441	2.67421	6.595e-06	1.8442e-05
ENSG00000138757.10	G3BP2	101.96	125.935	10.4411	9.0704	2.97986	1.46836e-11	1.09717e-10
ENSG00000138758.7	SEPT11	105.557	128.272	7.9348	7.5725	3.34451	2.2095e-13	2.15532e-12
ENSG00000138768.10	USO1	86.6488	116.04	5.7439	3	3.95331	7.89811e-14	8.39675e-13
ENSG00000138772.8	ANXA3	363.548	368.986	38.5393	35.7079	2.74266	1.87761e-14	2.15505e-13
ENSG00000138778.7	CENPE	19.9982	54.8547	0.8967	0.7827	4.77771	2.48488e-07	8.80925e-07
ENSG00000138785.10	INTS12	25.937	32.8755	4.5789	2.1813	2.53048	1.21711e-06	3.84509e-06
ENSG00000138814.12	PPP3CA	21.6476	24.9873	3.685	1.1255	2.66676	9.37082e-07	3.01303e-06
ENSG00000138821.8	SLC39A8	61.288	73.5862	4.0712	2.3378	3.79946	4.94216e-13	4.57434e-12
ENSG00000139117.9	CPNE8	19.0865	26.8521	3.4426	0.8197	2.81824	3.19671e-06	9.40365e-06
ENSG00000139154.10	AEBP2	47.018	51.0057	4.3782	4.0189	2.95837	4.36458e-10	2.50631e-09
ENSG00000139168.3	ZCRB1	119.158	160.773	9.8104	3.2701	3.84952	2.2333e-13	2.17623e-12
ENSG00000139218.13	SCAF11	97.8481	157.924	5.6811	21.744	2.65907	1.59903e-05	4.1597e-05
ENSG00000139350.7	NEDD1	32.9625	46.5122	0.9393	0.8697	4.75582	1.53665e-11	1.14264e-10
ENSG00000139354.6	GAS2L3	13.9829	20.8264	0.7755	0.2786	4.24159	3.21849e-07	1.1195e-06
ENSG00000139433.5	GLTP	28.3721	24.4297	1.7839	4.2912	2.52336	4.30099e-07	1.46269e-06
ENSG00000139496.11	NUPL1	25.6774	32.6191	1.7932	2.6541	3.10183	3.83645e-08	1.56097e-07
ENSG00000139687.9	RB1	12.5727	16.1412	0.626	1.407	3.13542	1.75782e-05	4.54501e-05
ENSG00000139793.14	MBNL2	23.7491	34.4649	1.3255	0.7918	4.10117	3.40922e-09	1.66809e-08
ENSG00000140262.13	TCF12	67.9763	84.8602	5.0278	4.0647	3.48915	3.29569e-12	2.71299e-11
ENSG00000140299.7	BNIP2	55.0792	67.6831	6.092	4.2989	2.98431	5.72974e-10	3.23587e-09
ENSG00000140396.8	NCOA2	11.6068	12.5341	0.8417	0.9637	3.05141	9.67206e-05	0.000219081
ENSG00000140443.9	IGF1R	254.953	204.413	4.2888	10.2903	4.39586	2.88586e-20	7.39741e-19
ENSG00000140575.8	IQGAP1	732.489	726.561	24.3467	20.2502	4.46911	3.82042e-29	3.26433e-27
ENSG00000141219.11	C17orf80	12.1121	13.792	0.8437	0.8292	3.2486	3.25525e-05	8.04485e-05
ENSG00000141232.4	TOB1	110.771	94.8666	2.1624	4.6613	4.31382	3.33846e-17	5.48173e-16
ENSG00000141380.9	SS18	132.74	152.205	5.0172	9.5131	3.71931	1.51559e-15	2.03875e-14
ENSG00000141404.11	GNAL	52.2791	54.4664	6.1946	5.5875	2.60247	3.23301e-09	1.58946e-08
ENSG00000141510.11	TP53	109.771	91.9306	5.0735	7.1655	3.46052	4.99145e-14	5.43173e-13
ENSG00000141905.13	NFIC	63.1785	47.8949	2.3178	2.1254	4.02043	3.55082e-13	3.3504e-12
ENSG00000142192.16	APP	370.296	266.098	22.5139	31.5914	2.98686	2.14415e-13	2.09378e-12
ENSG00000142599.13	RERE	61.7635	43.5048	3.2408	3.318	3.40248	1.1072e-10	7.06101e-10
ENSG00000142676.8	RPL11	3288.79	3314.66	113.076	122.855	4.24825	4.7285e-31	5.01547e-29
ENSG00000142875.15	PRKACB	26.2952	29.7751	3.5	2.9072	2.53462	3.87054e-07	1.32811e-06
ENSG00000143079.10	CTTNBP2NL	33.0405	30.1233	1.0158	1.3018	4.09489	8.11258e-12	6.28572e-11
ENSG00000143155.8	TIPRL	73.5612	82.0404	9.5092	5.6933	2.78469	4.72602e-10	2.69875e-09
ENSG00000143162.7	CREG1	34.242	39.4176	2.5329	2.2847	3.32685	6.25654e-10	3.50124e-09
ENSG00000143228.8	NUF2	24.9363	32.126	3.0727	3.4473	2.5373	1.23386e-06	3.89532e-06
ENSG00000143319.12	ISG20L2	85.854	80.6925	12.4281	6.2337	2.58805	2.5151e-09	1.25118e-08
ENSG00000143320.4	CRABP2	56.8244	74.7139	1.6532	6.3004	3.46091	2.12319e-10	1.29155e-09
ENSG00000143324.9	XPR1	25.3757	27.0371	1.5802	2.7872	2.96941	2.96254e-08	1.22538e-07
ENSG00000143337.14	TOR1AIP1	69.1075	70.7774	4.9914	2.0795	3.71256	1.10316e-13	1.15028e-12
ENSG00000143375.10	CGN	33.0133	19.5801	2.3866	2.473	2.82293	2.21765e-06	6.71185e-06
ENSG00000143418.15	CERS2	167.849	143.576	2.8176	4.2384	4.86354	6.33482e-22	1.94212e-20
ENSG00000143420.13	ENSA	163.595	156.695	13.049	15.8764	2.9017	1.99299e-13	1.97332e-12
ENSG00000143458.7	GABPB2	14.3364	13.5604	2.2619	0.9167	2.50152	0.000168829	0.000366749
ENSG00000143514.12	TP53BP2	43.6689	49.5482	3.281	2.6833	3.3678	5.96499e-11	3.99382e-10
ENSG00000143633.8	C1orf131	44.3378	51.5301	4.6718	5.2933	2.68658	9.73876e-09	4.3796e-08
ENSG00000143702.11	CEP170	10.8245	19.4958	0.7237	1.7928	2.94288	0.000103147	0.00023278
ENSG00000143799.8	PARP1	186.778	187.227	9.3406	11.4885	3.59607	8.9285e-18	1.57538e-16
ENSG00000143862.3	ARL8A	81.0847	55.965	1.8572	1.411	4.74321	7.71767e-15	9.48318e-14
ENSG00000143970.12	ASXL2	22.1954	21.6781	1.2719	1.3729	3.40021	4.39475e-08	1.77483e-07
ENSG00000144034.10	TPRKB	75.4999	103.677	11.0294	8.1818	2.65754	9.29765e-09	4.20582e-08
ENSG00000144306.9	SCRN3	15.0655	19.8414	1.9931	1.323	2.76745	9.45768e-06	2.56768e-05
ENSG00000144366.11	GULP1	13.5523	19.1653	0.5493	0.2304	4.51374	2.05021e-07	7.36266e-07
ENSG00000144747.10	TMF1	23.9367	39.9236	1.0709	0.7052	4.46552	4.22011e-09	2.02724e-08
ENSG00000144895.7	EIF2A	121.851	178.497	3.9446	1.8146	5.10915	4.44716e-18	8.29058e-17
ENSG00000144959.5	NCEH1	38.709	35.3284	3.5894	4.5692	2.59375	2.83074e-08	1.17607e-07
ENSG00000145012.8	LPP	19.1338	22.1477	0.8559	0.9797	3.78958	2.72576e-08	1.13559e-07
ENSG00000145050.11	MANF	243.232	213.689	17.5177	15.3783	3.22885	1.58335e-16	2.4271e-15
ENSG00000145075.7	CCDC39	11.5678	15.0997	0.1685	0.0335	5.50901	4.11286e-07	1.40673e-06
ENSG00000145216.11	FIP1L1	125.839	143.351	16.7167	3.9795	3.13794	5.49116e-09	2.58908e-08
ENSG00000145331.9	TRMT10A	36.936	33.3591	0.8425	0.4067	5.04504	7.42321e-14	7.91009e-13
ENSG00000145332.9	KLHL8	11.2186	13.2859	0.6667	0.5952	3.5167	2.75954e-05	6.89175e-05
ENSG00000145386.5	CCNA2	44.3811	53.6269	6.5177	5.0268	2.50961	5.95945e-08	2.33917e-07
ENSG00000145390.7	USP53	33.489	48.4484	1.1422	0.9754	4.59366	3.24505e-11	2.28242e-10
ENSG00000145391.9	SETD7	61.9897	63.0079	2.6422	3.7488	3.69114	1.4197e-13	1.44284e-12
ENSG00000145495.10	MARCH6	160.684	168.449	15.9857	15.1809	2.83627	4.06204e-13	3.79782e-12
ENSG00000145632.10	PLK2	57.9812	54.7631	8.0642	4.9527	2.53933	5.47682e-09	2.58385e-08
ENSG00000145725.15	PPIP5K2	80.129	107.869	4.4676	1.6434	4.34756	1.54601e-14	1.80589e-13
ENSG00000145734.14	BDP1	11.351	19.6605	0.4823	0.3133	4.42554	2.0718e-06	6.30769e-06
ENSG00000145779.7	TNFAIP8	38.3109	34.1678	3.2911	1.1055	3.42488	1.44208e-10	9.04041e-10
ENSG00000145819.11	ARHGAP26	12.9728	10.15	0.9195	1.6176	2.53616	0.000534491	0.00106002
ENSG00000146463.7	ZMYM4	62.2495	60.0309	7.2814	6.0103	2.62592	1.17607e-09	6.22651e-09
ENSG00000146674.10	IGFBP3	68.2518	50.7705	3.5949	4.9238	3.21402	7.76599e-11	5.07539e-10
ENSG00000147140.11	NONO	1403.94	1294.78	57.0536	61.8381	3.94325	6.44436e-27	4.27832e-25
ENSG00000147459.13	DOCK5	48.1249	42.8941	4.313	5.6675	2.60587	8.26873e-09	3.77742e-08
ENSG00000147526.15	TACC1	27.4113	30.8124	3.2323	2.9661	2.63498	1.59702e-07	5.83423e-07
ENSG00000147592.4	LACTB2	40.9135	37.396	1.6151	0.3647	4.61265	1.09306e-13	1.14103e-12
ENSG00000147601.9	TERF1	64.7452	90.5645	9.5587	3.5778	2.99416	9.43329e-09	4.25882e-08
ENSG00000147649.5	MTDH	220.669	239.458	33.9646	8.2143	2.89255	8.41956e-07	2.73192e-06
ENSG00000147679.7	UTP23	12.7385	21.2375	1.5028	1.5955	2.82119	4.94103e-05	0.000118185
ENSG00000148429.10	USP6NL	13.9815	18.816	1.4384	1.1655	2.99899	7.68442e-06	2.12375e-05
ENSG00000148484.13	RSU1	55.2909	45.5491	5.3078	5.9181	2.58543	7.94714e-09	3.63951e-08
ENSG00000148700.9	ADD3	68.6074	134.358	3.5716	2.0959	4.56879	1.08695e-11	8.25544e-11
ENSG00000148773.8	MKI67	79.6783	91.3495	9.1697	10.6096	2.5446	2.14851e-09	1.08223e-08
ENSG00000149084.7	HSD17B12	22.111	29.9304	3.8926	1.405	2.69469	1.80866e-06	5.55417e-06
ENSG00000149089.8	APIP	10.5294	12.5656	0.4832	1.3043	3.00316	0.000152258	0.000333104
ENSG00000149100.8	EIF3M	281.774	362.645	30.6949	27.6586	2.90898	1.79164e-13	1.78545e-12
ENSG00000149115.9	TNKS1BP1	23.6648	21.4061	1.7653	3.0267	2.62301	1.07154e-06	3.41207e-06
ENSG00000149311.13	ATM	29.5103	35.102	2.2981	0.7789	3.74943	3.23695e-10	1.90501e-09
ENSG00000149503.8	INCENP	28.1821	31.6375	2.4527	2.5473	2.97335	1.57372e-08	6.8276e-08
ENSG00000149925.12	ALDOA	1697.36	1396.46	131.004	161.738	2.83866	1.85347e-15	2.47523e-14
ENSG00000150054.14	MPP7	22.2968	26.9092	2.2845	2.2023	2.8451	2.84418e-07	9.98709e-07
ENSG00000150093.14	ITGB1	944.734	910.047	32.741	58.6179	3.77986	8.57729e-19	1.78269e-17
ENSG00000150403.13	TMCO3	23.1861	27.4741	1.1541	2.0885	3.33046	1.71048e-08	7.37239e-08
ENSG00000150593.11	PDCD4	358.342	460.498	12.6346	33.1258	3.59912	3.8077e-12	3.10401e-11
ENSG00000150764.9	DIXDC1	14.0069	14.1555	1.2087	0.9669	3.02093	2.93689e-05	7.30108e-05
ENSG00000150782.7	IL18	506.468	328.725	15.3028	33.1927	3.5321	8.03723e-13	7.28532e-12
ENSG00000150938.5	CRIM1	102.819	68.1317	4.5636	3.6705	3.78052	8.30283e-13	7.49692e-12
ENSG00000150995.13	ITPR1	102.729	77.2145	9.3069	5.5651	3.01816	5.58875e-11	3.7617e-10
ENSG00000151239.9	TWF1	64.414	104.884	3.0051	3.582	4.09285	7.74094e-12	6.00785e-11
ENSG00000151247.8	EIF4E	115.44	141.888	14.8775	12.1409	2.68941	1.48139e-10	9.24917e-10
ENSG00000151292.13	CSNK1G3	39.4201	53.2748	3.6447	3.0121	3.20911	2.7771e-09	1.37632e-08
ENSG00000151304.5	SRFBP1	10.5381	20.2118	0.4729	0.2312	4.55258	3.65055e-06	1.06403e-05
ENSG00000151327.8	FAM177A1	47.0041	46.1556	6.9118	2.3109	2.75336	6.04953e-09	2.83376e-08
ENSG00000151414.10	NEK7	16.8027	18.9518	0.5695	0.6893	4.06565	1.0232e-07	3.85547e-07
ENSG00000151422.8	FER	23.3574	39.483	4.8049	1.8412	2.65629	1.14127e-05	3.05265e-05
ENSG00000151503.8	NCAPD3	75.4597	61.2857	3.7226	6.9137	3.10034	4.68485e-11	3.18349e-10
ENSG00000151576.6	QTRTD1	52.9421	50.4689	2.7247	6.4699	2.90632	5.64993e-10	3.19666e-09
ENSG00000151718.11	WWC2	37.8863	51.6341	4.8438	2.0775	3.10405	1.23698e-08	5.4486e-08
ENSG00000152104.7	PTPN14	30.1935	26.2755	2.3312	2.4998	2.93767	1.18382e-08	5.23947e-08
ENSG00000152133.10	GPATCH11	27.5743	35.45	2.673	0.7001	3.5926	2.89515e-09	1.43252e-08
ENSG00000152242.6	C18orf25	25.1573	25.3438	0.6454	0.9827	4.23507	1.72008e-10	1.06458e-09
ENSG00000152332.11	UHMK1	32.8731	33.3584	4.0755	3.5176	2.53442	9.11922e-08	3.46448e-07
ENSG00000152413.10	HOMER1	18.6662	24.7102	4.0031	0.6854	2.60231	8.06262e-06	2.22427e-05
ENSG00000152558.10	TMEM123	140.415	175.761	2.0175	1.7886	5.74858	1.05932e-22	3.66121e-21
ENSG00000152601.13	MBNL1	55.0587	84.1559	3.857	3.317	3.69004	8.49054e-11	5.50989e-10
ENSG00000152818.14	UTRN	33.3477	31.0568	1.6801	1.9845	3.50834	1.48083e-10	9.24917e-10
ENSG00000153015.11	CWC27	24.292	37.8406	3.1665	1.3234	3.18205	3.15548e-07	1.09924e-06
ENSG00000153037.8	SRP19	298.978	341.288	24.0455	17.3182	3.39226	3.85011e-17	6.25507e-16
ENSG00000153113.19	CAST	135.385	187.65	27.5132	11.0658	2.51226	4.68497e-07	1.58131e-06
ENSG00000153147.5	SMARCA5	70.5212	114.471	2.4221	2.7086	4.56992	2.41718e-13	2.33324e-12
ENSG00000153187.12	HNRNPU	342.751	412.163	23.8202	29.8056	3.25586	2.64811e-16	3.90989e-15
ENSG00000153207.10	AHCTF1	56.1024	88.5423	14.0282	2.169	2.59991	7.28458e-05	0.00016907
ENSG00000153317.10	ASAP1	51.6799	44.4912	1.9945	2.1644	3.91118	4.66174e-13	4.32782e-12
ENSG00000153767.5	GTF2E1	56.7297	53.1868	1.6965	2.1912	4.19311	1.09845e-14	1.31814e-13
ENSG00000153922.6	CHD1	28.0563	46.7145	3.2075	3.5024	2.89036	1.01049e-06	3.23442e-06
ENSG00000153936.12	HS2ST1	25.7598	35.1792	1.6256	3.1116	3.07623	9.99111e-08	3.77088e-07
ENSG00000153956.11	CACNA2D1	41.3939	53.0033	1.7705	1.6865	4.13816	4.98944e-12	3.98292e-11
ENSG00000154305.12	MIA3	66.5665	84.1907	8.3306	5.0494	2.9226	7.91424e-10	4.33171e-09
ENSG00000154380.12	ENAH	120.922	146.654	2.9367	2.8174	4.93583	8.60337e-20	2.0729e-18
ENSG00000154639.14	CXADR	23.7435	28.3104	3.0311	1.7509	2.83617	1.80686e-07	6.54384e-07
ENSG00000154719.9	MRPL39	40.4884	44.6871	1.4865	0.5946	4.67063	9.32412e-14	9.8064e-13
ENSG00000155380.7	SLC16A1	61.2627	75.8365	6.1714	7.9463	2.70755	3.941e-09	1.90307e-08
ENSG00000155438.7	MKI67IP	227.94	289.718	27.0117	23.6443	2.79634	1.69287e-12	1.43451e-11
ENSG00000155506.12	LARP1	403.596	398.512	3.7195	7.7726	5.54235	1.36772e-30	1.41813e-28
ENSG00000156026.10	MCU	104.775	115.689	7.8908	9.2811	3.11186	8.73439e-13	7.83294e-12
ENSG00000156136.5	DCK	10.0384	10.3426	0.5873	1.0496	2.93053	0.000425328	0.000859411
ENSG00000156162.12	DPY19L4	25.5551	34.0773	2.5588	2.573	2.93543	1.49712e-07	5.49758e-07
ENSG00000156531.12	PHF6	37.1092	51.5811	2.6353	2.8023	3.42614	1.64553e-09	8.47375e-09
ENSG00000156642.12	NPTN	86.844	83.9141	1.8085	2.0704	4.83113	2.47594e-18	4.76993e-17
ENSG00000156973.9	PDE6D	26.0118	22.4002	1.5625	2.0596	3.11364	3.46161e-08	1.41657e-07
ENSG00000157077.10	ZFYVE9	13.4753	13.2291	1.7481	1.0361	2.61606	0.000158774	0.000346538
ENSG00000157450.11	RNF111	37.0735	38.2832	1.5451	1.5594	3.95603	4.4099e-12	3.55411e-11
ENSG00000157500.6	APPL1	81.2286	101.059	2.9003	2.2681	4.53352	3.91905e-16	5.65078e-15
ENSG00000157653.7	C9orf43	20.1522	17.9503	1.3665	1.0737	3.30317	4.53729e-07	1.53483e-06
ENSG00000157827.15	FMNL2	39.012	39.1285	1.4117	1.5625	4.07038	1.33424e-12	1.15718e-11
ENSG00000157933.9	SKI	38.4524	32.2172	2.5263	3.2496	3.00947	3.03663e-09	1.4985e-08
ENSG00000158042.8	MRPL17	255.885	216.455	19.7768	22.0089	2.9321	1.45269e-14	1.7077e-13
ENSG00000158092.2	NCK1	68.9263	94.2726	1.3425	2.2719	4.8701	2.55356e-15	3.333e-14
ENSG00000158186.8	MRAS	14.6124	16.8333	1.5315	1.6946	2.65518	3.78347e-05	9.23648e-05
ENSG00000158234.8	FAIM	37.3752	57.7496	1.5484	1.4261	4.35532	7.01327e-11	4.62605e-10
ENSG00000158711.9	ELK4	13.7538	13.1477	1.004	0.8975	3.13547	3.16726e-05	7.84208e-05
ENSG00000158773.10	USF1	71.7074	46.9591	1.604	0.6535	5.03726	3.82907e-14	4.23677e-13
ENSG00000158941.12	CCAR2	74.6455	66.0347	7.1439	7.82	2.65781	5.43608e-10	3.08702e-09
ENSG00000158987.15	RAPGEF6	15.4524	27.7009	2.875	1.9746	2.55276	7.85662e-05	0.000181026
ENSG00000159023.14	EPB41	66.0987	80.7439	3.5077	4.2326	3.65711	8.0448e-13	7.28532e-12
ENSG00000159256.8	MORC3	21.2275	25.8649	1.1493	1.6494	3.42293	2.82909e-08	1.17598e-07
ENSG00000159335.11	PTMS	567.394	393.619	30.4039	31.4311	3.38977	2.41508e-17	4.03739e-16
ENSG00000159596.6	TMEM69	41.1009	47.0833	1.1275	2.2796	4.05816	2.15932e-12	1.80654e-11
ENSG00000159842.10	ABR	32.512	29.6859	2.9798	3.6235	2.64152	5.39961e-08	2.14312e-07
ENSG00000160007.13	ARHGAP35	29.957	26.9256	2.2185	3.8475	2.63047	9.71298e-08	3.66891e-07
ENSG00000160014.12	CALM3	312.904	225.628	30.6066	25.1993	2.70371	4.2128e-12	3.41015e-11
ENSG00000160124.5	CCDC58	98.3713	102.951	12.1689	11.0046	2.55253	3.33968e-10	1.95425e-09
ENSG00000160213.5	CSTB	195.539	175.518	10.8322	19.8104	3.02899	5.44174e-13	5.00661e-12
ENSG00000160710.11	ADAR	69.9761	62.1611	5.7176	8.4175	2.64756	1.19204e-09	6.30745e-09
ENSG00000160714.5	UBE2Q1	251.146	247.065	12.0498	8.6262	4.0207	2.94337e-21	8.67778e-20
ENSG00000160741.12	CRTC2	309.935	170.793	3.896	6.1162	4.98748	1.5239e-18	3.03726e-17
ENSG00000160877.5	NACC1	78.1281	71.3164	5.9708	6.1215	3.04814	7.64433e-12	5.94287e-11
ENSG00000161021.7	MAML1	65.27	44.6771	1.9762	3.8703	3.62414	4.47148e-11	3.04973e-10
ENSG00000161813.16	LARP4	31.3788	46.3054	3.1952	4.6665	2.71936	5.90387e-07	1.96469e-06
ENSG00000161956.8	SENP3	113.26	83.3375	3.0423	3.2403	4.36262	3.05044e-16	4.46108e-15
ENSG00000161970.8	RPL26	3229.06	2972.79	338.781	206.128	2.9527	8.2596e-14	8.73077e-13
ENSG00000162139.5	NEU3	13.8184	11.6459	0.8778	1.2132	2.93272	8.78575e-05	0.000200432
ENSG00000162402.8	USP24	84.151	84.8301	6.7058	4.667	3.31278	4.19064e-13	3.90888e-12
ENSG00000162600.7	OMA1	155.73	166.821	1.0078	0.9664	6.65308	1.20432e-26	7.4587e-25
ENSG00000162613.12	FUBP1	310.63	306.785	28.2826	35.1068	2.72184	1.3249e-13	1.3564e-12
ENSG00000162616.8	DNAJB4	50.3277	47.3393	0.6627	0.6995	5.41253	2.21538e-16	3.30802e-15
ENSG00000162636.11	FAM102B	32.4461	42.9059	1.7107	2.8036	3.45041	2.25559e-09	1.13307e-08
ENSG00000163001.7	CCDC104	72.9055	87.7569	8.6508	5.2622	2.95829	1.93119e-10	1.18098e-09
ENSG00000163171.6	CDC42EP3	16.5097	18.4767	1.1526	1.0368	3.32472	1.20458e-06	3.8081e-06
ENSG00000163283.6	ALPP	475.569	415.739	14.4934	26.6644	3.86851	2.06459e-19	4.63554e-18
ENSG00000163430.5	FSTL1	65.2932	66.172	5.1085	5.6773	3.02611	2.29042e-11	1.65773e-10
ENSG00000163539.11	CLASP2	35.1813	39.3888	1.7565	2	3.68328	5.10423e-11	3.451e-10
ENSG00000163558.8	PRKCI	37.1891	42.4723	3.4081	3.1313	3.01172	2.32902e-09	1.16489e-08
ENSG00000163625.11	WDFY3	26.377	15.4907	1.2471	2.5412	2.83955	7.87518e-06	2.17321e-05
ENSG00000163635.13	ATXN7	21.9657	17.5463	1.0405	0.9538	3.62491	9.00452e-08	3.42803e-07
ENSG00000163659.8	TIPARP	20.2589	17.6183	1.0221	0.8963	3.61105	1.7078e-07	6.21189e-07
ENSG00000163681.10	SLMAP	47.6926	56.8038	3.2387	4.5822	3.15192	2.46702e-10	1.48407e-09
ENSG00000163694.10	RBM47	31.5931	38.379	0.9837	1.5001	4.15539	3.20828e-11	2.26e-10
ENSG00000163807.4	KIAA1143	20.6674	24.2255	1.5078	1.584	3.22114	6.91425e-08	2.682e-07
ENSG00000163811.7	WDR43	206.449	271.826	42.9879	8.0829	2.67869	9.02258e-05	0.00020548
ENSG00000163867.12	ZMYM6	19.7716	25.0379	2.1208	1.194	3.12573	2.42754e-07	8.63584e-07
ENSG00000163877.9	SNIP1	19.2556	18.2842	1.0782	2.1433	2.9088	2.45245e-06	7.36693e-06
ENSG00000163904.8	SENP2	120.578	116.974	7.6164	5.3997	3.61188	9.96342e-16	1.35608e-14
ENSG00000163946.9	FAM208A	25.9463	46.3943	1.4714	0.7543	4.3574	7.09142e-09	3.26904e-08
ENSG00000163960.7	UBXN7	21.3419	20.9475	1.1509	2.3467	2.96596	4.58595e-07	1.55015e-06
ENSG00000164040.12	PGRMC2	94.9314	95.0586	8.4474	4.8319	3.26273	5.12704e-13	4.72651e-12
ENSG00000164070.7	HSPA4L	36.9106	48.142	3.13	1.8601	3.48501	6.19789e-10	3.47685e-09
ENSG00000164089.4	ETNPPL	72.1802	84.5009	4.4527	1.6223	4.09147	2.03328e-14	2.32504e-13
ENSG00000164104.7	HMGB2	143.588	172.641	6.7745	8.4766	3.80219	1.20883e-16	1.87795e-15
ENSG00000164151.7	KIAA0947	28.9483	38.82	2.2039	3.3001	3.02262	5.59185e-08	2.21086e-07
ENSG00000164163.6	ABCE1	57.6927	92.6315	13.728	3.2772	2.58473	1.67935e-05	4.35555e-05
ENSG00000164187.6	LMBRD2	25.7645	45.5543	0.865	1.449	4.2776	8.54289e-09	3.89495e-08
ENSG00000164190.12	NIPBL	84.336	125.651	7.2345	6.3053	3.38567	2.96763e-11	2.09688e-10
ENSG00000164209.12	SLC25A46	34.1431	50.8742	2.2013	1.4759	3.90596	6.82079e-10	3.78714e-09
ENSG00000164221.8	CCDC112	31.2537	53.8309	1.7771	1.0256	4.27592	1.73746e-09	8.88761e-09
ENSG00000164237.4	CMBL	59.6672	61.557	5.7302	4.5482	2.97856	6.29105e-11	4.18859e-10
ENSG00000164292.8	RHOBTB3	113.249	94.4401	15.6156	2.8535	2.9218	2.85803e-07	1.00281e-06
ENSG00000164294.9	GPX8	69.9089	82.1317	9.4498	5.0676	2.81753	1.00034e-09	5.36692e-09
ENSG00000164305.13	CASP3	16.9378	17.715	1.3504	1.6378	2.89496	6.13468e-06	1.72489e-05
ENSG00000164323.8	KIAA1430	21.6186	40.9426	2.1991	1.9662	3.29689	1.40471e-06	4.39264e-06
ENSG00000164327.8	RICTOR	11.2108	18.2284	1.0102	1.2271	3.05023	4.58246e-05	0.000110151
ENSG00000164442.8	CITED2	58.6671	50.6306	1.0248	2.0803	4.49333	4.34644e-15	5.48685e-14
ENSG00000164542.8	KIAA0895	49.9729	56.5522	0.9246	1.1931	4.97383	2.27474e-15	2.99021e-14
ENSG00000164597.9	COG5	166.682	151.671	14.803	7.8103	3.24687	3.77358e-14	4.18541e-13
ENSG00000164715.5	LMTK2	33.8764	31.0871	0.7288	1.082	4.46136	1.33044e-12	1.15497e-11
ENSG00000164754.8	RAD21	86.1486	108.158	8.6903	7.3193	3.03233	3.5074e-11	2.45385e-10
ENSG00000164902.9	PHAX	90.1054	111.594	4.7901	3.195	4.07082	3.4042e-15	4.3752e-14
ENSG00000164924.13	YWHAZ	345.599	400.836	34.7139	37.1536	2.81872	3.7528e-14	4.16737e-13
ENSG00000164930.7	FZD6	26.6676	33.0688	2.4794	4.2457	2.55818	7.06256e-07	2.31851e-06
ENSG00000164941.9	INTS8	58.7821	65.7729	5.6688	3.1869	3.22895	2.28067e-11	1.65196e-10
ENSG00000164985.10	PSIP1	314.074	464.138	14.5553	7.9162	4.55334	1.64552e-19	3.74935e-18
ENSG00000165097.9	KDM1B	21.4525	24.693	2.411	1.2333	3.03739	1.19925e-07	4.47318e-07
ENSG00000165156.10	ZHX1	11.5517	21.7939	0.8117	0.7898	3.66998	1.14839e-05	3.06725e-05
ENSG00000165169.6	DYNLT3	21.5563	31.5447	2.9138	2.9229	2.59169	4.67191e-06	1.3364e-05
ENSG00000165219.17	GAPVD1	74.6637	69.3321	9.1727	4.268	2.84554	2.8286e-10	1.68402e-09
ENSG00000165244.6	ZNF367	11.6672	15.2639	0.8118	1.6264	2.80724	8.19201e-05	0.000188237
ENSG00000165417.7	GTF2A1	14.8517	18.8739	0.6559	1.1032	3.55771	9.0351e-07	2.91728e-06
ENSG00000165490.8	C11orf82	11.0357	19.2664	0.8811	0.6414	3.59733	1.45025e-05	3.80303e-05
ENSG00000165533.14	TTC8	11.7189	12.8523	0.6074	0.3279	3.88632	1.23163e-05	3.27441e-05
ENSG00000165629.15	ATP5C1	480.014	479.189	68.6549	44.2132	2.53037	1.99786e-11	1.46319e-10
ENSG00000165650.7	PDZD8	11.979	20.9525	1.3587	0.6431	3.36179	1.6496e-05	4.28079e-05
ENSG00000165806.15	CASP7	36.7266	32.9507	3.7779	3.2268	2.72007	1.6382e-08	7.07409e-08
ENSG00000165832.4	TRUB1	46.0199	51.5475	0.6876	1.0667	5.08408	4.13082e-15	5.25057e-14
ENSG00000165934.8	CPSF2	50.0294	68.8412	7.5062	5.6876	2.60033	7.33793e-08	2.83087e-07
ENSG00000165983.10	PTER	11.3825	18.4971	1.5038	1.2891	2.77849	9.48781e-05	0.000215172
ENSG00000166037.6	CEP57	42.5117	59.8382	3.5287	1.6363	3.70417	1.93807e-10	1.1844e-09
ENSG00000166170.9	BAG5	33.6553	45.7113	3.321	5.0763	2.65706	2.90406e-07	1.01703e-06
ENSG00000166181.8	API5	43.8803	56.928	2.0571	1.8659	4.059	5.01506e-12	3.99991e-11
ENSG00000166197.12	NOLC1	512.499	505.097	38.1287	50.2735	2.96346	1.04391e-15	1.41874e-14
ENSG00000166200.10	COPS2	64.479	107.465	7.6709	4.3487	3.26967	3.76349e-09	1.82218e-08
ENSG00000166224.12	SGPL1	17.2542	12.1175	1.027	1.2811	3.00383	2.1253e-05	5.41327e-05
ENSG00000166250.7	CLMP	42.7705	39.6863	4.023	0.8429	3.47327	3.98788e-11	2.75451e-10
ENSG00000166326.5	TRIM44	20.1673	21.0666	2.0522	1.9013	2.76445	1.5496e-06	4.81148e-06
ENSG00000166337.5	TAF10	160.554	114.344	19.0535	11.6132	2.59503	1.725e-09	8.84842e-09
ENSG00000166411.9	IDH3A	98.3231	101.968	9.4523	5.8304	3.13979	1.37215e-12	1.18782e-11
ENSG00000166479.5	TMX3	21.1072	24.0177	3.0755	1.8896	2.57677	1.46221e-06	4.56318e-06
ENSG00000166579.11	NDEL1	122.907	103.445	6.1684	14.9656	2.84645	6.20351e-10	3.47788e-09
ENSG00000166598.8	HSP90B1	512.946	667.019	50.661	16.3977	3.58697	2.10035e-10	1.2785e-09
ENSG00000166734.14	CASC4	112.378	129.711	0.997	1.3449	6.02032	4.18089e-22	1.33039e-20
ENSG00000166801.11	FAM111A	12.3346	15.789	1.1386	0.8241	3.15819	1.99415e-05	5.10175e-05
ENSG00000167004.8	PDIA3	327.901	300.103	35.3517	22.4015	2.88167	1.25471e-13	1.2908e-12
ENSG00000167005.9	NUDT21	77.2045	96.4874	12.2719	8.1239	2.52618	1.23047e-08	5.42773e-08
ENSG00000167325.10	RRM1	155.609	181.905	21.4406	17.1147	2.5703	6.92945e-11	4.58058e-10
ENSG00000167491.13	GATAD2A	118.894	98.5221	10.1728	11.6707	2.74353	3.80518e-11	2.63422e-10
ENSG00000167548.10	KMT2D	39.1739	34.6499	1.0477	2.4331	3.77255	1.46428e-11	1.09501e-10
ENSG00000167615.12	LENG8	35.5945	48.0492	1.835	0.7993	4.3308	2.14212e-11	1.55895e-10
ENSG00000167635.7	ZNF146	29.1585	49.4931	1.5454	1.7859	3.92816	8.51966e-09	3.88628e-08
ENSG00000167658.11	EEF2	4033.51	3413.45	224.546	308.65	3.24099	7.09761e-18	1.28174e-16
ENSG00000167842.11	MIS12	26.7708	24.4924	2.627	2.5363	2.70458	1.27508e-07	4.7217e-07
ENSG00000167970.6	AC009065.1	108.599	132.102	0	0	9.66499	8.60802e-25	4.09458e-23
ENSG00000167995.11	BEST1	23.3326	20.8995	0.1466	0.3484	5.42857	1.34705e-10	8.49663e-10
ENSG00000168028.9	RPSA	1064.05	962.813	63.1105	75.8043	3.30516	5.33985e-20	1.32108e-18
ENSG00000168036.12	CTNNB1	37.6117	33.4095	2.5119	5.3121	2.5934	5.76871e-08	2.273e-07
ENSG00000168175.10	MAPK1IP1L	147.325	138.386	9.0895	10.1667	3.31895	2.31164e-15	3.03009e-14
ENSG00000168214.16	RBPJ	68.7268	73.944	3.1805	1.7643	4.2413	2.15535e-15	2.8577e-14
ENSG00000168283.9	BMI1	148.89	179.001	1.3448	1.5053	6.19469	1.45889e-24	6.73132e-23
ENSG00000168385.13	SEPT2	398.621	417.905	21.1999	37.7719	3.22838	1.12895e-14	1.35299e-13
ENSG00000168438.10	CDC40	34.6019	34.2883	4.9671	1.826	2.74724	2.2796e-08	9.57496e-08
ENSG00000168439.12	STIP1	579.167	485.815	61.9945	32.8825	2.9289	3.2849e-12	2.70652e-11
ENSG00000168556.5	ING2	46.5666	55.2904	5.2565	3.0362	3.03207	8.17996e-10	4.46391e-09
ENSG00000168615.7	ADAM9	120.564	125.669	0.9081	1.1057	6.23714	1.41858e-23	5.71643e-22
ENSG00000168724.10	DNAJC21	133.037	164.377	12.2217	6.0719	3.45725	1.35332e-13	1.38147e-12
ENSG00000168818.5	STX18	41.7438	41.1552	6.4762	3.119	2.52819	4.04555e-08	1.64026e-07
ENSG00000169018.5	FEM1B	18.5532	23.6186	1.0039	0.7259	3.90031	1.85599e-08	7.9439e-08
ENSG00000169218.9	RSPO1	44.7411	41.005	0.1462	0.229	6.64908	7.91327e-17	1.2504e-15
ENSG00000169375.11	SIN3A	18.0192	20.9377	1.802	1.8733	2.78373	2.72666e-06	8.12451e-06
ENSG00000169379.11	ARL13B	18.4428	28.1439	2.192	0.4788	3.47493	4.19378e-07	1.43016e-06
ENSG00000169607.8	CKAP2L	26.3751	42.2046	1.2098	0.6273	4.52454	1.11818e-09	5.9336e-09
ENSG00000169813.12	HNRNPF	141.852	152.173	18.3257	16.8481	2.50061	7.95337e-11	5.1905e-10
ENSG00000169826.6	CSGALNACT2	10.6308	13.6218	0.7105	0.3291	3.74656	1.84816e-05	4.75727e-05
ENSG00000169855.15	ROBO1	14.4	16.7318	0.26	0.2477	4.90552	1.23952e-07	4.6048e-07
ENSG00000169895.5	SYAP1	48.5091	62.1916	3.9566	2.0101	3.61525	2.83326e-11	2.01583e-10
ENSG00000169926.5	KLF13	28.1424	20.9252	1.2474	1.7791	3.3743	2.13984e-08	9.03316e-08
ENSG00000169967.12	MAP3K2	11.0364	14.1661	1.27	1.1281	2.7351	0.000167739	0.000364641
ENSG00000170004.12	CHD3	570.244	376.594	15.8409	12.3878	4.49384	7.92077e-23	2.85519e-21
ENSG00000170248.9	PDCD6IP	234.03	253.739	3.1811	2.5579	5.80459	2.31716e-28	1.73843e-26
ENSG00000170275.10	CRTAP	148.059	118.48	9.0447	12.667	3.04445	8.98466e-13	8.01842e-12
ENSG00000170312.11	CDK1	121.55	150.807	9.1692	22.6286	2.53441	1.62078e-07	5.91869e-07
ENSG00000170365.5	SMAD1	55.5246	54.6523	4.9949	7.5534	2.55795	4.79096e-09	2.28127e-08
ENSG00000170522.5	ELOVL6	31.4659	25.7344	3.5922	2.2362	2.69428	1.00702e-07	3.79918e-07
ENSG00000170584.6	NUDCD2	33.2363	43.6987	5.4018	0.7008	3.0627	7.29116e-08	2.814e-07
ENSG00000170759.10	KIF5B	139.597	208.544	8.3393	7.9428	3.85223	9.43216e-15	1.14677e-13
ENSG00000170776.15	AKAP13	74.1442	64.3883	7.2986	6.498	2.75049	2.6005e-10	1.5603e-09
ENSG00000170946.10	DNAJC24	36.4108	32.7311	1.2891	0.8594	4.32537	1.40157e-12	1.20989e-11
ENSG00000171109.14	MFN1	31.6151	38.3838	3.4141	2.5865	2.94689	1.87189e-08	8.00082e-08
ENSG00000171241.4	SHCBP1	36.7909	32.4892	2.3441	1.9041	3.41089	1.77311e-10	1.09446e-09
ENSG00000171262.7	FAM98B	17.3453	36.1562	1.887	2.7302	2.93183	2.62468e-05	6.57989e-05
ENSG00000171316.7	CHD7	63.9547	58.4032	9.0704	4.8744	2.55872	5.50144e-09	2.59149e-08
ENSG00000171490.8	RSL1D1	312.425	428.166	10.449	8.0476	4.7576	5.66879e-23	2.08413e-21
ENSG00000171681.8	ATF7IP	18.5952	18.7008	1.69	1.1753	3.05527	1.4833e-06	4.62117e-06
ENSG00000171823.6	FBXL14	19.5814	10.4776	0.3458	0.3648	4.4956	1.74823e-06	5.38474e-06
ENSG00000171862.5	PTEN	204.736	258.226	5.1102	2.8337	5.27827	8.90087e-24	3.71661e-22
ENSG00000171992.8	SYNPO	43.9205	28.0592	3.4388	4.5335	2.58211	9.63567e-07	3.0928e-06
ENSG00000172071.7	EIF2AK3	56.6987	49.1561	0.5169	2.3329	4.56084	5.4004e-15	6.72536e-14
ENSG00000172239.9	PAIP1	135.233	129.866	9.1926	15.5146	2.85469	8.8642e-12	6.80523e-11
ENSG00000172493.16	AFF1	51.6211	52.4051	1.7193	2.0164	4.16868	3.32064e-14	3.7053e-13
ENSG00000172572.6	PDE3A	50.8331	47.8037	2.1502	2.4221	3.81551	3.90238e-13	3.6634e-12
ENSG00000172803.13	SNX32	12.6824	10.9842	0.644	0.7589	3.34431	5.53051e-05	0.000131197
ENSG00000172845.9	SP3	19.7209	25.4734	2.2851	2.2415	2.70794	1.90255e-06	5.82507e-06
ENSG00000172869.10	DMXL1	62.7082	78.5673	6.2997	4.4196	3.14291	1.05957e-10	6.78067e-10
ENSG00000172943.14	PHF8	24.219	18.3926	1.4104	2.3738	2.87156	6.3774e-07	2.1101e-06
ENSG00000173065.9	FAM222B	25.7488	16.1756	2.3047	1.6631	2.78286	5.04904e-06	1.4376e-05
ENSG00000173193.9	PARP14	40.3879	34.4866	2.5319	2.0063	3.42794	1.08108e-10	6.90871e-10
ENSG00000173517.6	PEAK1	10.2361	10.0256	0.9031	1.3172	2.52796	0.00117245	0.00219015
ENSG00000173848.14	NET1	24.6435	24.298	1.8401	2.0935	3.01676	4.71715e-08	1.89196e-07
ENSG00000173852.9	DPY19L1	27.9278	26.6812	3.5294	2.5882	2.5605	1.52011e-07	5.57314e-07
ENSG00000173905.4	GOLIM4	103.017	101.244	7.9333	2.6619	3.68841	2.50349e-14	2.83116e-13
ENSG00000173960.8	UBXN2A	17.4041	19.8952	1.6634	1.1177	3.09817	1.25945e-06	3.97205e-06
ENSG00000174197.12	MGA	43.1488	50.362	3.8569	1.5933	3.49768	5.51226e-11	3.71293e-10
ENSG00000174233.7	ADCY6	31.3948	22.5811	1.466	1.7016	3.44893	9.43202e-09	4.25882e-08
ENSG00000174444.10	RPL4	1551.77	1256.8	257.575	78.2082	2.50954	1.63963e-05	4.25732e-05
ENSG00000174485.10	DENND4A	12.8807	19.6462	1.7292	1.8333	2.56893	8.44023e-05	0.000193315
ENSG00000174720.11	LARP7	41.7693	80.0704	8.7841	3.5198	2.7441	5.40663e-06	1.53232e-05
ENSG00000174796.8	THAP6	15.7636	26.6765	2.7122	1.4207	2.74978	2.61107e-05	6.54932e-05
ENSG00000175066.11	GK5	20.5585	23.1264	1.8165	0.9547	3.32947	6.23416e-08	2.4418e-07
ENSG00000175110.7	MRPS22	134.044	158.23	13.262	12.1033	2.9627	1.18899e-12	1.04099e-11
ENSG00000175283.7	DOLK	12.0311	11.0341	0.9904	1.4211	2.60253	0.000449794	0.000905475
ENSG00000175455.10	CCDC14	27.7188	49.5686	4.9515	3.9914	2.53643	1.24857e-05	3.31276e-05
ENSG00000175582.15	RAB6A	106.652	133.503	5.2674	2.9173	4.28801	1.73237e-16	2.62501e-15
ENSG00000175745.7	NR2F1	55.2739	56.7644	6.1951	6.9025	2.52082	5.34688e-09	2.52513e-08
ENSG00000175874.5	CREG2	14.7399	15.3146	1.7656	1.5479	2.54901	8.11652e-05	0.000186549
ENSG00000176105.9	YES1	25.9786	39.8256	1.5876	2.8942	3.26678	1.17962e-07	4.40888e-07
ENSG00000176209.7	SMIM19	21.2113	21.3294	2.9979	0.971	2.80198	8.98116e-07	2.9019e-06
ENSG00000176624.9	MEX3C	14.6168	14.8325	1.2642	1.4732	2.78469	4.21887e-05	0.000102076
ENSG00000176903.3	PNMA1	22.2239	22.0556	1.575	3.0436	2.65054	1.15224e-06	3.6514e-06
ENSG00000177119.11	ANO6	13.9953	16.9617	1.7246	1.5449	2.61643	4.97379e-05	0.000118938
ENSG00000177189.8	RPS6KA3	42.6786	52.0683	4.3859	2.6846	3.15358	7.8671e-10	4.30846e-09
ENSG00000177200.11	CHD9	41.365	76.2345	4.9644	1.1205	3.68493	2.56366e-08	1.07193e-07
ENSG00000177311.6	ZBTB38	54.5751	77.0155	1.1088	1.304	5.10605	1.73407e-14	1.99775e-13
ENSG00000177425.6	PAWR	26.56	22.2929	2.1784	1.3693	3.15328	2.4877e-08	1.04111e-07
ENSG00000177565.11	TBL1XR1	18.9105	25.5978	1.7149	2.6975	2.72376	3.15487e-06	9.28944e-06
ENSG00000177683.9	THAP5	25.0436	42.0288	3.4422	3.0067	2.78949	2.85768e-06	8.47387e-06
ENSG00000177879.10	AP3S1	234.481	282.087	12.6532	12.2023	3.81325	5.14498e-19	1.10414e-17
ENSG00000178105.5	DDX10	110.55	89.5759	6.2714	2.7941	3.87594	4.7664e-15	5.99242e-14
ENSG00000178202.8	KDELC2	10.8289	12.9868	0.5616	0.3873	3.82957	1.84143e-05	4.74126e-05
ENSG00000178397.8	FAM220A	24.3375	14.7648	1.0145	2.1256	2.99898	4.41347e-06	1.26916e-05
ENSG00000178974.5	FBXO34	24.4122	22.9342	1.7954	1.2673	3.30574	2.0227e-08	8.58972e-08
ENSG00000179008.4	C14orf39	14.3372	15.9607	0.3607	0.147	4.8669	1.90612e-07	6.87633e-07
ENSG00000179051.9	RCC2	52.4611	42.6936	3.2414	5.7989	2.80822	3.25985e-09	1.60095e-08
ENSG00000179094.9	PER1	26.1517	15.4911	1.5815	2.4857	2.73417	1.10403e-05	2.96249e-05
ENSG00000179119.10	SPTY2D1	50.9275	57.7634	3.8269	5.0886	3.02262	2.29335e-10	1.38592e-09
ENSG00000179134.10	SAMD4B	43.1987	42.8998	2.5766	4.5225	3.00675	5.55952e-10	3.1513e-09
ENSG00000179151.7	EDC3	133.617	108.747	10.7202	13.5716	2.74744	2.80394e-11	1.9996e-10
ENSG00000179820.11	MYADM	35.0275	32.2991	0.8226	1.308	4.29967	1.88399e-12	1.58771e-11
ENSG00000179918.15	SEPHS2	21.2352	24.4966	1.0267	1.4183	3.55953	1.22045e-08	5.38611e-08
ENSG00000180182.6	MED14	48.0689	46.6061	4.4524	5.1346	2.72148	1.97108e-09	9.99952e-09
ENSG00000180488.10	FAM73A	16.8316	24.2037	2.7739	1.3522	2.7015	9.40536e-06	2.55724e-05
ENSG00000180628.10	PCGF5	15.7862	19.0858	1.4706	1.204	3.05641	3.16252e-06	9.30902e-06
ENSG00000180694.9	TMEM64	41.0755	39.837	0.8514	1.4862	4.43973	1.32583e-13	1.3564e-12
ENSG00000180758.10	GPR157	15.4651	11.6856	1.1149	1.2327	2.87502	6.22271e-05	0.000146152
ENSG00000180776.11	ZDHHC20	23.0441	17.1513	0.8554	0.8853	3.81626	3.76827e-08	1.53729e-07
ENSG00000181163.9	NPM1	4772.17	6625.3	93.4841	50.2879	5.75985	4.25098e-29	3.59891e-27
ENSG00000181191.11	PJA1	44.8089	45.9399	4.2831	3.2246	3.0062	3.57826e-10	2.08067e-09
ENSG00000182095.10	TNRC18	49.8426	53.4706	2.6054	2.9062	3.62178	1.9252e-12	1.62096e-11
ENSG00000182504.6	CEP97	40.0075	28.1186	0.6242	0.4689	5.16602	2.95816e-12	2.45044e-11
ENSG00000182568.12	SATB1	26.6084	22.0389	2.3551	1.3652	3.0798	3.7807e-08	1.54168e-07
ENSG00000182628.8	SKA2	229.878	268.349	20.9244	10.4874	3.42721	9.24958e-15	1.12754e-13
ENSG00000182827.8	ACBD3	17.5269	23.1376	1.3658	2.8911	2.6414	6.24685e-06	1.75385e-05
ENSG00000182934.7	SRPR	47.971	36.5839	2.812	5.9927	2.67553	4.60141e-08	1.85019e-07
ENSG00000183291.11	SEP15	94.938	118.193	9.9587	4.2091	3.34066	8.88683e-12	6.81135e-11
ENSG00000183576.8	SETD3	33.884	28.2612	2.0349	2.261	3.23834	1.65744e-09	8.5303e-09
ENSG00000183624.9	HMCES	29.1433	29.1129	1.4632	2.2037	3.36415	6.54074e-10	3.6448e-09
ENSG00000183726.6	TMEM50A	69.9059	67.5503	4.4502	7.104	2.99286	3.43486e-11	2.40858e-10
ENSG00000183735.5	TBK1	26.9268	38.3504	3.4951	2.9975	2.73684	6.72697e-07	2.2186e-06
ENSG00000183808.7	RBM12B	28.3786	39.3998	1.1081	1.8464	3.874	1.34419e-09	7.04381e-09
ENSG00000183955.8	SETD8	72.1425	68.4206	9.6004	6.071	2.59233	1.58885e-09	8.2082e-09
ENSG00000184007.13	PTP4A2	454.518	557.153	69.2954	51.904	2.50769	2.74299e-11	1.95916e-10
ENSG00000184349.8	EFNA5	17.0601	17.2115	1.5276	1.6007	2.81685	9.25239e-06	2.52159e-05
ENSG00000184517.7	ZFP1	12.9533	16.8566	1.0158	0.6795	3.42636	5.27265e-06	1.49619e-05
ENSG00000184575.7	XPOT	94.4276	166.62	2.0408	3.3505	4.99883	1.07805e-14	1.2985e-13
ENSG00000184661.9	CDCA2	15.4504	21.5591	2.1571	1.5344	2.70378	1.21155e-05	3.22436e-05
ENSG00000184785.4	SMIM10	45.7748	64.3293	8.0965	3.2138	2.71078	1.79531e-07	6.50457e-07
ENSG00000184792.11	OSBP2	42.2662	38.5192	2.9977	3.5714	3.02339	5.83224e-10	3.28771e-09
ENSG00000185262.7	UBALD2	56.2495	40.3596	1.0768	0.9005	4.91134	8.38106e-14	8.84901e-13
ENSG00000185591.5	SP1	28.9029	32.9179	1.5126	2.7844	3.23241	3.67114e-09	1.78489e-08
ENSG00000185624.10	P4HB	1800.93	1390.48	131.282	138.474	3.00111	2.83434e-17	4.68732e-16
ENSG00000185697.12	MYBL1	34.2689	33.9269	2.8043	1.7565	3.28865	3.98861e-10	2.30331e-09
ENSG00000185728.12	YTHDF3	43.0872	55.5364	2.4003	2.6373	3.68402	4.25573e-11	2.92277e-10
ENSG00000185787.10	MORF4L1	1355.51	1275.92	51.7427	52.0702	4.10294	1.42186e-28	1.11194e-26
ENSG00000186174.8	BCL9L	156.923	89.8918	0.8836	0.8726	6.41706	1.31242e-18	2.65012e-17
ENSG00000186432.4	KPNA4	74.2051	85.175	5.27	2.9707	3.687	1.65342e-13	1.66026e-12
ENSG00000186522.10	SEPT10	46.1947	64.7377	4.6127	4.943	2.95913	8.04924e-09	3.68079e-08
ENSG00000186591.7	UBE2H	42.4858	50.3347	3.8284	6.9928	2.52268	9.04681e-08	3.4398e-07
ENSG00000186687.11	LYRM7	43.885	70.4065	1.9874	1.388	4.44993	2.02346e-11	1.47843e-10
ENSG00000187079.10	TEAD1	44.5016	40.9186	3.5186	3.9862	2.91604	8.58448e-10	4.65712e-09
ENSG00000187239.12	FNBP1	68.0395	66.2973	5.899	3.3112	3.2813	2.89533e-12	2.40271e-11
ENSG00000187257.10	RSBN1L	14.3004	17.1645	1.5561	1.1803	2.87412	1.72167e-05	4.4578e-05
ENSG00000187325.4	TAF9B	44.5119	67.09	2.0236	2.2927	4.08101	3.64403e-11	2.53026e-10
ENSG00000187446.7	CHP1	109.283	82.9664	10.6364	11.1998	2.56518	1.33508e-09	7.00803e-09
ENSG00000187555.10	USP7	115.346	112.961	15.749	11.1752	2.51816	3.29314e-10	1.93069e-09
ENSG00000187735.8	TCEA1	94.7367	126.234	5.3427	9.7137	3.30527	1.39694e-11	1.04817e-10
ENSG00000188163.6	FAM166A	14.2674	12.2042	0.2296	0.6241	4.11094	3.73369e-06	1.08621e-05
ENSG00000188211.4	NCR3LG1	17.5106	21.7009	1.6977	1.7071	2.89317	1.58793e-06	4.92057e-06
ENSG00000188279.7	FAM25C	63.1259	72.3529	0.3987	1.0963	5.76221	7.04023e-18	1.27637e-16
ENSG00000188419.9	CHM	27.341	29.2833	1.795	0.8191	3.7762	1.99723e-10	1.21814e-09
ENSG00000188725.3	SMIM15	23.293	37.5611	1.3185	0.6473	4.26339	7.01546e-09	3.24017e-08
ENSG00000188846.9	RPL14	2749.06	3008.28	267.17	108.573	3.38729	4.84368e-11	3.28658e-10
ENSG00000188994.8	ZNF292	17.325	35.0584	1.4392	1.853	3.36663	4.63091e-06	1.32756e-05
ENSG00000189057.6	FAM111B	14.8455	35.0478	0.8079	0.9181	4.15343	2.22662e-06	6.73136e-06
ENSG00000189060.4	H1F0	105.92	125.876	3.8729	5.4058	4.05874	3.48446e-16	5.07171e-15
ENSG00000189266.7	PNRC2	289.299	302.224	26.5397	36.3949	2.67112	1.48404e-12	1.27393e-11
ENSG00000189308.6	LIN54	20.917	22.4633	0.5363	0.622	4.44483	1.69976e-09	8.72867e-09
ENSG00000196141.8	SPATS2L	46.7515	45.5126	2.8079	3.1052	3.36044	1.68745e-11	1.24974e-10
ENSG00000196227.6	FAM217B	15.9201	19.1368	2.0294	1.4887	2.68978	1.21492e-05	3.23186e-05
ENSG00000196233.7	LCOR	32.7946	36.213	0.8139	0.9721	4.57057	1.53666e-12	1.31421e-11
ENSG00000196352.9	CD55	882.513	838.238	115.999	55.3123	2.77319	4.74068e-10	2.70544e-09
ENSG00000196455.3	PIK3R4	10.9198	12.3073	0.8933	1.0289	2.91269	0.000184463	0.00039753
ENSG00000196504.11	PRPF40A	312.899	556.13	18.4694	4.535	4.686	8.44592e-13	7.59639e-12
ENSG00000196584.2	XRCC2	14.4128	27.3546	0.9032	0.6814	4.00989	1.26839e-06	3.99614e-06
ENSG00000196591.7	HDAC2	97.5603	117.574	9.7745	6.4731	3.15853	4.5211e-12	3.63492e-11
ENSG00000196636.7	ACN9	111.906	102.196	12.0383	12.1614	2.57662	1.20118e-10	7.63159e-10
ENSG00000196670.9	ZFP62	19.0129	28.0209	1.6468	1.0945	3.45301	2.41135e-07	8.58818e-07
ENSG00000196715.5	VKORC1L1	46.6076	47.8711	2.6411	5.2044	3.00133	4.23858e-10	2.44003e-09
ENSG00000196792.7	STRN3	27.0621	33.5415	1.7179	1.6877	3.51922	2.44531e-09	1.22107e-08
ENSG00000196821.5	C6orf106	62.3049	53.0997	5.8932	5.8734	2.71448	9.02621e-10	4.87955e-09
ENSG00000196937.6	FAM3C	81.5158	73.6338	6.3636	10.1994	2.65362	7.73367e-10	4.24547e-09
ENSG00000197170.5	PSMD12	145.048	191.601	22.0091	8.6582	2.89954	3.96192e-09	1.91216e-08
ENSG00000197217.8	ENTPD4	34.797	32.3511	4.7215	2.6456	2.59703	5.62807e-08	2.22328e-07
ENSG00000197321.10	SVIL	34.5706	34.0713	1.9082	2.247	3.42433	1.53183e-10	9.55118e-10
ENSG00000197323.6	TRIM33	171.206	190.284	14.0798	5.5234	3.63851	6.53671e-15	8.09675e-14
ENSG00000197535.10	MYO5A	17.3086	20.2852	3.1602	0.6395	2.68523	6.1178e-06	1.72067e-05
ENSG00000197579.3	TOPORS	13.8893	20.7045	2.2397	1.715	2.51095	6.43094e-05	0.000150583
ENSG00000197601.8	FAR1	32.4283	59.3607	3.1839	3.144	3.27146	1.85416e-07	6.70198e-07
ENSG00000197771.8	MCMBP	35.9764	38.8627	2.4459	1.4442	3.6417	4.30791e-11	2.94906e-10
ENSG00000197930.8	ERO1L	102.529	122.992	2.8439	3.2356	4.61358	7.67543e-18	1.37532e-16
ENSG00000198056.9	PRIM1	94.3184	130.345	14.1996	5.42	2.9558	6.63387e-09	3.084e-08
ENSG00000198087.7	CD2AP	15.0892	28.2546	1.3655	1.2583	3.3947	5.23572e-06	1.48708e-05
ENSG00000198146.4	ZNF770	21.0799	36.9509	1.3863	1.3109	3.77838	1.4084e-07	5.19662e-07
ENSG00000198157.6	HMGN5	45.1886	61.7346	7.5606	2.0649	2.8975	7.17015e-08	2.77194e-07
ENSG00000198162.8	MAN1A2	28.8213	41.5834	3.4702	1.5811	3.19801	5.54937e-08	2.19689e-07
ENSG00000198168.4	SVIP	22.1114	21.406	1.656	1.2552	3.25285	9.04429e-08	3.4398e-07
ENSG00000198218.6	QRICH1	148.057	135.985	8.656	6.8414	3.62047	1.02931e-16	1.60719e-15
ENSG00000198242.9	RPL23A	1511.78	1213.91	43.7196	123.517	3.45758	6.78346e-10	3.76868e-09
ENSG00000198363.11	ASPH	323.083	391.491	9.6611	10.8273	4.55684	3.51508e-24	1.54463e-22
ENSG00000198380.8	GFPT1	39.2732	44.3423	3.4685	4.7822	2.75494	1.06155e-08	4.73695e-08
ENSG00000198420.5	FAM115A	13.8384	18.1778	1.5824	0.8233	3.0765	7.29427e-06	2.02258e-05
ENSG00000198431.11	TXNRD1	496.066	478.96	12.0986	29.4973	3.98298	6.2166e-17	9.8738e-16
ENSG00000198498.5	TMA16	51.5558	57.624	9.0162	3.4375	2.55745	4.46033e-08	1.80052e-07
ENSG00000198561.8	CTNND1	36.5604	34.4907	1.9271	2.2292	3.47367	7.9316e-11	5.17996e-10
ENSG00000198586.9	TLK1	54.9264	72.0966	5.9824	7.2368	2.6923	1.33199e-08	5.82331e-08
ENSG00000198604.6	BAZ1A	86.0678	108.731	7.7375	8.3592	3.02759	3.83604e-11	2.6536e-10
ENSG00000198677.6	TTC37	44.1566	99.0395	5.205	1.6754	3.79738	7.20516e-08	2.78431e-07
ENSG00000198695.2	MT-ND6	5585.51	4005.76	0	0	14.9699	8.76262e-70	6.73846e-67
ENSG00000198712.1	MT-CO2	24807.9	20199.1	0	0	17.2027	1.08858e-96	3.34847e-93
ENSG00000198727.2	MT-CYB	7027.8	5894.82	0	0	15.4031	5.23654e-80	4.83228e-77
ENSG00000198728.6	LDB1	19.704	18.1808	0.9059	1.8956	3.10581	1.01705e-06	3.25314e-06
ENSG00000198730.3	CTR9	59.6498	68.5883	4.3785	2.44	3.63926	1.07153e-12	9.49866e-12
ENSG00000198763.3	MT-ND2	10063.7	8889.45	0	0	15.9566	1.00759e-86	1.03312e-83
ENSG00000198786.2	MT-ND5	5276.83	4748.42	0	0	15.0382	1.0322e-77	8.65919e-75
ENSG00000198791.7	CNOT7	110.233	132.942	17.5286	5.4714	2.84118	2.37382e-08	9.95257e-08
ENSG00000198792.8	TMEM184B	56.0217	39.6018	4.5269	4.6137	2.79832	1.33214e-08	5.82331e-08
ENSG00000198804.2	MT-CO1	11476.9	10269.5	0	0	16.1552	6.35062e-89	8.37193e-86
ENSG00000198815.4	FOXJ3	52.4369	52.601	2.0971	4.2659	3.44478	4.6801e-12	3.75547e-11
ENSG00000198824.4	CHAMP1	21.1981	25.344	0.755	0.9556	4.04904	2.22559e-09	1.11922e-08
ENSG00000198830.6	HMGN2	458.536	506.218	27.9765	27.7666	3.55323	1.61953e-20	4.29454e-19
ENSG00000198836.4	OPA1	78.3259	107.794	8.5493	3.9605	3.32392	8.10629e-11	5.2791e-10
ENSG00000198840.2	MT-ND3	7156.83	4604.57	0	0	15.2621	1.32985e-66	9.43989e-64
ENSG00000198886.2	MT-ND4	16851	14179.7	0	0	16.6669	1.4134e-92	2.60857e-89
ENSG00000198888.2	MT-ND1	13099.9	10783.1	0	0	16.2888	3.8974e-88	4.49565e-85
ENSG00000198898.8	CAPZA2	821.631	964.51	58.9681	44.3657	3.55634	4.84247e-20	1.20774e-18
ENSG00000198899.2	MT-ATP6	18962.4	16451.9	0	0	16.8581	2.30609e-95	5.32016e-92
ENSG00000198900.5	TOP1	35.7061	40.8513	2.7207	2.7903	3.19372	9.66593e-10	5.201e-09
ENSG00000198938.2	MT-CO3	12549.4	11755.2	0	0	16.3166	5.98356e-91	9.20272e-88
ENSG00000198947.10	DMD	24.9522	34.1821	3.6297	2.3617	2.70803	8.2469e-07	2.67966e-06
ENSG00000198954.4	KIAA1279	45.8841	43.6122	4.2778	1.3891	3.37698	3.417e-11	2.39788e-10
ENSG00000198961.5	PJA2	41.6266	50.8664	2.2315	2.9433	3.55535	6.3887e-11	4.24441e-10
ENSG00000203880.7	PCMTD2	20.4856	24.2399	1.517	2.7739	2.7675	7.49835e-07	2.44677e-06
ENSG00000203965.8	EFCAB7	12.0155	18.1544	1.4051	0.7566	3.12623	2.02312e-05	5.16871e-05
ENSG00000204104.7	TRAF3IP1	29.9542	26.3456	1.5514	1.3271	3.64064	2.47813e-10	1.48978e-09
ENSG00000204130.8	RUFY2	98.2354	111.723	8.1975	2.716	3.68727	1.25123e-13	1.28865e-12
ENSG00000204267.9	TAP2	32.5153	36.772	2.9355	4.3012	2.66821	6.25292e-08	2.44811e-07
ENSG00000204406.7	MBD5	10.5191	12.8753	0.2971	0.4328	4.10989	1.28889e-05	3.4119e-05
ENSG00000204569.5	PPP1R10	97.2857	87.4738	5.5204	14.3249	2.64574	1.03745e-08	4.64063e-08
ENSG00000205302.2	SNX2	896.66	1119.52	85.7049	127.538	2.68481	1.56076e-11	1.15963e-10
ENSG00000205339.5	IPO7	114.513	141.577	11.3843	11.5668	2.91558	1.16811e-11	8.82423e-11
ENSG00000205981.2	DNAJC19	57.7886	61.13	3.4541	3.0435	3.59843	5.11881e-13	4.72364e-12
ENSG00000206538.3	VGLL3	40.1664	44.4173	0.598	0.396	5.58525	4.42839e-15	5.58267e-14
ENSG00000211455.3	STK38L	16.4794	21.0706	1.4747	0.9642	3.28784	5.76751e-07	1.92139e-06
ENSG00000212768.2	AC114546.1	10.767	18.3643	0.0349	0	6.43062	2.43389e-07	8.6551e-07
ENSG00000212907.2	MT-ND4L	45207.1	40962.5	0	0	18.1418	3.38672e-109	1.56263e-105
ENSG00000213186.3	TRIM59	10.3667	17.7801	0.9359	0.5719	3.49936	2.55376e-05	6.42303e-05
ENSG00000213625.4	LEPROT	22.2853	19.8566	2.3237	2.0078	2.66938	1.87762e-06	5.75064e-06
ENSG00000213676.6	ATF6B	73.3098	70.5103	3.3647	7.1529	3.19129	8.35393e-12	6.44566e-11
ENSG00000213949.4	ITGA1	13.8403	16.4638	0.9296	0.8283	3.40484	4.72007e-06	1.34809e-05
ENSG00000214413.3	BBIP1	45.7689	52.7093	5.1626	4.6951	2.73959	4.72107e-09	2.25147e-08
ENSG00000214694.6	ARHGEF33	18.779	17.8724	1.2626	0.7372	3.51043	3.67779e-07	1.26731e-06
ENSG00000215271.6	HOMEZ	19.2916	19.1455	1.7524	1.8416	2.79461	3.02197e-06	8.9209e-06
ENSG00000218537.1	AP000350.4	235.159	162.085	0.1829	0.2236	8.80278	2.07762e-28	1.59769e-26
ENSG00000219545.5	RPA3-AS1	25.6902	25.3673	0.2795	0.1042	5.9048	2.44126e-12	2.03505e-11
ENSG00000221823.6	PPP3R1	39.8233	46.5205	1.3166	2.2395	3.96938	5.60335e-12	4.43843e-11
ENSG00000228253.1	MT-ATP8	171057	156481	0	0	20.0684	1.36405e-128	1.25874e-124
ENSG00000236338.1	AC015987.2	26.592	31.7381	0.0179	0	7.48636	1.16936e-13	1.21382e-12
ENSG00000237190.3	CDKN2AIPNL	16.4975	18.4597	1.7334	1.3491	2.86718	6.23336e-06	1.75103e-05
ENSG00000241127.3	YAE1D1	25.1541	33.551	3.3482	2.3137	2.77604	4.12915e-07	1.41022e-06
ENSG00000242265.1	PEG10	141.166	172.802	4.4968	3.767	4.65984	7.7046e-20	1.871e-18
ENSG00000244038.5	DDOST	112.175	104.301	10.6734	11.5936	2.71213	2.44413e-11	1.75931e-10
ENSG00000244462.3	RBM12	95.4448	94.7212	8.027	9.3192	2.88218	1.00348e-11	7.64667e-11
ENSG00000253729.3	PRKDC	125.167	124.697	20.8801	8.8531	2.50863	1.78175e-08	7.65099e-08
ENSG00000255038.1	RP11-1167A19.2	11.5796	10.5191	0.4781	0.2191	4.07568	2.30919e-05	5.83814e-05
ENSG00000255302.3	EID1	93.7314	125.802	8.8014	4.7563	3.44672	3.90999e-12	3.18178e-11
ENSG00000255633.3	MTRNR2L9	76.0694	54.648	0.5693	0.2087	6.49756	1.12526e-17	1.94821e-16
ENSG00000255823.1	MTRNR2L8	220.907	188.429	0.1628	0.0853	9.26316	2.77287e-32	3.50522e-30
ENSG00000256618.1	MTRNR2L1	14.3429	14.1907	0.1158	0.1415	5.40464	1.96303e-07	7.06783e-07
ENSG00000257103.4	LSM14A	85.7417	104.969	4.6963	8.2097	3.3099	4.78729e-12	3.83815e-11
ENSG00000260916.1	CCPG1	31.3667	45.5895	2.8021	2.4216	3.28005	1.89812e-08	8.10544e-08
ENSG00000261717.1	RP11-77K12.1	75.3762	104.902	4.2642	3.3208	3.98494	2.37108e-13	2.29114e-12
ENSG00000267987.1	AL161784.1	97.8193	94.1561	0	0	9.33513	1.75187e-24	8.04289e-23
ENSG00000268028.1	AC025262.1	21.5707	38.6999	0	0	7.67643	9.87399e-11	6.34963e-10
ENSG00000268059.1	AL441883.1	75.6538	83.0062	0.0426	0.1563	8.07054	1.44795e-21	4.35234e-20
ENSG00000268302.1	AL035252.1	17.1413	14.2375	0	0	6.7332	1.18262e-08	5.23668e-08
ENSG00000268310.1	AC087645.1	31.6393	26.2796	2.3145	2.3442	3.02636	8.76924e-09	3.98869e-08
ENSG00000268313.1	AC119673.1	69.7002	109.285	0.1448	0.1992	7.81965	6.58359e-18	1.20304e-16
ENSG00000268427.1	AL022328.1	163.448	162.98	0	0	10.1007	2.34949e-30	2.38254e-28
ENSG00000268432.1	AC026407.1	85.2103	78.0661	0	0	9.10116	5.63991e-23	2.0818e-21
ENSG00000268552.1	AL109927.1	121.952	111.724	0	0	9.61743	2.24335e-26	1.33559e-24
ENSG00000268702.1	AL049829.1	108.23	92.8572	0.3226	0.3943	7.22673	3.58646e-23	1.36991e-21
ENSG00000268788.1	AC110615.1	37.909	56.1657	0	0	8.31447	8.18217e-15	1.00272e-13
ENSG00000268800.1	AC112205.1	21.7427	23.8898	0	0	7.26911	6.18314e-12	4.86843e-11
ENSG00000268809.1	AC012360.2	184.544	121.376	11.25	6.875	3.49879	2.08264e-13	2.04236e-12
ENSG00000268846.1	AC018867.2	181.823	289.962	0	0	10.6404	6.22548e-27	4.16295e-25
ENSG00000268857.1	AC011308.1	1005.93	1203.16	0	0	12.8618	1.89221e-52	1.09133e-49
ENSG00000269028.2	MTRNR2L12	524.518	429.734	0.1176	0	10.9717	5.93952e-43	2.28374e-40
ENSG00000269094.1	AC006449.1	40.9056	45.8679	0	0	8.19373	4.85002e-17	7.79722e-16
ENSG00000269279.1	AL136376.1	313.189	235.439	0.3509	0	9.39494	6.18345e-34	1.05668e-31
ENSG00000269363.1	MGC4771	17.9858	14.3414	0	1.0476	4.14549	3.29172e-07	1.14324e-06
ENSG00000269601.1	AP000758.1	74.7983	57.4335	0	0	8.795	4.83543e-20	1.20774e-18
ENSG00000269804.1	AL353354.2	70.1496	61.5743	0	0	8.79139	3.76657e-21	1.08959e-19
ENSG00000271043.1	MTRNR2L2	426.694	301.88	0.1446	0	10.493	1.90685e-36	4.18962e-34

## Sheet: Unstable candidates
Transcript ID	gene name	RNA1_FPKM	RNA2_FPKM	PARE1_DPKM	PARE2_DPKM	logFC	PValue	FDR
ENSG00000002016.12	RAD52	29.8311	22.6658	80.7391	177.333	-2.85648	4.57611e-08	1.84129e-07
ENSG00000004660.10	CAMKK1	6.45632	4.51218	29.057	56.3597	-3.48912	1.08998e-09	5.79971e-09
ENSG00000004838.9	ZMYND10	0.849765	1.12713	11.5134	21.2811	-4.41582	1.44859e-09	7.52257e-09
ENSG00000005448.12	WDR54	12.4881	9.84087	46.1944	53.3489	-2.69986	3.62357e-11	2.51795e-10
ENSG00000006282.15	SPATA20	7.3775	7.04955	30.293	40.2148	-2.82232	2.87776e-10	1.70878e-09
ENSG00000006534.11	ALDH3B1	10.0592	8.67919	38.5106	39.9084	-2.60462	8.80587e-11	5.7025e-10
ENSG00000006652.9	IFRD1	92.5183	118.52	565.501	434.173	-2.79342	1.28211e-13	1.31605e-12
ENSG00000006704.6	GTF2IRD1	29.0789	17.0943	111.226	153.083	-3.07455	1.17769e-12	1.03207e-11
ENSG00000007264.9	MATK	6.4214	7.09138	30.0499	105.506	-3.86121	2.01996e-07	7.2643e-07
ENSG00000007384.11	RHBDF1	3.52491	2.96958	20.6437	11.7203	-2.81943	4.30186e-07	1.46269e-06
ENSG00000007392.12	LUC7L	50.3713	36.4339	453.65	538.463	-4.07306	5.30666e-25	2.60478e-23
ENSG00000007541.10	PIGQ	4.75396	5.39076	24.2599	19.5724	-2.63442	4.80342e-09	2.28602e-08
ENSG00000008130.11	NADK	49.6048	43.5984	141.338	332.119	-2.90565	2.9883e-08	1.23549e-07
ENSG00000008324.6	SS18L2	7.80444	7.3792	38.7607	39.4969	-2.89994	2.87885e-12	2.39118e-11
ENSG00000008382.11	MPND	4.29812	2.98162	16.7474	20.0737	-2.84662	4.76446e-09	2.27099e-08
ENSG00000011052.17	NME2	49.5837	51.788	570.693	419.955	-3.83945	1.09026e-22	3.74013e-21
ENSG00000011132.7	APBA3	6.8495	6.16703	23.4313	31.441	-2.60701	8.63895e-09	3.93486e-08
ENSG00000011295.11	TTC19	23.4242	26.1133	180.763	274.487	-3.75114	1.13457e-17	1.96064e-16
ENSG00000013441.11	CLK1	17.1166	14.956	228.49	174.01	-4.19375	2.43607e-23	9.44677e-22
ENSG00000013523.5	ANGEL1	5.94004	6.00251	18.264	41.9349	-2.8647	1.71479e-06	5.28704e-06
ENSG00000013573.12	DDX11	16.6245	15.0422	57.2585	79.325	-2.658	2.62212e-10	1.57123e-09
ENSG00000014914.15	MTMR11	1.75457	1.86564	16.4071	18.296	-3.71365	6.78831e-11	4.50018e-10
ENSG00000022556.11	NLRP2	0.123523	0.00829427	36.3636	24.9273	-7.72432	4.07959e-19	8.8372e-18
ENSG00000023902.9	PLEKHO1	13.9707	9.8262	34.1299	70.8571	-2.69121	5.73668e-07	1.91389e-06
ENSG00000025772.7	TOMM34	36.8528	34.1368	371.227	356.61	-3.91043	7.42743e-26	4.20493e-24
ENSG00000026036.16	RTEL1-TNFRSF6B	1.93103	1.56482	12.3869	11.7765	-3.24384	2.79532e-07	9.83799e-07
ENSG00000027001.7	MIPEP	5.73573	3.71193	14.8178	29.3725	-2.7494	1.39861e-06	4.37505e-06
ENSG00000028310.13	BRD9	49.5867	37.2905	205.808	319.492	-3.15603	1.065e-13	1.11553e-12
ENSG00000032389.8	TSSC1	17.8746	18.5684	64.2813	137.738	-3.02218	1.05563e-08	4.71281e-08
ENSG00000033011.7	ALG1	14.9842	12.9693	79.6195	51.8041	-2.77675	2.92679e-10	1.73465e-09
ENSG00000033100.10	CHPF2	10.4189	8.76895	366.752	699.195	-6.33719	1.18128e-27	8.45026e-26
ENSG00000034533.7	ASTE1	7.64099	9.86285	55.9932	13.8699	-2.52407	0.000483002	0.000966842
ENSG00000036257.8	CUL3	27.1901	41.5808	103.038	186.352	-2.62277	5.64496e-08	2.22848e-07
ENSG00000037757.9	MRI1	16.3546	18.4488	48.2722	130.715	-2.91365	1.13319e-06	3.59473e-06
ENSG00000039650.5	PNKP	9.16705	10.7137	99.255	89.8127	-3.78595	3.39582e-19	7.44337e-18
ENSG00000040487.8	PQLC2	4.23047	4.38487	34.1877	32.7521	-3.4719	3.23292e-14	3.61179e-13
ENSG00000041880.10	PARP3	12.9854	11.6729	38.285	63.375	-2.59035	2.93648e-08	1.21569e-07
ENSG00000041988.11	THAP3	11.7522	6.95618	63.0497	107.495	-3.73231	8.39815e-13	7.56818e-12
ENSG00000044090.4	CUL7	2.50902	1.6374	13.9303	26.2257	-3.74266	5.72603e-09	2.68768e-08
ENSG00000047579.15	DTNBP1	11.0758	11.0829	211.988	148.996	-4.56297	1.54108e-23	6.15633e-22
ENSG00000049769.8	PPP1R3F	1.4374	2.20501	71.292	473.926	-7.67523	2.72353e-11	1.94677e-10
ENSG00000050426.11	LETMD1	52.0736	51.0279	1012.7	714.565	-4.61762	4.37836e-29	3.67304e-27
ENSG00000051128.14	HOMER3	24.9683	26.2305	146.015	370.489	-3.88924	2.54308e-11	1.82627e-10
ENSG00000053371.8	AKR7A2	21.1597	16.4075	191.967	121.352	-3.6069	6.15726e-16	8.68795e-15
ENSG00000053501.8	USE1	33.468	31.0552	147.479	110.153	-2.54836	1.53349e-11	1.14121e-10
ENSG00000054611.9	TBC1D22A	6.58888	5.35147	50.8324	52.6511	-3.6415	1.87227e-16	2.81849e-15
ENSG00000056487.11	PHF21B	2.15385	1.37503	10.8584	19.3732	-3.55053	4.61407e-08	1.85447e-07
ENSG00000057757.5	PITHD1	38.323	32.3388	182.003	161.565	-2.83519	3.94973e-15	5.04822e-14
ENSG00000058453.12	CROCC	4.45085	6.17187	46.5276	53.9608	-3.76278	4.13038e-16	5.92771e-15
ENSG00000059377.11	TBXAS1	2.85139	3.17149	19.6144	18.1649	-3.14547	3.26095e-10	1.91547e-09
ENSG00000059728.6	MXD1	1.31958	1.13866	14.4767	11.1279	-3.7845	1.38018e-08	6.02476e-08
ENSG00000060971.13	ACAA1	34.6376	25.9405	194.196	84.4876	-2.75216	1.12838e-07	4.22935e-07
ENSG00000061656.5	SPAG4	4.13311	5.76492	44.1233	94.3289	-4.32661	5.34107e-12	4.2416e-11
ENSG00000062822.8	POLD1	46.0091	29.6888	137.308	201.153	-2.72169	1.08771e-10	6.94632e-10
ENSG00000063241.3	ISOC2	29.1217	28.5508	167.237	315.847	-3.62133	8.21911e-14	8.69841e-13
ENSG00000064205.6	WISP2	9.20055	6.80074	34.5474	39.6222	-2.7495	7.00954e-11	4.62605e-10
ENSG00000064489.17	MEF2BNB-MEF2B	9.90993	6.92877	31.2635	96.5884	-3.46941	4.35606e-07	1.47949e-06
ENSG00000064545.10	TMEM161A	15.9967	18.7871	92.5	91.8151	-2.95105	2.41004e-14	2.72881e-13
ENSG00000064607.12	SUGP2	46.3377	46.7973	478.969	306.921	-3.62685	2.74135e-18	5.21591e-17
ENSG00000064687.8	ABCA7	6.56507	5.75778	30.4119	21.5641	-2.60403	1.29865e-08	5.68769e-08
ENSG00000065057.3	NTHL1	14.144	10.7694	61.5745	40.5257	-2.57856	5.26832e-09	2.49057e-08
ENSG00000065268.6	WDR18	20.4943	19.1476	90.9408	84.0516	-2.69091	8.06162e-13	7.29339e-12
ENSG00000065665.16	SEC61A2	13.1836	12.3349	79.9566	92.6483	-3.30234	8.5712e-16	1.18583e-14
ENSG00000066379.10	ZNRD1	10.6022	9.07048	45.6658	69.1304	-3.0869	3.66059e-11	2.53793e-10
ENSG00000066813.10	ACSM2B	0.000467584	0.0185432	25.8025	30.8889	-8.04261	8.72998e-21	2.39051e-19
ENSG00000066923.13	STAG3	1.93698	2.34814	66.6524	45.0667	-5.16418	6.72603e-19	1.41707e-17
ENSG00000067365.10	METTL22	28.3588	15.7498	376.714	306.119	-4.50559	4.57502e-25	2.25766e-23
ENSG00000067445.16	TRO	0.113965	0.0565964	17.7578	15.5516	-6.7208	2.24806e-14	2.55796e-13
ENSG00000068028.13	RASSF1	12.6686	9.52639	128.047	94.4146	-3.86497	2.53046e-18	4.8648e-17
ENSG00000068745.10	IP6K2	32.3776	31.2632	159.989	304.806	-3.42451	1.08631e-12	9.59281e-12
ENSG00000068831.14	RASGRP2	2.27574	2.82839	21.2327	36.2404	-3.97442	3.20091e-11	2.25653e-10
ENSG00000068985.4	PAGE1	0.0901218	0.288082	81.0677	90.8571	-8.54711	1.13883e-30	1.19422e-28
ENSG00000070010.14	UFD1L	206.603	162.618	1806.89	790.239	-3.36946	2.86468e-11	2.03505e-10
ENSG00000070371.11	CLTCL1	29.5087	20.1963	196.54	188.315	-3.50611	1.38038e-19	3.19253e-18
ENSG00000070423.13	RNF126	31.1318	31.6971	179.687	286.44	-3.44519	2.56092e-15	3.33787e-14
ENSG00000070476.10	ZXDC	7.16392	7.4187	16.0911	47.1765	-2.65573	4.52189e-05	0.000108808
ENSG00000071205.7	ARHGAP10	7.97088	5.72213	45.3309	58.3868	-3.45378	5.6394e-14	6.10802e-13
ENSG00000071655.13	MBD3	7.17513	7.23057	33.0745	27.9263	-2.61446	7.01835e-10	3.88748e-09
ENSG00000072849.6	DERL2	31.4695	30.2119	138.035	194.614	-2.98516	9.33032e-14	9.8064e-13
ENSG00000073169.9	SELO	10.0575	7.39326	78.3672	80.8726	-3.72692	3.83971e-18	7.2018e-17
ENSG00000073536.13	NLE1	21.1009	17.6671	401.131	394.277	-4.90719	1.15406e-33	1.9363e-31
ENSG00000073605.14	GSDMB	4.35449	4.86716	33.0793	26.3674	-3.20504	5.98234e-12	4.72241e-11
ENSG00000074582.8	BCS1L	38.9519	37.7254	200.58	206.413	-2.96122	9.53699e-17	1.49418e-15
ENSG00000075826.12	SEC31B	0.780266	1.54358	48.0253	31.7358	-5.48864	1.46147e-17	2.51144e-16
ENSG00000075886.10	TUBA3D	0.3092	0.376604	44.9871	66.6041	-7.38253	5.53265e-22	1.70754e-20
ENSG00000075914.8	EXOSC7	19.7882	17.4973	197.024	232.739	-4.07571	7.40201e-24	3.13329e-22
ENSG00000077063.6	CTTNBP2	4.39239	5.17852	12.6226	25.3019	-2.50935	8.82236e-06	2.41438e-05
ENSG00000080823.17	MOK	19.7945	15.095	61.9901	98.4539	-2.75372	1.05036e-09	5.61245e-09
ENSG00000080986.8	NDC80	11.9414	18.1071	79.4344	41.6742	-2.54834	4.8277e-07	1.62587e-06
ENSG00000081041.8	CXCL2	0.663768	1.5011	54.6141	211.092	-7.32055	2.57799e-13	2.48327e-12
ENSG00000081177.14	EXD2	2.80329	3.95349	15.9123	28.6083	-3.2248	2.3077e-08	9.68414e-08
ENSG00000083845.4	RPS5	292.45	230.391	1204.3	1427.41	-2.89355	3.74487e-16	5.41656e-15
ENSG00000084774.9	CAD	72.2697	55.6052	382.529	386.086	-3.14577	1.43969e-18	2.88067e-17
ENSG00000085465.11	OVGP1	0.978867	1.88373	10.1739	11.9438	-3.37888	5.16329e-07	1.7301e-06
ENSG00000085514.11	PILRA	6.61428	5.16088	170.843	122.997	-5.16382	1.47895e-25	7.93473e-24
ENSG00000085721.8	RRN3	8.35433	9.29683	67.013	191.039	-4.40965	6.08582e-11	4.0578e-10
ENSG00000086544.2	ITPKC	3.70252	3.52946	27.4399	19.1699	-3.1939	2.04297e-10	1.24521e-09
ENSG00000087157.14	PGS1	10.3225	8.29873	80.6507	59.3322	-3.44694	1.20796e-14	1.43833e-13
ENSG00000087250.4	MT3	0	0	19.5724	29.7625	-7.93742	6.3442e-17	1.00592e-15
ENSG00000087448.5	KLHL42	3.97308	5.12937	22.5389	31.3731	-3.08393	3.43314e-10	2.00386e-09
ENSG00000087995.11	METTL2A	16.4566	15.328	50.5873	72.7316	-2.50483	3.71668e-09	1.80324e-08
ENSG00000088280.14	ASAP3	8.43056	5.8655	23.312	43.7073	-2.76616	2.12045e-07	7.59608e-07
ENSG00000088356.4	PDRG1	15.3539	11.0976	528.282	468.794	-5.77994	1.91952e-39	5.06095e-37
ENSG00000089123.11	TASP1	4.86909	5.44623	14.52	27.34	-2.54559	2.64501e-06	7.89653e-06
ENSG00000090013.5	BLVRB	52.9115	42.3728	219.221	292.635	-2.98394	1.05075e-14	1.26915e-13
ENSG00000090266.8	NDUFB2	65.6891	46.4035	695.476	568.929	-4.05322	5.67564e-25	2.74214e-23
ENSG00000090554.8	FLT3LG	1.44814	1.70778	10.4907	11.041	-3.20994	1.35212e-06	4.24381e-06
ENSG00000090581.5	GNPTG	8.31721	7.70768	77.6331	127.844	-4.21624	2.44032e-16	3.62047e-15
ENSG00000090674.11	MCOLN1	11.8475	8.5229	85.4805	123.814	-3.9038	9.31712e-17	1.46222e-15
ENSG00000090932.6	DLL3	0.52736	0.557805	16.2482	13.6788	-4.99849	1.28298e-11	9.66477e-11
ENSG00000092094.6	OSGEP	33.2901	28.5304	168.384	109.504	-2.71917	2.62683e-11	1.8791e-10
ENSG00000092295.7	TGM1	1.07976	1.34441	14.7387	16.7372	-4.1012	9.0082e-11	5.81911e-10
ENSG00000095059.11	DHPS	63.2041	46.4063	310.984	299.03	-3.03451	5.38794e-17	8.61697e-16
ENSG00000095066.7	HOOK2	27.7003	29.8174	121.013	159.414	-2.83734	3.68208e-13	3.46363e-12
ENSG00000095380.10	NANS	69.1886	64.6648	168.965	382.266	-2.60299	1.99903e-07	7.19464e-07
ENSG00000095383.15	TBC1D2	12.4381	10.6441	62.7659	79.8712	-3.1713	1.14534e-13	1.19022e-12
ENSG00000095906.12	NUBP2	20.3205	18.6321	187.612	127.741	-3.56326	4.60936e-17	7.43622e-16
ENSG00000099622.9	CIRBP	86.8218	91.6917	4864.7	5127.33	-6.36106	1.27568e-54	8.40857e-52
ENSG00000099624.3	ATP5D	57.7347	43.1318	185.683	336.923	-2.93541	1.42537e-10	8.94782e-10
ENSG00000099797.7	TECR	126.163	116.988	390.662	608.712	-2.59917	4.25968e-11	2.92277e-10
ENSG00000099821.9	POLRMT	11.5621	8.00741	132.657	72.2378	-3.92493	6.29468e-14	6.74649e-13
ENSG00000099849.10	RASSF7	11.1273	8.10417	54.321	41.4691	-2.85566	2.92911e-11	2.07443e-10
ENSG00000099860.4	GADD45B	14.5541	7.99677	89.3955	149.752	-3.9552	1.46646e-14	1.72169e-13
ENSG00000099984.6	GSTT2	7.67789	6.40972	54.8489	32.8058	-3.16671	1.81532e-10	1.11604e-09
ENSG00000099992.11	TBC1D10A	2.58881	1.99509	18.3045	10.2076	-3.11181	3.22423e-07	1.12107e-06
ENSG00000100068.7	LRP5L	11.269	6.61315	257.85	296.683	-5.49356	1.27725e-32	1.73331e-30
ENSG00000100075.5	SLC25A1	26.6795	22.1527	329.465	178.95	-3.92785	2.59956e-16	3.84435e-15
ENSG00000100097.7	LGALS1	311.087	278.424	1542.3	1110.8	-2.7264	4.78446e-14	5.22126e-13
ENSG00000100101.13	NOL12	34.382	28.0629	195.767	143.799	-2.99517	1.59963e-14	1.86381e-13
ENSG00000100116.12	GCAT	15.2312	13.3116	229.265	274.713	-4.68788	3.74928e-28	2.76787e-26
ENSG00000100124.8	ANKRD54	17.2348	15.4419	171.429	319.791	-4.46063	5.33547e-18	9.84715e-17
ENSG00000100162.10	CENPM	31.7359	22.5349	303.704	265.049	-3.94266	1.52381e-23	6.11379e-22
ENSG00000100228.8	RAB36	2.78027	1.97668	10.2888	11.9765	-2.70959	7.44551e-06	2.06204e-05
ENSG00000100241.16	SBF1	14.2785	12.1662	91.4512	120.71	-3.54963	1.57641e-16	2.42048e-15
ENSG00000100263.9	RHBDD3	11.3139	9.41354	62.33	83.4111	-3.35628	4.10177e-14	4.52224e-13
ENSG00000100294.8	MCAT	12.4786	9.98935	162.328	301.552	-4.91306	9.37362e-20	2.23882e-18
ENSG00000100300.13	TSPO	20.0368	17.184	74.3082	70.7862	-2.51208	2.88691e-11	2.04926e-10
ENSG00000100372.10	SLC25A17	15.603	14.3623	76.3215	131.236	-3.34124	3.4424e-12	2.82871e-11
ENSG00000100387.8	RBX1	14.4137	12.8298	88.3838	263.771	-4.24319	1.45201e-10	9.09652e-10
ENSG00000100395.10	L3MBTL2	5.96789	6.0796	34.1012	32.8976	-3.00207	3.27244e-12	2.69867e-11
ENSG00000100401.15	RANGAP1	44.109	32.1247	139.814	172.606	-2.59319	7.30108e-12	5.6856e-11
ENSG00000100416.8	TRMU	28.8009	24.0371	313.403	192.121	-3.80706	9.80189e-18	1.71037e-16
ENSG00000100417.7	PMM1	17.4898	13.1154	176.49	432.134	-4.8668	2.39269e-15	3.13188e-14
ENSG00000100483.9	VCPKMT	10.261	10.2868	72.1509	62.7044	-3.25262	5.00483e-15	6.27508e-14
ENSG00000100601.5	ALKBH1	10.4738	9.16009	60.5393	80.4468	-3.38495	2.87933e-14	3.24425e-13
ENSG00000100726.10	TELO2	9.96606	8.11442	68.4134	39.6033	-3.11413	2.78831e-10	1.66648e-09
ENSG00000100814.13	CCNB1IP1	85.5034	74.5891	738.954	1348.24	-4.26565	1.63247e-19	3.72881e-18
ENSG00000100908.9	EMC9	7.77747	5.39719	370.662	398.262	-6.3947	3.15046e-41	9.6908e-39
ENSG00000100983.5	GSS	17.0268	15.2572	85.4121	62.001	-2.73626	3.53705e-11	2.47085e-10
ENSG00000100987.10	VSX1	0	0	78.8165	60.7058	-9.43104	5.52176e-28	3.98084e-26
ENSG00000100994.7	PYGB	7.03234	4.91438	40.1907	74.3188	-3.79203	1.41974e-11	1.06428e-10
ENSG00000100997.14	ABHD12	21.5018	19.1963	93.5135	66.9042	-2.5268	3.78336e-10	2.19164e-09
ENSG00000101162.3	TUBB1	0.17164	0.291932	17.9662	28.1722	-6.49374	4.29842e-15	5.4561e-14
ENSG00000101187.11	SLCO4A1	26.2366	20.7949	382.605	636.577	-4.99264	9.36021e-25	4.42954e-23
ENSG00000101213.5	PTK6	3.13286	2.59469	17.2654	25.5706	-3.3975	3.64911e-10	2.12053e-09
ENSG00000101246.15	ARFRP1	10.91	10.5524	87.0888	96.4774	-3.63687	3.35148e-18	6.31173e-17
ENSG00000101442.8	ACTR5	5.82003	5.35021	13.949	52.2898	-3.09981	3.56848e-05	8.75563e-05
ENSG00000101452.10	DHX35	6.73273	7.17415	25.5025	30.3624	-2.53957	3.83564e-09	1.8551e-08
ENSG00000101473.12	ACOT8	16.999	11.3998	82.4778	81.1254	-3.07358	2.39937e-14	2.72007e-13
ENSG00000101945.12	SUV39H1	2.22239	2.2517	20.6513	19.2093	-3.62887	4.81878e-12	3.8567e-11
ENSG00000101997.8	CCDC22	5.72041	4.8778	52.0828	38.6891	-3.61853	1.93872e-14	2.22243e-13
ENSG00000102069.3	UBE2NL	1.45025	1.39332	11.7329	30.0254	-4.30348	3.81172e-08	1.55296e-07
ENSG00000102078.11	SLC25A14	11.3323	12.136	60.5676	49.2157	-2.7667	1.44305e-11	1.08e-10
ENSG00000102125.11	TAZ	7.91663	9.07046	38.5532	36.0417	-2.67035	6.61303e-11	4.39029e-10
ENSG00000102854.10	MSLN	46.9701	36.0824	453.062	354.812	-3.83659	9.31877e-23	3.32022e-21
ENSG00000102871.11	TRADD	2.27783	3.10055	18.3524	14.3535	-3.0928	6.34974e-09	2.96535e-08
ENSG00000102886.10	GDPD3	0.380328	0.774027	19.0213	39.5419	-5.90392	1.29538e-12	1.12665e-11
ENSG00000102890.10	ELMO3	1.12111	0.378393	19.3775	28.6541	-5.30519	1.25218e-14	1.48523e-13
ENSG00000102891.3	MT4	0	0.00581379	17.8912	39.966	-8.12168	1.37511e-13	1.40061e-12
ENSG00000103024.3	NME3	8.30082	8.74691	185.369	130.172	-4.74116	1.01845e-23	4.19567e-22
ENSG00000103042.4	SLC38A7	6.3218	4.56295	68.1184	54.8553	-4.02009	1.30144e-17	2.24061e-16
ENSG00000103061.7	SLC7A6OS	42.3007	32.6936	1200.28	366.752	-4.93378	2.91689e-13	2.79803e-12
ENSG00000103066.8	PLA2G15	5.36844	4.08512	59.1186	103.867	-4.62648	8.58475e-16	1.18593e-14
ENSG00000103150.4	MLYCD	3.50269	3.01471	29.7311	41.7183	-3.9554	7.2318e-14	7.71503e-13
ENSG00000103174.7	NAGPA	7.96261	7.19924	41.7783	33.8453	-2.85196	2.48439e-11	1.78551e-10
ENSG00000103196.7	CRISPLD2	0.238379	0.165693	131.203	162.254	-9.25616	5.57556e-36	1.11851e-33
ENSG00000103227.14	LMF1	2.48923	2.81495	15.7394	17.0328	-3.11634	5.34046e-09	2.52339e-08
ENSG00000103253.13	HAGHL	7.39075	28.8991	290.415	184.562	-4.23647	5.97979e-11	3.99866e-10
ENSG00000103254.5	FAM173A	5.21005	4.10017	183.943	209.207	-5.91511	1.76025e-33	2.80061e-31
ENSG00000103260.4	METRN	18.8709	16.023	79.902	73.6275	-2.68583	2.41214e-12	2.01441e-11
ENSG00000103266.6	STUB1	91.8733	81.1425	718.971	1299.01	-4.10497	1.02162e-18	2.10436e-17
ENSG00000103326.6	CAPN15	8.66365	9.61345	27.3118	48.0287	-2.58415	1.84693e-07	6.67848e-07
ENSG00000103351.8	CLUAP1	9.55281	11.8596	87.3444	39.8617	-3.10405	2.14661e-08	9.05758e-08
ENSG00000103426.8	CORO7-PAM16	0.419177	0.793688	46.352	52.9598	-6.60282	3.67412e-24	1.59928e-22
ENSG00000103507.9	BCKDK	22.0336	20.2505	96.7426	83.3941	-2.64005	2.53965e-12	2.11515e-11
ENSG00000103876.7	FAH	10.0374	8.73681	127.994	92.963	-4.09185	2.10769e-19	4.70939e-18
ENSG00000104221.8	BRF2	5.96592	5.16604	41.0565	40.5263	-3.39641	9.48972e-15	1.15225e-13
ENSG00000104343.15	UBE2W	5.88099	5.87876	15.2696	47.1652	-2.9406	1.82966e-05	4.7149e-05
ENSG00000104522.11	TSTA3	28.3768	23.0877	362.923	335.673	-4.31399	2.13622e-28	1.62917e-26
ENSG00000104731.9	KLHDC4	30.2923	23.8519	86.4476	132.202	-2.57021	1.07046e-09	5.70995e-09
ENSG00000104783.7	KCNN4	9.80683	4.76919	69.1204	32.7778	-3.33788	1.07094e-08	4.7741e-08
ENSG00000104808.3	DHDH	0.324408	0.577806	26.8671	79.2168	-7.03505	1.16443e-12	1.02142e-11
ENSG00000104833.6	TUBB4A	26.8573	22.7282	112.941	124.663	-2.81284	4.3013e-14	4.73092e-13
ENSG00000104863.7	LIN7B	2.66984	2.18764	13.4702	11.8543	-2.86495	8.6148e-07	2.79036e-06
ENSG00000104870.8	FCGRT	4.8047	4.25886	19.8861	18.4345	-2.59947	1.20206e-08	5.31254e-08
ENSG00000104872.6	PIH1D1	81.3625	71.9083	259.257	366.967	-2.58981	8.31213e-12	6.42415e-11
ENSG00000104879.4	CKM	0.00799335	0.00982961	37.767	61.4122	-8.84959	8.30201e-21	2.28689e-19
ENSG00000104907.8	TRMT1	85.8012	82.3747	369.053	417.199	-2.78161	9.42628e-16	1.28868e-14
ENSG00000104957.9	CCDC130	16.8393	17.3287	282.333	597.597	-5.23642	3.37799e-20	8.61107e-19
ENSG00000104960.11	PTOV1	32.9753	25.0445	229.48	271.254	-3.66439	7.17347e-21	1.99388e-19
ENSG00000105072.4	C19orf44	7.45724	8.26284	157.198	329.317	-5.4869	1.04504e-19	2.47907e-18
ENSG00000105135.11	ILVBL	17.6234	23.4704	105.733	64.1896	-2.59062	8.56488e-09	3.90305e-08
ENSG00000105146.8	AURKC	0.123397	0.237564	35.8267	24.333	-7.07662	2.17072e-18	4.23497e-17
ENSG00000105197.6	TIMM50	89.8282	76.7573	295.05	407.947	-2.63701	2.13732e-12	1.78977e-11
ENSG00000105258.4	POLR2I	40.0593	30.3886	313.752	196.308	-3.4086	2.17984e-15	2.87776e-14
ENSG00000105287.8	PRKD2	10.5068	8.58935	107.281	81.1623	-3.83913	6.28672e-18	1.15107e-16
ENSG00000105409.11	ATP1A3	3.75836	3.75211	15.7117	23.1074	-2.87994	2.02887e-08	8.60802e-08
ENSG00000105514.3	RAB3D	2.59302	2.43507	11.5043	11.2446	-2.66442	7.38656e-06	2.04694e-05
ENSG00000105613.5	MAST1	9.35448	9.39408	163.065	335.603	-5.27398	1.84529e-19	4.17362e-18
ENSG00000105619.9	TFPT	10.5994	9.2272	102.904	67.5712	-3.64027	7.19546e-15	8.88884e-14
ENSG00000105672.10	ETV2	1.7612	1.30089	10.2397	16.0225	-3.53663	4.26785e-08	1.72433e-07
ENSG00000105717.9	PBX4	4.47369	4.15194	69.8259	65.3191	-4.48172	4.70087e-21	1.34719e-19
ENSG00000105755.3	ETHE1	10.845	8.97766	524.345	451.282	-6.15738	1.30718e-41	4.30809e-39
ENSG00000105771.9	SMG9	33.4891	27.9287	179.209	142.835	-2.94259	5.74556e-15	7.13594e-14
ENSG00000105808.13	RASA4	1.36047	1.09326	14.9551	10.7894	-3.79754	1.20359e-08	5.31678e-08
ENSG00000105997.18	HOXA3	1.08587	0.725968	24.8291	27.0746	-5.17891	8.50871e-18	1.51291e-16
ENSG00000106009.11	BRAT1	7.95993	8.01723	23.1349	40.7655	-2.53766	4.1195e-07	1.40795e-06
ENSG00000106077.14	ABHD11	11.7318	11.4364	101.592	137.5	-3.90974	1.38635e-18	2.78114e-17
ENSG00000106089.7	STX1A	8.82385	6.13105	124.53	90.4599	-4.37691	2.49176e-20	6.42289e-19
ENSG00000106100.6	NOD1	6.78629	5.15307	23.6052	32.4512	-2.7605	3.199e-09	1.57358e-08
ENSG00000106246.13	PTCD1	18.4297	17.1773	122.925	146.182	-3.46617	3.28024e-18	6.19019e-17
ENSG00000106404.9	CLDN15	6.4923	6.3084	48.3228	32.0292	-3.17679	2.9107e-11	2.06456e-10
ENSG00000106526.6	ACTR3C	4.99942	4.13263	50.0737	80.0575	-4.35047	1.58615e-15	2.12747e-14
ENSG00000106638.11	TBL2	36.0227	33.2767	197.794	481.811	-3.85224	6.72705e-12	5.27777e-11
ENSG00000107262.12	BAG1	263.958	171.954	2497.08	890.587	-3.51588	2.30615e-09	1.15533e-08
ENSG00000107521.14	HPS1	16.7051	14.2418	50.5521	73.0266	-2.54695	2.76633e-09	1.37172e-08
ENSG00000107551.16	RASSF4	2.69241	1.84412	15.7576	17.1591	-3.33639	1.42602e-09	7.42204e-09
ENSG00000107796.8	ACTA2	9.55561	5.21788	116.234	280.889	-5.28856	1.38507e-15	1.86863e-14
ENSG00000107821.10	KAZALD1	17.9868	12.9043	62.091	77.7574	-2.72849	3.59131e-11	2.49929e-10
ENSG00000107872.8	FBXL15	4.21822	4.35041	42.5622	117.003	-4.73472	4.28893e-11	2.93825e-10
ENSG00000107968.5	MAP3K8	3.22159	2.94474	29.2891	17.6648	-3.42486	5.65928e-10	3.19999e-09
ENSG00000108591.5	DRG2	12.4526	11.7149	105.373	138.634	-3.87954	6.27958e-19	1.32908e-17
ENSG00000108784.5	NAGLU	10.9287	12.79	129.922	219.157	-4.42173	1.53857e-18	3.0599e-17
ENSG00000108825.13	PTGES3L-AARSD1	2.11155	2.10278	153.596	101.918	-6.38151	9.0168e-27	5.69911e-25
ENSG00000108840.11	HDAC5	9.37024	7.17853	200.135	204.045	-5.14447	4.3877e-31	4.70811e-29
ENSG00000108883.8	EFTUD2	210.7	227.007	839.245	1646.27	-3.06484	3.47246e-11	2.43125e-10
ENSG00000108961.9	RANGRF	18.4601	17.3947	171.946	132.896	-3.63367	3.64959e-19	7.96181e-18
ENSG00000109065.7	NAT9	10.7491	9.81243	77.5	61.8925	-3.29972	9.00671e-15	1.09939e-13
ENSG00000109625.14	CPZ	1.84882	1.95482	15.1966	21.2687	-3.72007	9.61478e-11	6.19157e-10
ENSG00000109736.10	MFSD10	9.59119	8.79202	70.2391	73.0208	-3.49975	8.57874e-17	1.35093e-15
ENSG00000110074.6	FOXRED1	17.6734	13.6529	87.0852	91.7449	-3.06139	7.49155e-15	9.2176e-14
ENSG00000110079.12	MS4A4A	0.0013553	0.00164669	17.9635	12.4468	-7.24185	1.1946e-13	1.23308e-12
ENSG00000110108.5	TMEM109	2.41749	1.9663	15.0434	21.8734	-3.54351	4.14271e-10	2.38781e-09
ENSG00000110619.12	CARS	16.2527	24.2677	66.4432	96.6881	-2.55584	7.44718e-09	3.42756e-08
ENSG00000110651.7	CD81	28.5446	26.3673	121.069	95.2639	-2.52863	1.70058e-11	1.25845e-10
ENSG00000110717.6	NDUFS8	144.608	114.449	623.779	1331.27	-3.48079	3.73461e-12	3.04982e-11
ENSG00000110719.5	TCIRG1	14.7714	9.05323	138.802	136.671	-4.07582	4.24649e-22	1.34662e-20
ENSG00000110801.9	PSMD9	55.9052	58.9192	298.295	524.696	-3.39814	3.62425e-14	4.02946e-13
ENSG00000110811.15	LEPREL2	16.1854	14.0479	82.4592	74.0228	-2.91736	1.0907e-13	1.13986e-12
ENSG00000110844.9	PRPF40B	8.99186	7.99121	31.5208	49.2109	-2.7883	3.49289e-09	1.70491e-08
ENSG00000111012.5	CYP27B1	4.27659	2.11469	18.5185	32.2792	-3.49285	1.98384e-09	1.00422e-08
ENSG00000111325.12	OGFOD2	6.88087	9.80147	91.3584	147.515	-4.37389	2.20815e-17	3.70488e-16
ENSG00000111653.15	ING4	11.1171	9.07177	85.6333	153.023	-4.10629	3.66235e-15	4.69391e-14
ENSG00000111664.6	GNB3	2.81709	2.9363	57.9369	107.286	-5.33274	5.1283e-17	8.23026e-16
ENSG00000111671.5	SPSB2	4.82155	4.17164	58.9691	47.6583	-4.08124	1.50577e-17	2.58276e-16
ENSG00000111780.8	AL021546.6	0.0315464	0.218671	154.004	163.116	-9.73651	1.26354e-39	3.4294e-37
ENSG00000112039.3	FANCE	4.4998	4.1893	30.7987	19.4244	-3.04474	2.54955e-09	1.26695e-08
ENSG00000112081.12	SRSF3	172.386	156.146	906.11	1126.07	-3.18814	7.15768e-19	1.49776e-17
ENSG00000112159.7	MDN1	14.2557	13.3284	58.4035	80.7547	-2.881	1.87189e-11	1.3764e-10
ENSG00000112167.5	SAYSD1	4.31796	4.61893	14.427	22.5203	-2.5665	4.46743e-07	1.51397e-06
ENSG00000112357.8	PEX7	3.90233	3.79517	33.7705	44.1462	-3.84716	1.29774e-14	1.53337e-13
ENSG00000112561.13	TFEB	5.18726	1.70664	13.7823	18.4994	-2.73247	1.22383e-07	4.55383e-07
ENSG00000112578.5	BYSL	42.3611	30.8533	136.998	154.403	-2.55014	4.5497e-12	3.65402e-11
ENSG00000112659.9	CUL9	8.49071	4.37722	41.2892	30.6016	-3.01191	8.94689e-11	5.7857e-10
ENSG00000112855.10	HARS2	19.1328	19.1333	85.7554	145.826	-3.14848	1.09269e-11	8.2922e-11
ENSG00000113108.13	APBB3	3.96578	5.65129	37.6919	53.499	-3.76229	8.05862e-14	8.5477e-13
ENSG00000113240.8	CLK4	16.7024	14.7451	101.105	31.1049	-2.61254	3.95799e-05	9.63735e-05
ENSG00000114388.8	NPRL2	16.8438	18.6142	158.299	118.38	-3.50826	1.78019e-17	3.01423e-16
ENSG00000114735.5	HEMK1	4.99168	5.02782	36.0374	25.8706	-3.14658	4.06613e-11	2.80436e-10
ENSG00000114767.6	RRP9	19.6623	15.7807	86.2484	70.7795	-2.69583	7.18872e-12	5.60757e-11
ENSG00000114786.11	ABHD14A-ACY1	0.466275	0.0525143	52.9912	39.4487	-7.38094	6.20477e-23	2.26315e-21
ENSG00000114923.12	SLC4A3	2.69074	1.87518	13.5611	13.8584	-3.06252	1.1432e-07	4.28143e-07
ENSG00000114956.15	DGUOK	18.4389	15.8319	296.999	483.684	-5.06004	4.00553e-25	2.01984e-23
ENSG00000114988.7	LMAN2L	7.26402	6.00724	36.8589	21.8091	-2.67406	6.35694e-08	2.48567e-07
ENSG00000115042.5	FAHD2A	14.0187	13.2961	86.8375	46.8155	-2.8317	6.15442e-09	2.87851e-08
ENSG00000115073.6	ACTR1B	4.50119	3.26185	46.6622	89.9687	-4.64914	4.66017e-14	5.10131e-13
ENSG00000115226.5	FNDC4	3.18551	2.78054	18.4611	23.102	-3.29444	7.76213e-11	5.07539e-10
ENSG00000115268.5	RPS15	561.842	431.955	2482.35	1367.84	-2.51166	3.47416e-09	1.69807e-08
ENSG00000115317.7	HTRA2	16.1802	12.7371	50.879	87.4172	-2.80799	4.19918e-09	2.01823e-08
ENSG00000115459.13	ELMOD3	6.10435	5.83292	22.1146	34.9364	-2.7869	1.85776e-08	7.94782e-08
ENSG00000115641.14	FHL2	26.1546	21.7361	111.368	105	-2.72716	1.57762e-13	1.58934e-12
ENSG00000115657.8	ABCB6	22.9239	15.2408	161.048	82.9779	-3.22519	1.27093e-10	8.04398e-10
ENSG00000116353.11	MECR	15.9104	11.9123	131.072	111.722	-3.67032	3.4579e-19	7.5615e-18
ENSG00000116679.11	IVNS1ABP	23.868	22.1938	194.128	91.7743	-3.17935	2.87945e-10	1.70878e-09
ENSG00000116691.6	MIIP	11.8854	9.64234	57.9339	43.5029	-2.7768	5.99877e-11	4.00845e-10
ENSG00000116863.10	ADPRHL2	13.2726	8.67695	78.5791	39.6163	-2.96966	1.77761e-08	7.63677e-08
ENSG00000117408.6	IPO13	8.76723	13.0844	44.4546	49.643	-2.64604	1.87918e-10	1.15147e-09
ENSG00000117448.9	AKR1A1	59.2016	57.9401	595.497	288.439	-3.4652	6.1598e-13	5.62798e-12
ENSG00000117481.6	NSUN4	16.392	14.7539	62.2497	108.191	-3.0023	3.2531e-10	1.91208e-09
ENSG00000117691.5	NENF	22.3174	16.963	203.153	163.004	-3.76933	1.08781e-20	2.93519e-19
ENSG00000118420.12	UBE3D	3.85863	3.21394	17.5	23.871	-3.05492	1.37109e-09	7.16445e-09
ENSG00000118894.10	FAM86A	9.32841	8.0386	193.056	230.819	-5.145	8.04953e-30	7.42811e-28
ENSG00000119125.12	GDA	25.8885	27.2869	94.955	113.48	-2.52201	1.86394e-11	1.37164e-10
ENSG00000119559.11	C19orf25	10.147	14.4582	40.7092	58.5667	-2.55465	1.14328e-08	5.07951e-08
ENSG00000119650.8	IFT43	7.93582	8.72239	57.9592	37.611	-3.05282	6.89986e-11	4.56757e-10
ENSG00000119669.3	IRF2BPL	3.75227	3.57098	20.8657	25.9175	-3.18333	4.47116e-11	3.04973e-10
ENSG00000119673.10	ACOT2	3.64283	2.77973	25.2471	32.9911	-3.68012	5.83254e-13	5.34485e-12
ENSG00000119684.11	MLH3	6.87004	8.14172	41.2121	33.2727	-2.84304	3.88963e-11	2.68865e-10
ENSG00000119718.6	EIF2B2	31.0904	29.472	166.005	112.684	-2.75188	5.21935e-12	4.15208e-11
ENSG00000119723.11	COQ6	9.82084	7.077	35.3935	44.4792	-2.77925	1.20164e-10	7.63159e-10
ENSG00000119929.8	CUTC	28.894	30.3267	135.379	117.052	-2.64176	4.64298e-13	4.31475e-12
ENSG00000119977.16	TCTN3	19.0901	13.9742	55.8155	140.417	-3.12507	9.6361e-08	3.64285e-07
ENSG00000120075.5	HOXB5	3.64829	2.98676	19.0593	25.6982	-3.25487	1.36988e-10	8.63475e-10
ENSG00000120697.4	ALG5	8.06934	10.4499	48.9098	34.8778	-2.71314	7.09345e-10	3.92436e-09
ENSG00000121388.4	RP11-408E5.4	0.0340921	0.0280473	24.7957	13.0323	-7.28825	5.0773e-13	4.69472e-12
ENSG00000121390.13	PSPC1	31.9153	24.4439	148.98	101.834	-2.70578	2.47986e-11	1.78364e-10
ENSG00000121410.7	A1BG	1.68714	1.7106	14.4425	15.0523	-3.56338	3.27053e-09	1.60534e-08
ENSG00000121542.7	SEC22A	7.21883	7.91255	27.7876	49.6914	-2.89204	2.05778e-08	8.71063e-08
ENSG00000121716.14	PILRB	46.7487	32.5135	282.1	196.917	-3.15066	1.05273e-14	1.26988e-13
ENSG00000121753.8	BAI2	6.6899	4.14789	35.0216	61.6478	-3.68396	2.57338e-11	1.84229e-10
ENSG00000121775.13	TMEM39B	5.66946	4.94226	57.8287	90.5536	-4.32892	3.21534e-16	4.68739e-15
ENSG00000121897.9	LIAS	6.79392	8.17355	48.2704	16.9915	-2.65171	2.69531e-05	6.74413e-05
ENSG00000122224.13	LY9	0.00399565	0.00238702	10.6012	10.5205	-6.72011	6.32991e-10	3.53586e-09
ENSG00000122335.9	SERAC1	2.86463	4.21156	12.5066	22.1919	-2.8026	7.3103e-07	2.39303e-06
ENSG00000122497.13	NBPF14	29.7656	23.2364	380.218	656.726	-4.84647	5.54425e-23	2.05471e-21
ENSG00000122512.10	PMS2	10.3266	10.9804	200.202	232.9	-4.88407	5.85282e-29	4.82231e-27
ENSG00000122643.14	NT5C3A	23.438	33.2016	213.301	67.7958	-2.84942	5.22062e-06	1.48325e-05
ENSG00000122644.8	ARL4A	5.60984	6.24069	32.6786	16.2976	-2.57202	2.02075e-06	6.15632e-06
ENSG00000122678.10	POLM	11.0794	6.04955	29.8552	61.5417	-2.96067	1.826e-07	6.60539e-07
ENSG00000122783.12	C7orf49	17.768	18.8031	216.376	150.05	-3.8686	1.83108e-19	4.15165e-18
ENSG00000122971.4	ACADS	2.47775	1.36987	27.841	47.3641	-4.74592	8.21957e-14	8.69841e-13
ENSG00000123136.10	DDX39A	80.1427	69.7722	919.993	724.517	-4.01062	3.23078e-26	1.89896e-24
ENSG00000123154.7	WDR83	12.4267	9.54743	135.974	61.5871	-3.70555	4.68043e-11	3.18349e-10
ENSG00000123179.9	EBPL	18.583	15.7562	85.9132	167.078	-3.43335	1.52064e-11	1.13256e-10
ENSG00000123415.10	SMUG1	25.9296	23.1027	132.043	112.301	-2.8674	1.86725e-14	2.14583e-13
ENSG00000123810.3	B9D2	2.36357	0.820332	11.2972	16.2146	-3.55234	1.16807e-08	5.18218e-08
ENSG00000123815.7	ADCK4	9.583	9.00231	57.6972	96.7222	-3.59515	8.99844e-13	8.02295e-12
ENSG00000123992.14	DNPEP	19.6121	15.2336	86.2738	53.8086	-2.55471	6.93427e-09	3.20428e-08
ENSG00000124067.12	SLC12A4	15.5706	14.9051	62.6734	62.4631	-2.5838	1.77279e-11	1.3077e-10
ENSG00000124074.7	ENKD1	12.1927	10.0472	172.639	339.238	-5.06984	1.30752e-19	3.03925e-18
ENSG00000124208.16	TMEM189-UBE2V1	0.604235	0.287638	28.103	34.6464	-6.28676	1.41936e-19	3.25818e-18
ENSG00000124257.6	NEURL2	0.288688	0.346008	34.0063	50.9468	-7.0648	9.38905e-20	2.23882e-18
ENSG00000124529.3	HIST1H4B	0	0	11.3165	12.9972	-6.92184	3.27577e-11	2.30227e-10
ENSG00000124587.9	PEX6	6.84681	4.70434	40.3858	44.8887	-3.4104	1.66566e-14	1.93586e-13
ENSG00000124593.10	PRICKLE4	1.13069	1.5422	53.6538	35.7785	-5.47235	2.4359e-18	4.71247e-17
ENSG00000124839.8	RAB17	0.658578	1.8223	32.8266	28.5036	-5.02665	3.95459e-18	7.40223e-17
ENSG00000125089.12	SH3TC1	11.6389	7.22642	50.1335	32.5445	-2.67088	7.7934e-09	3.57443e-08
ENSG00000125144.9	MT1G	4.79543	3.7305	118.67	209.049	-5.77789	1.55895e-22	5.23126e-21
ENSG00000125450.6	NUP85	64.6661	55.0721	386.167	364.933	-3.20519	1.13793e-19	2.68564e-18
ENSG00000125454.7	SLC25A19	25.3976	22.2176	79.433	127.285	-2.67233	7.83404e-10	4.2929e-09
ENSG00000125462.12	C1orf61	1.6865	2.23204	13.5986	20	-3.5608	9.64851e-10	5.19466e-09
ENSG00000125779.17	PANK2	12.5628	11.3073	214.571	221.5	-4.73276	2.14004e-29	1.89888e-27
ENSG00000125814.13	NAPB	2.7295	2.77493	21.325	41.896	-4.0127	2.57109e-10	1.54467e-09
ENSG00000125835.13	SNRPB	61.5474	58.9263	988	1872.98	-5.12844	3.17807e-24	1.40996e-22
ENSG00000125843.6	AP5S1	2.76829	2.28731	12.8867	13.244	-2.85514	6.12251e-07	2.03086e-06
ENSG00000125846.11	ZNF133	3.25979	2.13963	12.7342	10.8118	-2.617	6.4723e-06	1.81194e-05
ENSG00000125877.8	ITPA	25.2266	20.0068	213.841	166.872	-3.62273	1.28129e-19	2.99334e-18
ENSG00000125962.10	ARMCX5	1.49081	1.71049	12.2506	16.3811	-3.6012	4.60116e-09	2.19656e-08
ENSG00000125967.12	NECAB3	49.855	36.9001	280.396	168.839	-2.92657	8.58717e-12	6.61456e-11
ENSG00000125968.7	ID1	161.437	64.8905	1569.47	889.587	-4.00899	2.41433e-12	2.01442e-11
ENSG00000126246.5	IGFLR1	4.49126	4.18301	17.0213	26.8693	-2.857	2.84453e-08	1.18081e-07
ENSG00000126453.5	BCL2L12	15.4561	13.2677	42.5868	73.0123	-2.55813	5.42842e-08	2.15178e-07
ENSG00000126456.11	IRF3	57.2743	44.6532	203.382	410.441	-3.1525	1.0283e-10	6.58972e-10
ENSG00000126752.7	SSX1	0.0374367	0.0605713	109.992	85.4622	-9.49883	2.22568e-31	2.5047e-29
ENSG00000126890.13	CTAG2	30.176	21.8894	81.9519	118.904	-2.50428	1.73157e-09	8.87147e-09
ENSG00000127080.5	IPPK	10.7745	12.2111	37.3356	52.0862	-2.50351	6.79049e-09	3.14295e-08
ENSG00000127184.6	COX7C	231.698	206.326	964.467	972.45	-2.70313	5.09694e-16	7.2809e-15
ENSG00000127540.7	UQCR11	33.2125	18.8536	275.714	296.012	-4.01377	4.71171e-22	1.4789e-20
ENSG00000127580.11	WDR24	6.20154	5.57192	41.5861	74.8139	-3.83405	3.76354e-12	3.07073e-11
ENSG00000127586.12	CHTF18	17.6827	20.1651	74.466	124.9	-2.94637	1.73241e-10	1.07078e-09
ENSG00000127838.9	PNKD	17.5017	11.621	76.1609	75	-2.92389	3.23982e-13	3.08217e-12
ENSG00000128159.7	TUBGCP6	4.9949	4.3186	45.9642	40.1458	-3.72507	4.54688e-16	6.50522e-15
ENSG00000128185.5	DGCR6L	13.3169	9.05074	124.578	68.0428	-3.64605	1.20406e-12	1.05118e-11
ENSG00000128268.11	MGAT3	0.000643682	0.000759066	182.531	179.244	-10.8056	2.378e-42	8.44008e-40
ENSG00000128272.10	ATF4	388.277	378.243	1398.84	1640.74	-2.54571	5.88416e-14	6.34335e-13
ENSG00000128311.9	TST	9.73235	5.97085	47.4071	37.0438	-2.96255	1.48126e-11	1.10591e-10
ENSG00000128340.10	RAC2	0.00164194	0.00213843	12.9787	10.0426	-6.84325	1.08969e-10	6.95414e-10
ENSG00000128563.9	PRKRIP1	38.2294	26.5424	206.758	158.935	-3.0517	8.48973e-15	1.03766e-13
ENSG00000128739.16	SNRPN	29.5131	30.3563	95.9251	140.195	-2.53313	3.67573e-10	2.13465e-09
ENSG00000128805.10	ARHGAP22	5.67659	5.02516	13.675	34.1624	-2.68843	1.54807e-05	4.03662e-05
ENSG00000129158.6	SERGEF	15.7197	13.463	77.1831	56.4185	-2.73967	4.68238e-11	3.18349e-10
ENSG00000129204.12	USP6	0.655958	0.781462	30.3829	38.6963	-5.87602	3.23985e-19	7.1354e-18
ENSG00000129282.8	MRM1	7.57506	5.98936	56.8224	56.1604	-3.58756	1.76468e-16	2.66521e-15
ENSG00000129354.7	AP1M2	56.4363	39.5222	192.411	222.292	-2.67104	6.99141e-13	6.36888e-12
ENSG00000129518.4	EAPP	25.5217	32.002	394.067	15.1034	-3.36378	0.00478284	0.00799856
ENSG00000129562.6	DAD1	132.691	104.413	437.984	534.431	-2.59717	3.47762e-13	3.28469e-12
ENSG00000129749.3	CHRNA10	0.712774	0.924419	13.3213	14.1791	-4.40302	4.50385e-10	2.57986e-09
ENSG00000129824.11	RPS4Y1	0.00231181	0.0047216	59.3095	63.5882	-9.24997	1.21724e-28	9.60062e-27
ENSG00000130066.12	SAT1	46.2327	38.534	376.348	777.624	-4.32721	8.15891e-17	1.28702e-15
ENSG00000130158.9	DOCK6	3.99854	2.37088	17.8205	18.1731	-2.99842	2.12837e-09	1.07326e-08
ENSG00000130305.12	NSUN5	15.3164	15.0368	277.707	232.505	-4.61404	2.00391e-28	1.55396e-26
ENSG00000130313.2	PGLS	42.623	40.3733	182.688	208.464	-2.79124	7.33253e-15	9.034e-14
ENSG00000130383.6	FUT5	0.000132952	0.000105364	54.5892	74.1926	-9.3186	6.7343e-26	3.83606e-24
ENSG00000130489.8	SCO2	9.82938	7.25177	41.5927	36.432	-2.72885	4.19596e-11	2.88788e-10
ENSG00000130517.9	PGPEP1	5.94758	3.48781	22.865	26.6667	-2.9117	2.60739e-10	1.56342e-09
ENSG00000130540.9	SULT4A1	4.58696	5.02568	22.542	23.4494	-2.77754	4.48506e-10	2.57069e-09
ENSG00000130713.11	EXOSC2	63.8382	65.2935	343.201	382.409	-3.04515	7.12674e-18	1.28448e-16
ENSG00000130714.11	POMT1	6.96651	5.26373	62.8859	182.445	-4.85941	8.74156e-12	6.72226e-11
ENSG00000130734.5	ATG4D	38.5924	28.9668	266.043	279.634	-3.56924	3.21109e-21	9.37719e-20
ENSG00000130748.6	TMEM160	7.0355	5.01513	33.1373	31.7345	-2.95516	8.38315e-12	6.4628e-11
ENSG00000130921.3	C12orf65	3.14119	3.31823	17.6265	10.4538	-2.62281	2.17292e-06	6.59812e-06
ENSG00000130956.9	HABP4	11.8357	8.19491	55.8241	23.1205	-2.51753	1.06583e-05	2.86915e-05
ENSG00000131055.4	COX4I2	0.00300508	0.00613493	16.7388	17.0851	-7.34699	5.62425e-15	6.99469e-14
ENSG00000131148.4	EMC8	15.5515	15.0773	108.759	74.4784	-3.12408	3.61474e-13	3.40376e-12
ENSG00000131152.4	RP11-178L8.4	0.256253	0.323916	11.1333	18.7093	-5.65586	4.19875e-11	2.88788e-10
ENSG00000131187.5	F12	5.9238	4.92886	30.8736	37.55	-3.18096	2.95114e-12	2.44683e-11
ENSG00000131495.4	NDUFA2	12.7143	11.0649	174.274	130.255	-4.21933	4.9122e-22	1.52626e-20
ENSG00000131591.13	C1orf159	8.63096	10.0869	51.6716	42.6965	-2.87034	6.75525e-12	5.29181e-11
ENSG00000131650.9	KREMEN2	0.735829	0.629582	19.6826	34.7815	-5.59504	1.18337e-13	1.22423e-12
ENSG00000131697.13	NPHP4	3.08358	2.64631	10.2423	16.1594	-2.70011	1.92255e-06	5.87848e-06
ENSG00000131730.11	CKMT2	0.265687	0.221242	13.9621	11.8594	-5.60387	7.62539e-11	4.99766e-10
ENSG00000131876.12	SNRPA1	80.7568	109.294	578.304	264.736	-2.69394	6.29172e-08	2.46226e-07
ENSG00000131944.5	C19orf40	3.25069	3.18905	12.0933	15.2512	-2.58932	1.43154e-06	4.47199e-06
ENSG00000132004.8	FBXW9	2.20499	2.14158	33.2854	27.5201	-4.27515	6.2868e-16	8.8572e-15
ENSG00000132017.6	DCAF15	9.89534	7.44097	72.0113	146.807	-4.19888	2.08834e-13	2.04577e-12
ENSG00000132141.9	CCT6B	0.393593	0.323766	25.2262	20.1429	-6.05679	2.56267e-17	4.26096e-16
ENSG00000132196.9	HSD17B7	5.9937	5.83228	68.5231	55.3782	-3.91327	2.41206e-17	4.03739e-16
ENSG00000132207.13	SLX1A	5.48311	6.1299	90.3758	162.585	-4.97082	2.21081e-18	4.29501e-17
ENSG00000132286.7	TIMM10B	32.3306	30.9332	120.077	130.639	-2.5396	1.46454e-12	1.25836e-11
ENSG00000132323.4	ILKAP	17.9024	14.4913	322.27	461.45	-5.14596	8.50863e-29	6.76876e-27
ENSG00000132376.15	INPP5K	11.9855	8.22529	62.6391	71.0334	-3.26652	1.35734e-14	1.60173e-13
ENSG00000132470.9	ITGB4	3.71085	4.61117	16.3081	27.2139	-2.90188	5.55198e-08	2.19698e-07
ENSG00000132481.2	TRIM47	7.59993	10.2019	38.5714	34.3866	-2.57168	4.47177e-10	2.56467e-09
ENSG00000132570.10	PCBD2	10.3028	9.41364	39.3028	74.0791	-3.06702	4.05231e-09	1.95273e-08
ENSG00000132635.12	PCED1A	3.25713	3.76729	25.4426	17.0621	-3.09992	1.6616e-09	8.54697e-09
ENSG00000132698.9	RAB25	8.76809	6.23717	39.6091	20.6818	-2.53948	1.04447e-06	3.33393e-06
ENSG00000132746.10	ALDH3B2	0.298063	0.0920512	35.3444	33.2645	-7.20239	1.05621e-22	3.66121e-21
ENSG00000132781.13	MUTYH	18.2477	19.5547	44.4131	106.018	-2.54485	3.97236e-06	1.15165e-05
ENSG00000133027.13	PEMT	21.2496	21.5684	77.5989	123.366	-2.78217	2.15081e-10	1.30749e-09
ENSG00000133111.3	RFXAP	2.12425	3.43988	21.3672	17.7821	-3.30597	7.06653e-11	4.65453e-10
ENSG00000133136.3	GNG5P2	11.5618	10.7685	51.5339	45.498	-2.66099	2.75604e-11	1.96696e-10
ENSG00000133316.11	WDR74	42.5552	39.7153	271.518	177.971	-3.00073	8.76788e-14	9.23944e-13
ENSG00000133398.3	MED10	46.894	44.7072	295.022	262.27	-3.15812	1.18218e-18	2.41353e-17
ENSG00000133433.6	GSTT2B	6.16532	5.34309	48.8889	29.3162	-3.2875	1.15889e-10	7.37022e-10
ENSG00000133488.10	SEC14L4	2.59073	2.99758	26.9183	29.2951	-3.81854	1.70152e-14	1.96822e-13
ENSG00000133627.13	ACTR3B	20.3666	20.3374	85.88	156.954	-3.12837	6.80538e-11	4.50826e-10
ENSG00000133983.10	COX16	16.3744	13.9741	75.4167	89.2021	-2.98737	1.12334e-13	1.16868e-12
ENSG00000134057.10	CCNB1	60.9472	67.1808	217.827	318.879	-2.62196	2.34646e-11	1.69562e-10
ENSG00000134184.8	GSTM1	10.3746	6.50582	56.11	42.9328	-3.0893	3.16187e-12	2.61215e-11
ENSG00000134201.6	GSTM5	0.543777	0.481915	26.4952	21.3376	-5.74596	1.83384e-17	3.09939e-16
ENSG00000134461.11	ANKRD16	4.53405	3.52324	57.5942	31.1118	-3.96856	5.27254e-12	4.19078e-11
ENSG00000134551.8	PRH2	0.665496	1.75383	24.7845	14.101	-4.40189	7.76325e-11	5.07539e-10
ENSG00000134574.7	DDB2	12.5201	11.4306	86.283	171.529	-3.97429	1.74989e-13	1.74762e-12
ENSG00000134815.14	DHX34	24.4927	16.7085	110.86	155.016	-3.24444	3.0236e-14	3.39438e-13
ENSG00000135124.10	P2RX4	3.46362	2.95312	17.7827	12.3725	-2.73591	1.78209e-07	6.46175e-07
ENSG00000135213.8	POM121C	86.1991	76.0123	324.853	476.154	-2.8635	2.01305e-13	1.99105e-12
ENSG00000135537.12	LACE1	4.46286	7.36595	56.8935	28.0103	-3.36177	5.21131e-09	2.46489e-08
ENSG00000135587.4	SMPD2	9.60471	6.24061	79.4127	72.3817	-3.79492	4.98945e-18	9.26412e-17
ENSG00000135637.9	CCDC142	5.59196	5.90364	78.3239	58.1767	-4.09175	1.58023e-17	2.70545e-16
ENSG00000135903.14	PAX3	0.000778824	0.00133659	17.5992	24.6138	-7.7128	1.22054e-16	1.89296e-15
ENSG00000135966.8	TGFBRAP1	6.0878	5.49023	21.8132	34.333	-2.80585	1.61383e-08	6.98519e-08
ENSG00000136247.10	ZDHHC4	10.2683	9.52137	101.874	70.969	-3.66294	8.85975e-16	1.21845e-14
ENSG00000136270.9	TBRG4	42.9274	43.193	574.684	921.983	-4.6749	6.79678e-25	3.2667e-23
ENSG00000136856.13	SLC2A8	3.94658	3.49807	35.4158	21.9612	-3.45029	1.0475e-10	6.70807e-10
ENSG00000137133.6	HINT2	9.56158	10.8622	36.449	46.6242	-2.56513	1.08591e-09	5.78233e-09
ENSG00000137161.12	CNPY3	34.2773	23.0604	133.07	103.847	-2.60115	3.16308e-11	2.23157e-10
ENSG00000137259.2	HIST1H2AB	0	0	10.1048	10.0419	-6.65222	1.57088e-09	8.12563e-09
ENSG00000137267.5	TUBB2A	34.9866	28.6793	163.066	189.197	-3.02284	5.31307e-16	7.56621e-15
ENSG00000137285.9	TUBB2B	18.9389	15.8212	124.193	144.094	-3.49713	1.59392e-18	3.16316e-17
ENSG00000137331.11	IER3	12.7996	8.32316	429.67	518.642	-6.03088	3.3052e-38	8.47233e-36
ENSG00000137700.12	SLC37A4	6.87477	5.16478	80.9507	136.404	-4.70409	7.18551e-18	1.29255e-16
ENSG00000137817.12	PARP6	44.7472	53.8246	266.217	247.697	-2.93289	5.47791e-16	7.78892e-15
ENSG00000137822.8	TUBGCP4	20.6581	15.8484	118.152	103.652	-3.15168	6.8406e-16	9.60808e-15
ENSG00000137841.7	PLCB2	3.61465	4.17956	17.4855	31.0251	-3.15032	1.81138e-08	7.76379e-08
ENSG00000137842.2	TMEM62	13.6774	11.4301	62.185	128.708	-3.47485	1.63336e-10	1.01568e-09
ENSG00000137880.4	GCHFR	22.4399	20.8962	88.2323	98.5806	-2.65837	1.59084e-12	1.35552e-11
ENSG00000138050.10	THUMPD2	21.0532	20.1107	127.496	33.2456	-2.50721	0.000188159	0.000404928
ENSG00000138161.8	CUZD1	2.03466	1.72642	48.171	65.5943	-5.37159	3.82215e-20	9.66325e-19
ENSG00000139223.1	ANP32D	0.108098	0.430973	10.404	25.6061	-5.99497	9.84902e-10	5.29026e-09
ENSG00000139370.6	SLC15A4	4.97127	5.26828	75.3876	59.5664	-4.23753	8.90148e-19	1.84177e-17
ENSG00000139405.11	C12orf52	1.85145	1.93095	33.5606	19.8003	-4.27141	3.72564e-12	3.04519e-11
ENSG00000139410.10	SDSL	2.13211	1.87088	11.8117	11.764	-3.02563	9.80328e-07	3.14004e-06
ENSG00000139648.6	KRT71	0	0	10.3532	12.9978	-6.86361	8.03019e-11	5.23693e-10
ENSG00000139835.9	GRTP1	6.10318	6.54119	47.1315	52.9335	-3.51229	2.07245e-15	2.75174e-14
ENSG00000140326.8	CDAN1	6.29868	4.1462	31.0578	28.7666	-3.04017	7.92183e-12	6.14308e-11
ENSG00000140398.9	NEIL1	3.46354	2.49644	14.8692	20.1002	-3.04895	5.0972e-09	2.41587e-08
ENSG00000140474.8	ULK3	8.52455	8.81156	15.6667	58.2177	-2.63551	0.000204432	0.000437905
ENSG00000140534.9	TICRR	2.48846	2.17885	12.5898	22.2391	-3.37752	2.79759e-08	1.16394e-07
ENSG00000140553.12	UNC45A	19.8299	19.8015	228.13	310.809	-4.3148	9.44451e-24	3.90825e-22
ENSG00000140682.14	TGFB1I1	5.04016	3.24286	33.5777	40.6871	-3.67761	2.07202e-14	2.36641e-13
ENSG00000140691.12	ARMC5	3.72233	2.78975	12.8909	20.5357	-2.86355	1.50637e-07	5.52715e-07
ENSG00000140830.4	TXNL4B	12.2147	10.6965	25.3472	81.0052	-2.76461	2.66742e-05	6.67795e-05
ENSG00000140854.8	KATNB1	4.44261	4.36102	39.2624	45.1995	-3.77668	6.88582e-16	9.6569e-15
ENSG00000140931.15	CMTM3	6.8444	5.36451	24.8951	32.9545	-2.77511	1.33879e-09	7.01953e-09
ENSG00000140939.10	NOL3	21.8842	20.9789	166.498	223.375	-3.73595	1.74567e-19	3.96775e-18
ENSG00000140986.7	RPL3L	0.105004	0.251727	17.4794	15.0275	-6.19415	1.07657e-13	1.12637e-12
ENSG00000141086.13	CTRL	3.78013	2.77847	96.1034	118.155	-5.52689	4.86484e-26	2.8058e-24
ENSG00000141127.10	PRPSAP2	19.4753	21.8486	52.0205	129.603	-2.68814	1.83207e-06	5.62233e-06
ENSG00000141469.12	SLC14A1	0.00266791	0.000653102	20.343	12.2383	-7.33992	3.01146e-13	2.87678e-12
ENSG00000141499.12	WRAP53	9.64311	8.05598	83.7698	119.484	-4.05985	8.87656e-18	1.56921e-16
ENSG00000141504.7	SAT2	18.7362	16.0557	258.5	207.984	-4.29063	2.43096e-25	1.26169e-23
ENSG00000141524.11	TMC6	3.13475	2.47793	23.7489	16.2684	-3.32493	4.61792e-10	2.64192e-09
ENSG00000141577.9	AZI1	9.53548	7.024	41.3409	23.748	-2.5107	2.8047e-07	9.86349e-07
ENSG00000142327.7	RNPEPL1	6.23007	4.5168	38.3058	30.6599	-3.20442	2.12427e-12	1.78045e-11
ENSG00000142528.11	ZNF473	6.76418	4.30772	45.1075	31.6745	-3.31755	5.1737e-12	4.11932e-11
ENSG00000142539.9	CTD-2545M3.6	0.129144	0.0266584	71.3202	74.664	-8.87741	5.45152e-30	5.24027e-28
ENSG00000142632.12	ARHGEF19	4.05527	4.37221	75.7655	56.9055	-4.48458	4.97458e-19	1.07006e-17
ENSG00000142675.13	CNKSR1	5.13164	5.90175	17.6247	34.7031	-2.77301	6.63769e-07	2.19085e-06
ENSG00000142684.7	ZNF593	2.25584	1.85871	51.348	44.9356	-5.00673	4.91475e-21	1.39979e-19
ENSG00000142733.10	MAP3K6	6.64819	4.82469	40.2703	39.0766	-3.31569	3.51692e-14	3.91485e-13
ENSG00000142794.14	NBPF3	5.04923	5.2119	155.47	289.722	-5.96034	2.43642e-23	9.44677e-22
ENSG00000143222.7	UFC1	28.2056	26.1121	191.849	197.998	-3.39479	6.15878e-20	1.51152e-18
ENSG00000143224.13	PPOX	9.209	9.44823	63.9237	50.2452	-3.14938	2.33064e-13	2.25679e-12
ENSG00000143258.11	USP21	20.3653	16.5637	66.4057	115.36	-2.85238	1.24343e-09	6.55306e-09
ENSG00000143303.7	RRNAD1	13.8658	10.3063	80.1693	179.126	-3.97198	6.04072e-12	4.76035e-11
ENSG00000143369.10	ECM1	0.582564	0.46423	14.633	14.5568	-5.01556	2.13964e-11	1.55837e-10
ENSG00000143387.8	CTSK	1.5228	1.62079	29.5796	14.9682	-4.25783	3.34452e-10	1.95585e-09
ENSG00000143416.16	SELENBP1	14.3651	9.53652	58.4747	34.5036	-2.50276	1.13044e-07	4.23535e-07
ENSG00000143450.10	OAZ3	6.55322	5.99041	26.2941	35	-2.81911	6.67713e-10	3.71632e-09
ENSG00000143466.9	IKBKE	2.35668	2.42731	23.3172	32.2879	-4.01442	2.79755e-13	2.68915e-12
ENSG00000143554.9	SLC27A3	5.79064	5.5894	228.665	178.643	-5.68147	1.64129e-31	1.89322e-29
ENSG00000143632.10	ACTA1	1.93559	2.17434	291.19	710.619	-8.39189	3.5366e-26	2.06556e-24
ENSG00000143774.12	GUK1	202.937	163.996	736.784	2281.43	-3.60732	5.01924e-09	2.38136e-08
ENSG00000143793.8	C1orf35	13.6067	12.9389	61.0862	76.335	-2.91719	1.78333e-12	1.50702e-11
ENSG00000144115.12	THNSL2	3.67254	2.53042	15.8789	11.6484	-2.65156	9.34873e-07	3.00802e-06
ENSG00000144136.6	SLC20A1	34.302	29.7628	157.387	116.69	-2.64884	3.7244e-12	3.04519e-11
ENSG00000144199.7	FAHD2B	17.6041	16.649	100.252	53.9263	-2.71439	1.25467e-08	5.51338e-08
ENSG00000144214.5	LYG1	0.994852	0.57412	63.3737	37.5859	-6.3228	1.18999e-18	2.42411e-17
ENSG00000144455.9	SUMF1	7.86007	6.21839	138.36	129.226	-4.77776	1.49685e-26	9.08743e-25
ENSG00000144485.6	HES6	2.37217	2.47191	32.9747	45.6962	-4.49962	5.65765e-16	8.03212e-15
ENSG00000144504.11	ANKMY1	8.82858	8.76552	38.7027	82.8829	-3.32848	4.81113e-09	2.28851e-08
ENSG00000144559.6	TAMM41	17.215	11.635	172.299	129.198	-3.93037	8.90326e-20	2.13401e-18
ENSG00000144589.16	STK11IP	5.87496	6.16083	29.2614	60.7376	-3.43257	3.77823e-09	1.82829e-08
ENSG00000144659.6	SLC25A38	10.298	8.38738	77.6307	119.901	-3.94222	5.72544e-16	8.11588e-15
ENSG00000144741.13	SLC25A26	4.99753	4.67111	30.8309	41.0068	-3.4127	1.3268e-12	1.15289e-11
ENSG00000144802.7	NFKBIZ	2.09005	4.54634	222.548	1028.61	-8.05501	2.16827e-15	2.86658e-14
ENSG00000145002.8	FAM86B2	1.69676	2.06503	348.367	422.371	-8.1252	4.32587e-45	1.8145e-42
ENSG00000145194.13	ECE2	8.5291	6.82068	50.938	106.945	-3.90059	2.30841e-11	1.66943e-10
ENSG00000145337.4	PYURF	3.33172	3.3063	25.0257	78.4203	-4.46537	7.05817e-09	3.25664e-08
ENSG00000145916.14	RMND5B	13.9511	10.252	143.55	258.577	-4.60204	1.83445e-18	3.60176e-17
ENSG00000145982.7	FARS2	9.46069	8.97904	96.6359	158.848	-4.33157	1.09193e-17	1.89404e-16
ENSG00000146232.10	NFKBIE	8.38207	6.49433	37.2371	26.2745	-2.62818	5.20305e-09	2.46225e-08
ENSG00000146409.6	SLC18B1	11.7674	12.2149	41.402	75.1647	-2.82643	1.38159e-08	6.02806e-08
ENSG00000146670.5	CDCA5	27.8116	25.2027	69.9459	141.84	-2.55462	1.87729e-07	6.77498e-07
ENSG00000146707.10	POMZP3	21.9741	18.6399	252.926	345.854	-4.43342	1.08137e-24	5.09127e-23
ENSG00000147123.10	NDUFB11	95.7649	75.5592	350.665	497.394	-2.86877	1.45942e-13	1.47833e-12
ENSG00000147174.7	ACRC	2.34806	2.0144	43.7298	28.0222	-4.50572	1.28058e-14	1.51504e-13
ENSG00000147437.5	GNRH1	1.70733	1.30947	63.7234	31.4255	-5.39976	2.14437e-14	2.44299e-13
ENSG00000147576.11	ADHFE1	1.6842	1.75691	13.3214	31.7235	-4.15907	1.68295e-08	7.25919e-08
ENSG00000147813.11	NAPRT1	16.3955	14.5082	106.457	74.5828	-3.09462	3.30934e-13	3.14183e-12
ENSG00000147912.8	FBXO10	3.02975	2.31153	22.8534	22.5429	-3.57363	4.77504e-13	4.42411e-12
ENSG00000148120.10	C9orf3	18.9377	10.8434	65.0056	65.8994	-2.68604	5.09924e-11	3.451e-10
ENSG00000148290.5	SURF1	21.8331	20.374	175.983	196.697	-3.69223	1.9502e-21	5.84299e-20
ENSG00000148335.10	NTMT1	65.5851	54.4176	1288.14	570.087	-4.50428	3.7126e-17	6.0637e-16
ENSG00000148343.14	FAM73B	6.49574	3.48742	33.4705	31.0274	-3.21176	1.15992e-12	1.01843e-11
ENSG00000148356.9	LRSAM1	7.11523	6.86345	53.8399	38.0098	-3.24512	1.94871e-12	1.63926e-11
ENSG00000148362.6	C9orf142	21.776	15.6729	476.97	795.776	-5.64038	2.15939e-28	1.63335e-26
ENSG00000148399.7	DPH7	16.2798	15.4126	89.8267	94.8728	-3.08959	2.28878e-15	3.00439e-14
ENSG00000148459.11	PDSS1	17.3041	16.5463	115.173	36.2319	-2.70169	1.72486e-05	4.46479e-05
ENSG00000148834.8	GSTO1	49.9406	37.8778	350.608	218.666	-3.25043	1.71744e-14	1.98354e-13
ENSG00000149150.4	SLC43A1	4.07755	4.56171	42.4365	132.513	-4.85609	1.69984e-10	1.05418e-09
ENSG00000149243.11	KLHL35	3.74379	3.17455	56.3267	58.1333	-4.55018	1.48502e-20	3.94921e-19
ENSG00000149499.7	EML3	7.97111	7.18617	32.9657	32.4441	-2.64378	1.70621e-10	1.0567e-09
ENSG00000149591.12	TAGLN	8.12678	4.72084	18.4375	37.1856	-2.65053	2.46958e-06	7.41115e-06
ENSG00000149761.4	NUDT22	8.89536	7.59881	94.3247	73.2625	-3.87753	6.76193e-18	1.23318e-16
ENSG00000149809.10	TM7SF2	9.45186	5.7812	43.0515	26.6185	-2.72817	1.87688e-08	8.01843e-08
ENSG00000150165.13	ANXA8L1	26.1718	22.6591	231.631	113.019	-3.36616	1.34592e-11	1.01141e-10
ENSG00000150967.13	ABCB9	3.22273	2.21973	11.6438	10.5651	-2.52374	1.77896e-05	4.59581e-05
ENSG00000151093.3	OXSM	8.63663	9.92362	51.705	51.7625	-3.01602	2.3378e-13	2.26134e-12
ENSG00000151552.7	QDPR	39.3166	34.3778	260.038	456.274	-3.83844	1.25477e-16	1.94278e-15
ENSG00000151743.6	AMN1	2.42854	7.30468	20.7305	30.403	-2.91175	3.00214e-08	1.23954e-07
ENSG00000151779.8	NBAS	9.31669	11.2529	116.114	104.134	-3.95705	9.25784e-21	2.5201e-19
ENSG00000151883.12	PARP8	13.3342	16.2752	60.9091	70.8566	-2.69861	1.98435e-11	1.45561e-10
ENSG00000152042.13	NBPF11	22.3098	17.5819	452.063	854.144	-5.58737	4.00349e-25	2.01984e-23
ENSG00000152086.7	TUBA3E	0.134987	0.136383	37.1234	50.8831	-7.83893	4.79767e-22	1.49571e-20
ENSG00000152669.8	CCNO	1.42607	1.33234	24.409	20.1622	-4.42997	9.95441e-15	1.2055e-13
ENSG00000152705.6	CATSPER3	0.908202	0.575614	28.2893	49.8532	-6.01485	9.49912e-16	1.29671e-14
ENSG00000152795.13	HNRNPDL	152.373	200.837	1170.72	1091.53	-3.2298	3.19961e-18	6.05042e-17
ENSG00000153157.8	SYCP2L	0.0072856	0.0726292	12.0516	35.5444	-7.54641	1.53562e-10	9.56831e-10
ENSG00000154620.5	TMSB4Y	0.00945513	0	26.5009	68.4602	-8.83597	1.28059e-14	1.51504e-13
ENSG00000154889.12	MPPE1	20.4603	21.5443	157.958	97.0257	-3.14688	8.25802e-13	7.46377e-12
ENSG00000155099.3	TMEM55A	4.76241	4.45793	21.7479	29.4411	-2.9917	5.06372e-10	2.88445e-09
ENSG00000155275.14	TRMT44	6.19467	4.72006	40.4848	95.8182	-4.17114	1.01571e-10	6.51807e-10
ENSG00000155542.7	SETD9	2.07427	2.7213	21.9128	25.8474	-3.79489	1.77235e-13	1.76813e-12
ENSG00000155622.6	XAGE2B	0.301063	0.0400101	12.6537	12.0227	-5.8434	1.24531e-10	7.88726e-10
ENSG00000156239.7	N6AMT1	2.79857	2.70827	62.9776	26.6976	-4.50535	5.36995e-11	3.61971e-10
ENSG00000156398.8	SFXN2	8.5436	9.00086	57.1429	36.0284	-2.94328	3.52655e-10	2.05448e-09
ENSG00000156521.9	TYSND1	7.61538	7.19601	33.3836	47.3079	-2.97936	1.01427e-10	6.51334e-10
ENSG00000156795.2	WDYHV1	5.37595	4.43083	30.1686	26.2276	-3.04335	1.4826e-11	1.10602e-10
ENSG00000156853.7	ZNF689	8.44017	6.49526	30.2114	44.2176	-2.85282	1.04171e-09	5.56944e-09
ENSG00000156873.11	PHKG2	10.7925	8.24578	140.859	116.113	-4.29151	1.00085e-22	3.5203e-21
ENSG00000156976.10	EIF4A2	286.586	268.186	2571.27	2695.78	-3.80497	2.36674e-27	1.65954e-25
ENSG00000157106.12	SMG1	19.896	21.0186	176.357	143.815	-3.51426	4.3053e-19	9.28254e-18
ENSG00000157326.14	DHRS4	11.1971	9.90644	93.6207	59.748	-3.3988	3.61204e-13	3.40376e-12
ENSG00000157353.12	FUK	3.62246	2.69398	28.1172	24.8749	-3.56699	2.05885e-13	2.02606e-12
ENSG00000157778.4	PSMG3	30.2445	27.9088	149.276	92.4031	-2.60462	4.76371e-10	2.71691e-09
ENSG00000157823.12	AP3S2	29.5999	23.6265	199.005	237.312	-3.58885	3.70567e-20	9.39448e-19
ENSG00000157828.5	RPS4Y2	0.000120358	0.000103353	42.0707	42.0202	-8.70321	1.18843e-25	6.48926e-24
ENSG00000157950.10	SSX2B	21.9043	19.8081	202.489	106.506	-3.43448	1.09813e-12	9.67869e-12
ENSG00000158019.16	BRE	18.6544	19.2087	50.6759	109.864	-2.63632	5.06631e-07	1.69945e-06
ENSG00000158106.8	RHPN1	2.98802	1.93559	23.8908	24.5316	-3.77548	4.78672e-14	5.22126e-13
ENSG00000158156.7	XKR8	0.996506	0.738157	15.5646	13.373	-4.39558	1.70129e-10	1.05437e-09
ENSG00000158406.2	HIST1H4H	2.67936	1.61131	23.2494	26.5491	-4.0045	1.99292e-14	2.28172e-13
ENSG00000158483.11	FAM86C1	4.88036	4.69899	183.55	201.155	-5.84285	1.4352e-33	2.32351e-31
ENSG00000158805.7	ZNF276	23.2752	18.2251	161.922	278.452	-3.96144	1.36668e-16	2.10899e-15
ENSG00000158828.5	PINK1	7.62484	5.61413	29.8835	28.4173	-2.67101	3.27713e-10	1.92253e-09
ENSG00000159214.8	CCDC24	0.322052	0.172025	25.3228	15.2654	-6.25131	5.9065e-14	6.35603e-13
ENSG00000159251.6	ACTC1	3.68891	1.78758	37.6741	77.6498	-4.8864	3.41414e-13	3.23135e-12
ENSG00000159348.8	CYB5R1	25.3858	20.3338	98.3676	88.5	-2.58246	4.81451e-12	3.85662e-11
ENSG00000159884.7	CCDC107	6.27654	3.63703	34.0299	18.5945	-2.92771	7.00669e-08	2.71329e-07
ENSG00000159899.10	NPR2	2.34401	0.708701	20.1233	14.3288	-3.92968	3.57504e-11	2.48984e-10
ENSG00000160193.7	WDR4	28.5865	19.5395	122.842	103.569	-2.78682	6.75426e-13	6.15892e-12
ENSG00000160214.8	RRP1	22.1258	23.4182	72.4472	132.894	-2.7249	7.86487e-09	3.60541e-08
ENSG00000160326.9	SLC2A6	3.98056	2.47716	40.8822	33.9287	-4.03058	4.37616e-16	6.27068e-15
ENSG00000160447.6	PKN3	16.0465	15.5818	79.1615	108.844	-3.11914	1.89097e-13	1.88038e-12
ENSG00000160570.9	DEDD2	13.2204	7.45774	120.093	51.9235	-3.59564	1.37265e-09	7.16856e-09
ENSG00000160602.9	NEK8	2.10342	1.60584	16.0049	18.3468	-3.66593	1.07925e-10	6.90179e-10
ENSG00000160678.7	S100A1	0.317888	0.206964	39.7126	33.6782	-7.03179	2.00414e-22	6.58157e-21
ENSG00000160679.8	CHTOP	78.7425	72.5091	424.36	521.554	-3.20219	1.35448e-18	2.72313e-17
ENSG00000160688.14	FLAD1	35.2943	27.2841	926.607	626.859	-5.18533	3.69814e-31	4.06267e-29
ENSG00000160799.7	CCDC12	53.0983	35.6191	200.485	297.33	-3.04977	5.49217e-13	5.04798e-12
ENSG00000160813.2	PPP1R35	28.1278	21.5025	209.418	298.836	-3.91119	8.78077e-20	2.11013e-18
ENSG00000160888.6	IER2	5.3655	4.65596	81.4872	704.957	-6.82137	1.87994e-09	9.56871e-09
ENSG00000160948.9	VPS28	25.8243	19.6556	333.738	334.215	-4.42785	7.08501e-29	5.68526e-27
ENSG00000160959.3	LRRC14	2.1242	1.80519	14.7717	15.5965	-3.41227	4.03941e-09	1.94753e-08
ENSG00000160972.5	PPP1R16A	3.49328	4.13259	151.499	166.431	-5.88643	4.31034e-32	5.30344e-30
ENSG00000161091.8	MFSD12	23.2214	30.8129	181.644	150.153	-3.1645	6.38449e-16	8.98111e-15
ENSG00000161179.9	YDJC	17.1222	15.6087	196.988	157.823	-3.98319	2.38702e-22	7.81116e-21
ENSG00000161265.10	U2AF1L4	15.0538	16.7055	80.1141	46.9582	-2.54278	2.63667e-08	1.10046e-07
ENSG00000161395.8	PGAP3	1.44722	1.27234	12.5383	15.0596	-3.76167	4.36322e-09	2.09054e-08
ENSG00000161547.10	SRSF2	398.457	274.249	2088.07	1074.67	-2.79231	1.25443e-09	6.60725e-09
ENSG00000161551.8	ZNF577	5.37579	5.77248	52.1854	31.8322	-3.43436	1.71813e-11	1.26941e-10
ENSG00000161583.12	TBC1D3G	11.8587	9.97932	276.077	319.359	-5.30978	3.60031e-33	5.63113e-31
ENSG00000161647.14	MPP3	22.9754	14.9418	211.332	98.9139	-3.5801	2.19883e-11	1.5977e-10
ENSG00000161939.14	RNASEK-C17orf49	2.75969	3.18226	45.7653	41.824	-4.37244	8.59795e-19	1.78296e-17
ENSG00000161996.13	WDR90	14.6478	15.5601	107.323	81.6162	-3.18783	1.25211e-14	1.48523e-13
ENSG00000162004.12	CCDC78	3.65716	4.34063	35.981	32.5592	-3.60784	1.07927e-14	1.2985e-13
ENSG00000162032.11	SPSB3	8.23335	6.25246	55.0311	86.4251	-3.82297	4.053e-14	4.47381e-13
ENSG00000162062.10	C16orf59	9.78451	6.66533	100.615	80.6154	-3.99613	6.76525e-19	1.42209e-17
ENSG00000162236.7	STX5	16.2198	15.1831	75.8368	79.2808	-2.85124	2.11699e-13	2.07164e-12
ENSG00000162300.7	ZFPL1	22.4177	24.0143	349.81	687.721	-5.03398	3.64033e-21	1.05638e-19
ENSG00000162341.11	TPCN2	4.84489	3.99785	53.8758	53.1116	-4.11059	1.08582e-18	2.22761e-17
ENSG00000162482.4	AKR7A3	0.520701	0.51906	49.2456	38.6784	-6.59885	1.95547e-22	6.44467e-21
ENSG00000162572.15	SCNN1D	7.44627	5.44423	32.4011	25.3736	-2.6942	1.13869e-09	6.03552e-09
ENSG00000162604.8	TM2D1	73.4815	63.8724	259.619	332.028	-2.66531	2.54485e-13	2.45391e-12
ENSG00000162825.12	NBPF8	77.2345	53.2524	411.973	362.272	-3.12811	4.5362e-17	7.33101e-16
ENSG00000162836.7	ACP6	19.296	16.0981	74.5149	127.099	-3.06183	6.21717e-11	4.14239e-10
ENSG00000163017.9	ACTG2	0.00171268	0.0978585	130.984	273.553	-10.5535	7.71707e-27	4.91125e-25
ENSG00000163156.7	SCNM1	75.6574	57.4058	335.247	230.668	-2.64486	9.14949e-12	6.99515e-11
ENSG00000163386.16	NBPF10	63.8495	46.8274	385.327	656.031	-3.79616	1.01521e-16	1.58786e-15
ENSG00000163399.11	ATP1A1	89.4363	78.8513	250.38	549.378	-2.81095	1.23114e-08	5.42807e-08
ENSG00000163462.13	TRIM46	0.854904	0.730824	11.8785	10.4802	-4.14484	3.41391e-08	1.39767e-07
ENSG00000163472.14	TMEM79	2.50289	1.51548	112.233	99.7137	-6.17677	2.3187e-29	2.03781e-27
ENSG00000163584.13	RPL22L1	145.855	125.047	1936.23	2741.21	-4.6706	1.43985e-29	1.30264e-27
ENSG00000163644.10	PPM1K	4.51428	3.08513	87.8799	143.357	-5.43556	4.59834e-21	1.32605e-19
ENSG00000163719.14	MTMR14	21.8413	14.1553	44.3356	96.3001	-2.52356	2.88174e-06	8.53425e-06
ENSG00000163734.4	CXCL3	0.389362	0.566001	73.3767	251.972	-8.5808	2.14676e-16	3.21075e-15
ENSG00000163739.4	CXCL1	0.112283	0.14518	60.2279	233.482	-9.60751	2.00672e-15	2.67215e-14
ENSG00000163743.9	RCHY1	9.70041	14.0807	66.2462	64.0308	-2.99329	3.93648e-13	3.68791e-12
ENSG00000163795.9	ZNF513	3.5307	1.67051	10.7994	12.2677	-2.63971	7.15055e-06	1.98811e-05
ENSG00000163874.8	ZC3H12A	3.71623	3.2068	129.396	71.2183	-5.35113	6.72196e-19	1.41707e-17
ENSG00000164008.9	C1orf50	9.06861	8.38321	458.906	154.287	-5.66269	8.06125e-16	1.12032e-14
ENSG00000164032.7	H2AFZ	309.482	322.609	1346.13	3282.73	-3.43396	1.28513e-10	8.12271e-10
ENSG00000164068.11	RNF123	7.11553	9.17706	43.4277	83.6849	-3.4987	2.17192e-10	1.31945e-09
ENSG00000164078.8	MST1R	13.5057	15.5525	77.3888	46.0656	-2.62806	1.0425e-08	4.66094e-08
ENSG00000164106.3	SCRG1	0.0108388	0.00160525	12.2777	29.5859	-7.65689	1.84109e-11	1.35591e-10
ENSG00000164120.9	HPGD	1.46612	1.13063	27.9931	30.8576	-4.90732	9.78672e-18	1.71037e-16
ENSG00000164405.6	UQCRQ	189.031	135.042	3090.79	2094.76	-4.55937	1.40922e-26	8.66955e-25
ENSG00000164535.10	DAGLB	12.0712	8.0695	198.895	291.358	-5.14812	9.138e-26	5.07985e-24
ENSG00000164610.4	RP9	26.7826	24.8195	137.52	73.934	-2.58261	1.63413e-08	7.06311e-08
ENSG00000164620.4	RELL2	1.7081	1.87834	27.7097	33.8876	-4.54917	2.5154e-16	3.72586e-15
ENSG00000164631.14	ZNF12	3.45775	5.57665	26.1027	45.3776	-3.49891	3.82554e-10	2.21469e-09
ENSG00000164708.5	PGAM2	0.140771	0.125967	11.832	66.091	-7.6714	9.68293e-09	4.36086e-08
ENSG00000164850.10	GPER1	3.54675	3.00042	28.4344	40.733	-3.90021	2.33055e-13	2.25679e-12
ENSG00000164877.14	MICALL2	3.85111	3.72294	46.1598	43.6458	-4.07393	5.29217e-18	9.78681e-17
ENSG00000164880.11	INTS1	33.9616	25.961	272.487	205.544	-3.54834	5.38837e-19	1.15369e-17
ENSG00000164885.8	CDK5	44.2914	32.507	144.227	162.797	-2.55665	3.33137e-12	2.73992e-11
ENSG00000165233.13	C9orf89	14.2227	11.7973	210.152	129.193	-4.24573	3.99229e-19	8.66844e-18
ENSG00000165283.11	STOML2	47.4322	42.9974	196.787	383.794	-3.24154	1.03273e-11	7.85012e-11
ENSG00000165390.11	ANXA8	34.9378	32.5435	231.708	113.019	-2.90127	1.43672e-09	7.47235e-09
ENSG00000165496.3	RPL10L	0	0	220.359	176.89	-10.9392	2.27064e-41	7.22534e-39
ENSG00000165583.9	SSX5	0.204655	0.129958	112.981	31.8816	-8.40327	2.02814e-13	2.00382e-12
ENSG00000165584.11	SSX3	7.25461	6.21529	136.688	99.8864	-4.66095	1.94713e-22	6.44018e-21
ENSG00000165637.9	VDAC2	112.356	111.686	578.808	850.58	-3.2317	2.03329e-16	3.05092e-15
ENSG00000165644.6	COMTD1	15.5052	14.1127	126.957	125.672	-3.63747	4.05411e-20	1.02217e-18
ENSG00000165684.3	SNAPC4	7.65883	6.22574	44.0938	49.0739	-3.27725	3.34165e-14	3.72424e-13
ENSG00000165716.5	FAM69B	0.63094	0.743902	31.0132	54.2206	-6.23957	1.4098e-16	2.17189e-15
ENSG00000166171.8	DPCD	25.4938	19.0388	109.277	82.6457	-2.65857	2.24304e-11	1.62726e-10
ENSG00000166407.9	LMO1	3.19586	4.24326	16.6623	14.7792	-2.58987	2.44919e-07	8.70277e-07
ENSG00000166532.11	RIMKLB	45.9611	36.1201	2569.14	919.773	-5.95907	6.4932e-20	1.58937e-18
ENSG00000166664.9	CHRFAM7A	0.635706	1.20808	14.4328	10.1047	-4.0835	9.67826e-09	4.36086e-08
ENSG00000166685.7	COG1	8.77115	10.3364	116.897	35.336	-3.52215	3.01942e-07	1.05343e-06
ENSG00000166743.5	ACSM1	0.0072739	0.0091283	16.1063	21.1125	-7.43786	2.70246e-16	3.9774e-15
ENSG00000166788.5	SAAL1	32.5932	28.8582	282.715	89.0466	-3.14288	3.43435e-07	1.18876e-06
ENSG00000166796.7	LDHC	0.00884129	0.00791927	41.7032	22.7795	-8.22468	1.07771e-16	1.67992e-15
ENSG00000166886.8	NAB2	3.72958	3.0774	12.4757	37.5032	-3.38395	3.20075e-06	9.41254e-06
ENSG00000166922.4	SCG5	0.650815	0.278201	13.7026	17.132	-5.21769	3.57854e-12	2.93797e-11
ENSG00000166946.9	CCNDBP1	12.6248	8.8272	72.23	110.252	-3.63339	2.75269e-14	3.10535e-13
ENSG00000166979.8	EVA1C	22.0636	16.2645	165.827	65.9625	-3.14261	3.10631e-08	1.28026e-07
ENSG00000167065.9	DUSP18	2.20252	1.04006	43.8054	24.5494	-4.83311	1.67769e-13	1.67915e-12
ENSG00000167107.8	ACSF2	13.136	8.61671	69.8045	40.6767	-2.88524	3.13298e-09	1.54193e-08
ENSG00000167113.6	COQ4	22.3219	21.5806	131.318	98.2106	-2.9341	1.19049e-13	1.23022e-12
ENSG00000167136.6	ENDOG	4.50751	3.80355	27.7474	19.4966	-3.02023	6.93458e-10	3.848e-09
ENSG00000167280.12	ENGASE	3.86943	3.57734	15.134	18.6778	-2.69222	4.48035e-08	1.80702e-07
ENSG00000167302.5	ENTHD2	2.59822	2.83123	25.9991	22.1994	-3.63685	2.94831e-13	2.8223e-12
ENSG00000167371.12	PRRT2	0.711243	0.113044	27.0115	15.6897	-5.81926	2.05943e-13	2.02606e-12
ENSG00000167393.12	PPP2R3B	3.33055	3.96853	27.9637	22.3849	-3.29128	9.14166e-12	6.99496e-11
ENSG00000167397.10	VKORC1	65.134	51.5882	354.217	368.524	-3.18812	5.45751e-19	1.16578e-17
ENSG00000167549.14	CORO6	1.91129	1.81559	37.4651	25.2281	-4.52171	1.09044e-14	1.31023e-13
ENSG00000167604.9	NFKBID	2.60421	3.50526	83.1258	72.5032	-5.16059	9.41555e-24	3.90825e-22
ENSG00000167642.8	SPINT2	2.88801	4.07052	18.505	48.7708	-3.7778	7.51175e-08	2.89188e-07
ENSG00000167646.9	DNAAF3	1.05761	1.31325	27.5476	39.0258	-5.20496	1.6813e-16	2.55601e-15
ENSG00000167671.7	UBXN6	29.2778	33.8738	153.151	112.316	-2.6198	1.43485e-11	1.07474e-10
ENSG00000167700.4	MFSD3	2.33218	3.38884	42.416	45.407	-4.42846	7.72721e-19	1.60963e-17
ENSG00000167716.14	WDR81	1.87177	1.36138	25.4796	52.1604	-5.02619	1.71643e-12	1.45181e-11
ENSG00000167740.5	CYB5D2	7.23551	6.03203	41.2248	39.9424	-3.1425	1.48992e-13	1.50592e-12
ENSG00000167747.9	C19orf48	74.4871	72.301	479.865	511.267	-3.31089	4.84762e-21	1.38495e-19
ENSG00000167772.7	ANGPTL4	7.95328	4.31764	24.6248	30.6981	-2.70339	2.75581e-09	1.36724e-08
ENSG00000167774.2	NDUFA7	16.7994	33.8804	138.276	198.379	-3.27493	1.51906e-11	1.1323e-10
ENSG00000167775.6	CD320	64.4223	41.2248	232.346	227.027	-2.68069	8.41717e-13	7.57792e-12
ENSG00000167799.5	NUDT8	2.31763	2.77699	11.4148	13.5714	-2.77999	1.53145e-06	4.75831e-06
ENSG00000167807.11	CTD-2369P2.10	0.00667449	0.0593166	70.5675	51.7025	-8.93594	8.42976e-26	4.74328e-24
ENSG00000167880.3	EVPL	5.82889	4.44022	28.5812	27.2308	-2.96432	2.26361e-11	1.64089e-10
ENSG00000167920.4	TMEM99	7.50723	6.54643	18.5363	43.2084	-2.67219	5.6669e-06	1.60019e-05
ENSG00000167968.8	DNASE1L2	0.981813	0.863433	73.3071	54.3832	-6.45929	1.07293e-23	4.40044e-22
ENSG00000167969.8	ECI1	25.396	20.4227	262.175	310.541	-4.19588	2.28552e-25	1.21211e-23
ENSG00000167985.2	SDHAF2	23.682	10.5563	41.9499	98.1894	-2.59566	1.6437e-05	4.26669e-05
ENSG00000168000.10	BSCL2	4.1979	3.91713	255.767	315.39	-6.64439	1.24729e-37	3.02894e-35
ENSG00000168096.10	ANKS3	8.27438	6.88843	31.9001	28.7199	-2.53438	1.13262e-09	6.00679e-09
ENSG00000168101.10	NUDT16L1	6.69416	7.69356	290.183	325.571	-5.94899	4.5837e-37	1.03167e-34
ENSG00000168209.4	DDIT4	31.1071	32.9757	63.6499	220.086	-2.7044	2.60546e-05	6.54044e-05
ENSG00000168237.13	GLYCTK	0.334315	0.341121	11.4113	14.869	-5.33225	9.26341e-11	5.97364e-10
ENSG00000168274.3	HIST1H2AE	2.90685	1.64181	11.5905	15.9232	-3.07315	1.03502e-07	3.89526e-07
ENSG00000168393.8	DTYMK	43.4496	41.4035	195.483	582.587	-3.75711	1.19497e-09	6.31932e-09
ENSG00000168487.13	BMP1	13.4304	9.9433	48.6025	63.9471	-2.8133	5.93027e-11	3.97418e-10
ENSG00000168530.11	MYL1	0.00023579	0.0670866	16.1839	10.1494	-6.7307	1.3383e-11	1.00733e-10
ENSG00000168614.13	NBPF9	25.5061	19.2693	352.478	745.613	-5.17284	4.61902e-20	1.15827e-18
ENSG00000168701.14	TMEM208	27.471	22.0296	356.129	243.665	-4.14837	3.6592e-22	1.17656e-20
ENSG00000168826.11	ZBTB49	2.6641	2.38376	17.8659	77.6829	-4.73151	1.49686e-07	5.49758e-07
ENSG00000168894.5	RNF181	69.2293	61.9612	410.967	263.673	-2.91572	2.27272e-13	2.20997e-12
ENSG00000168904.10	LRRC28	6.43419	7.07652	32.2544	49.514	-3.12881	1.38164e-10	8.69696e-10
ENSG00000168970.16	JMJD7-PLA2G4B	0.167907	1.15792	49.7028	66.1003	-6.71375	4.98718e-23	1.86323e-21
ENSG00000169067.2	ACTBL2	0.0160645	0.0128094	33.6331	80.9746	-9.01555	3.08245e-16	4.50076e-15
ENSG00000169084.8	DHRSX	4.51486	4.16601	28.423	29.4991	-3.25282	1.08183e-12	9.57074e-12
ENSG00000169093.10	ASMTL	2.72133	2.8836	12.7009	20.7477	-3.07119	5.91015e-08	2.32179e-07
ENSG00000169203.12	RP11-231C14.4	11.5214	9.8976	43.5704	61.0815	-2.83181	1.40331e-10	8.81532e-10
ENSG00000169228.9	RAB24	14.1174	15.4319	91.8917	59.1457	-2.89551	6.92783e-11	4.58058e-10
ENSG00000169682.13	SPNS1	15.7149	12.8859	58.5897	54.6742	-2.5319	7.11194e-11	4.67685e-10
ENSG00000169684.9	CHRNA5	7.03543	6.96307	31.6312	28.7801	-2.64155	3.37013e-10	1.96833e-09
ENSG00000169688.10	MT1B	0	0	59.9145	104.929	-9.67597	3.02485e-23	1.16305e-21
ENSG00000169918.5	OTUD7A	2.02101	1.97178	11.5331	12.6796	-3.06732	5.86977e-07	1.95476e-06
ENSG00000169919.12	GUSB	42.2678	34.538	205.734	235.316	-3.07751	6.73459e-17	1.06598e-15
ENSG00000169964.5	TMEM42	4.47817	3.2015	22.3002	21.6959	-3.02813	5.77674e-11	3.88258e-10
ENSG00000169972.7	PUSL1	13.4905	13.6803	143.216	132.03	-3.88312	7.10478e-22	2.17096e-20
ENSG00000170037.9	CNTROB	21.7202	22.5942	70.3209	143.49	-2.82356	2.01575e-08	8.56416e-08
ENSG00000170175.6	CHRNB1	3.3409	3.71593	30.8219	14.3379	-3.17866	1.77638e-07	6.44356e-07
ENSG00000170222.11	ADPRM	2.69986	2.66805	97.8387	76.7502	-5.50337	2.01846e-24	9.17552e-23
ENSG00000170260.4	ZNF212	4.23264	4.48035	30.2238	30.7057	-3.32064	3.3629e-13	3.18612e-12
ENSG00000170390.10	DCLK2	7.00231	5.21735	27.3304	32.6613	-2.82471	1.80333e-10	1.10941e-09
ENSG00000170412.12	GPRC5C	8.47239	6.30085	28.6822	44.482	-2.8448	3.56701e-09	1.73793e-08
ENSG00000170454.5	KRT75	0	0	22.599	14.8021	-7.53806	2.78608e-15	3.61095e-14
ENSG00000170619.8	COMMD5	7.54894	8.16049	30.3084	36.5227	-2.62432	7.23533e-10	3.99328e-09
ENSG00000170631.10	ZNF16	2.47781	2.14391	11.3043	17.9478	-3.14078	9.28556e-08	3.52316e-07
ENSG00000170667.10	RASA4B	1.00497	0.840395	15.2626	10.9218	-4.18341	2.30097e-09	1.15336e-08
ENSG00000170889.9	RPS9	377.072	287.389	3646.57	2991.56	-3.88074	4.10682e-25	2.04853e-23
ENSG00000170950.3	PGK2	0	0.0111646	20.2133	13.7085	-7.3506	1.36945e-14	1.61396e-13
ENSG00000170955.9	PRKCDBP	8.10412	7.78761	30.7001	56.5935	-2.99537	9.98356e-09	4.47877e-08
ENSG00000171017.6	LRRC8E	4.08345	3.54195	27.9166	37.2823	-3.60544	6.40978e-13	5.85059e-12
ENSG00000171097.9	CCBL1	3.5694	4.49305	22.8651	18.0222	-2.85538	1.93166e-09	9.81032e-09
ENSG00000171163.11	ZNF692	31.6951	28.8524	208.587	375.128	-3.82502	7.20889e-16	1.00641e-14
ENSG00000171345.9	KRT19	0.00231505	0.00431045	11.2324	10.0936	-6.73357	5.2589e-10	2.99009e-09
ENSG00000171425.5	ZNF581	8.72974	6.68692	76.3636	88.8598	-3.9557	9.65867e-19	1.99397e-17
ENSG00000171735.14	CAMTA1	73.6898	58.0057	370.116	316.288	-2.93884	2.39615e-16	3.56066e-15
ENSG00000171763.13	SPATA5L1	35.1486	22.5068	184.174	58.75	-2.62604	2.22358e-05	5.64024e-05
ENSG00000171853.11	TRAPPC12	30.613	25.3205	161.853	180	-3.16513	2.56823e-17	4.26252e-16
ENSG00000172345.9	STARD5	1.33112	0.674604	10.5527	10	-3.73298	3.87876e-07	1.33011e-06
ENSG00000172354.5	GNB2	87.4919	77.1439	188.29	636.588	-2.88966	3.92124e-06	1.13862e-05
ENSG00000172366.15	FAM195A	21.8898	15.6539	429.6	355.686	-4.93528	1.84323e-31	2.09992e-29
ENSG00000172428.6	MYEOV2	55.196	38.7389	424.88	507.44	-3.8703	8.12844e-23	2.91865e-21
ENSG00000172500.8	FIBP	92.5086	73.0347	689.326	1139.52	-4.02787	1.40477e-19	3.2408e-18
ENSG00000172530.15	BANP	11.7754	8.79074	135.213	309.723	-4.98079	3.70574e-16	5.37681e-15
ENSG00000172554.7	SNTG2	7.26421	5.55396	48.6937	39.1892	-3.30635	9.99092e-14	1.04768e-12
ENSG00000172650.8	AGAP5	4.35109	3.45882	83.4501	64.798	-4.75183	6.41331e-21	1.79885e-19
ENSG00000172663.4	TMEM134	10.3908	4.69836	56.7019	35.6025	-3.14778	4.60713e-10	2.63738e-09
ENSG00000172667.6	ZMAT3	2.27645	1.76337	11.3183	12.39	-3.02074	9.3241e-07	3.00115e-06
ENSG00000172922.4	RNASEH2C	42.242	29.9616	148.718	164.085	-2.67246	5.69162e-13	5.22091e-12
ENSG00000173137.7	ADCK5	2.18987	2.73502	24.0158	15.1998	-3.47167	7.79165e-10	4.27475e-09
ENSG00000173171.10	MTX1	19.7685	16.4932	126.279	93.1705	-3.14449	1.62509e-14	1.89108e-13
ENSG00000173213.7	RP11-683L23.1	5.31223	5.72946	153.663	136.157	-5.23382	6.42845e-29	5.24971e-27
ENSG00000173226.12	IQCB1	13.3756	18.1685	133.283	241.949	-4.11722	1.1461e-15	1.55532e-14
ENSG00000173230.11	GOLGB1	11.6282	20.6888	72.1976	186.493	-3.54422	1.83642e-08	7.86378e-08
ENSG00000173237.4	C11orf86	1.56354	1.34964	24.802	32.2662	-4.71704	9.08637e-16	1.2459e-14
ENSG00000173511.5	VEGFB	39.6645	35.0606	110.674	183.956	-2.53686	2.7157e-09	1.34806e-08
ENSG00000173805.11	HAP1	1.16964	1.50934	26.6884	29.8346	-4.80977	3.28796e-17	5.40843e-16
ENSG00000173812.6	EIF1	267.989	274.993	791.92	1557.88	-2.67403	3.60129e-09	1.75278e-08
ENSG00000173876.9	TUBB8	4.81127	5.05638	161.317	132.549	-5.41061	6.95739e-29	5.63183e-27
ENSG00000173914.7	RBM4B	34.4464	30.071	445.332	1434.46	-5.425	7.27811e-15	8.97893e-14
ENSG00000173933.15	RBM4	83.9188	68.1153	626.478	1983.3	-4.66689	1.54677e-12	1.32041e-11
ENSG00000174093.6	RP11-1407O15.2	25.5635	27.3451	325.772	336.904	-4.19604	1.92203e-27	1.36435e-25
ENSG00000174109.3	C16orf91	5.93388	6.14265	12.9857	36.9427	-2.5815	6.87868e-05	0.000160173
ENSG00000174137.8	FAM53A	1.27795	0.837821	25.6328	21.8792	-4.86057	2.27612e-16	3.39321e-15
ENSG00000174194.11	AGAP8	9.11464	8.25626	86.1736	66.0083	-3.66542	2.00367e-16	3.01138e-15
ENSG00000174669.7	SLC29A2	7.45866	7.273	31.7386	26.6461	-2.52063	2.43375e-09	1.21595e-08
ENSG00000174775.12	HRAS	33.1558	29.4872	259.262	131.883	-3.19092	1.91401e-11	1.40625e-10
ENSG00000174791.6	RIN1	4.87496	4.24389	20.1337	26.5019	-2.87426	1.40854e-09	7.33936e-09
ENSG00000174876.12	AMY1B	0.0416513	0.0350468	213.346	406.185	-11.2423	1.06537e-32	1.48958e-30
ENSG00000174915.7	PTDSS2	11.0208	9.25006	47.1738	46.5056	-2.74905	7.40517e-12	5.7618e-11
ENSG00000174917.4	C19orf70	26.5503	18.9451	96.0916	92.1985	-2.60177	5.91823e-12	4.67982e-11
ENSG00000174939.6	ASPHD1	8.82081	7.62189	35.4081	29.2825	-2.51273	1.80772e-09	9.22147e-09
ENSG00000175054.10	ATR	8.45815	12.3392	47.2333	49.8373	-2.76102	2.36203e-11	1.70554e-10
ENSG00000175193.8	PARL	40.3792	37.3656	184.013	152.059	-2.66443	1.48125e-13	1.49879e-12
ENSG00000175197.6	DDIT3	12.6787	11.8453	341.211	306.491	-5.26327	1.48869e-34	2.69365e-32
ENSG00000175309.10	PHYKPL	9.12824	13.4905	73.7073	167.072	-3.95273	2.95561e-11	2.08999e-10
ENSG00000175564.8	UCP3	1.40886	1.09296	11.5426	12.1234	-3.6504	7.57154e-08	2.91369e-07
ENSG00000175602.2	CCDC85B	28.9309	25.65	76.0682	176.093	-2.76546	1.79266e-07	6.4975e-07
ENSG00000175606.6	TMEM70	18.5485	17.1834	82.7849	77.2745	-2.71109	1.04489e-12	9.27139e-12
ENSG00000175634.10	RPS6KB2	32.7006	24.7364	180.052	167.356	-3.15005	3.02497e-17	4.98473e-16
ENSG00000175785.8	PRIMA1	0.0120501	0.00161323	39.1667	10.8704	-7.90272	5.57568e-10	3.15853e-09
ENSG00000176020.7	AMIGO3	1.12722	0.957433	10.8381	15.2412	-4.01838	4.3434e-09	2.08321e-08
ENSG00000176029.9	C11orf16	0.144221	0.243699	33.6617	34.9021	-7.22283	1.13352e-22	3.87413e-21
ENSG00000176046.7	NUPR1	7.72051	19.8977	44.3818	142.454	-3.29561	8.62574e-06	2.36337e-05
ENSG00000176124.7	DLEU1	16.8642	14.373	118.634	62.5076	-3.07947	3.84285e-10	2.22192e-09
ENSG00000176134.4	AL445665.1	0.0269991	0.0540631	21.8634	39.5445	-7.91013	6.14709e-16	8.68689e-15
ENSG00000176444.14	CLK2	34.79	29.3116	302.151	616.768	-4.39973	3.72815e-17	6.07834e-16
ENSG00000176623.7	RMDN1	26.3186	32.4565	263.303	87.8815	-3.11953	2.72232e-07	9.59204e-07
ENSG00000176720.3	BOK	4.63006	3.73144	27.3434	30.717	-3.30903	1.19148e-12	1.04218e-11
ENSG00000176809.6	LRRC37A3	9.9239	7.29476	53.5238	21.2353	-2.6538	7.21085e-06	2.00186e-05
ENSG00000176894.5	PXMP2	36.1631	22.9121	214.008	116.397	-3.03718	1.84649e-10	1.13445e-09
ENSG00000176973.7	FAM89B	5.11189	3.52244	33.7688	29.9208	-3.39749	1.83471e-13	1.8264e-12
ENSG00000176978.9	DPP7	143.495	100.203	679.51	701.058	-3.06406	4.11541e-17	6.66263e-16
ENSG00000177030.12	DEAF1	13.2828	11.1658	77.3759	80.1277	-3.23099	1.40266e-15	1.8896e-14
ENSG00000177082.8	WDR73	19.7971	19.3083	94.8847	122.046	-3.02133	5.23677e-14	5.68528e-13
ENSG00000177096.4	FAM109B	4.15681	3.25862	24.4839	48.3469	-3.80459	4.28532e-10	2.46386e-09
ENSG00000177106.10	EPS8L2	14.5938	8.71344	83.2781	104.281	-3.55495	7.1724e-16	1.00283e-14
ENSG00000177192.9	PUS1	17.4927	14.6688	71.25	71.2279	-2.69518	2.66928e-12	2.21911e-11
ENSG00000177556.7	ATOX1	64.0581	47.2128	367.377	518.299	-3.55344	3.41204e-18	6.4127e-17
ENSG00000177595.13	PIDD	2.2569	2.49194	52.8067	79.4768	-5.27413	4.18858e-19	9.05205e-18
ENSG00000177688.5	SUMO4	0.0777618	0.157059	33.9092	42.9722	-7.72226	4.45444e-22	1.40292e-20
ENSG00000177697.13	CD151	36.3995	24.7943	121.933	234.392	-3.10262	2.97589e-10	1.76035e-09
ENSG00000177721.3	ANXA2R	0.574271	0.226935	23.9839	25.2999	-6.05235	5.70204e-19	1.21521e-17
ENSG00000177951.13	BET1L	5.14078	3.89697	22.8393	30.4464	-3.07742	1.73101e-10	1.07063e-09
ENSG00000178078.7	STAP2	2.02335	1.73991	70.709	72.8362	-5.70516	2.39898e-25	1.25783e-23
ENSG00000178096.8	BOLA1	3.47357	4.12593	11.9441	37.3574	-3.21011	9.77689e-06	2.64733e-05
ENSG00000178381.7	ZFAND2A	36.8007	28.0972	279.454	124.354	-3.18769	7.52125e-10	4.13871e-09
ENSG00000178404.5	DDC8	0.175521	0.195943	10.4219	27.398	-6.37213	8.50142e-10	4.61749e-09
ENSG00000178449.4	COX14	34.9209	23.4355	154.845	297.948	-3.51632	2.58585e-12	2.15169e-11
ENSG00000178761.10	FAM219B	6.54275	8.49532	138.143	174.101	-4.90623	1.2048e-25	6.53994e-24
ENSG00000178809.7	TRIM73	1.36602	1.6502	13.3914	23.626	-4.04722	8.95056e-10	4.84433e-09
ENSG00000179029.10	TMEM107	7.80851	5.74129	14.5455	42.3278	-2.60907	6.62312e-05	0.00015469
ENSG00000179046.4	TRIML2	5.50046	7.31857	34.9901	65.4274	-3.49864	2.87453e-10	1.70878e-09
ENSG00000179172.7	HNRNPCL1	19.6641	17.6318	192.563	110.993	-3.56985	1.56482e-14	1.82556e-13
ENSG00000179304.12	FAM156B	5.1502	6.51007	35.3782	52.8648	-3.44553	4.06594e-12	3.29755e-11
ENSG00000179526.12	SHARPIN	28.5753	24.151	180.826	145.835	-3.1819	8.72267e-17	1.37126e-15
ENSG00000180071.14	ANKRD18A	13.675	13.7142	52.8129	78.4097	-2.80666	2.25662e-10	1.3673e-09
ENSG00000180089.4	TMEM86B	0.382422	0.254112	13.3232	15.6628	-5.53322	7.14146e-12	5.57541e-11
ENSG00000180098.5	TRNAU1AP	19.8321	14.7093	97.0775	98.6168	-3.05163	4.7406e-15	5.96812e-14
ENSG00000180389.6	ATP5EP2	26.4745	25.1311	269.558	244.805	-3.86711	3.98578e-24	1.7268e-22
ENSG00000180902.12	D2HGDH	6.71164	4.74115	21.0352	59.163	-3.34099	7.4826e-07	2.44336e-06
ENSG00000180953.7	ST20	5.48309	4.33783	49.5652	38.4121	-3.68113	5.35331e-15	6.67573e-14
ENSG00000180992.5	MRPL14	29.4739	25.0485	93.4519	142.877	-2.67134	1.85776e-10	1.13985e-09
ENSG00000181038.9	METTL23	10.8824	11.7171	56.0292	39.1896	-2.61472	1.33065e-09	6.98875e-09
ENSG00000181045.10	SLC26A11	4.77191	2.47544	21.4393	17.4991	-2.93268	1.55773e-09	8.06662e-09
ENSG00000181625.13	SLX1B	8.75473	7.39271	89.8294	155.459	-4.46296	3.76892e-17	6.13397e-16
ENSG00000181638.13	ZFP41	3.03101	2.98695	14.3298	14.4361	-2.7552	3.00413e-07	1.04849e-06
ENSG00000181666.13	HKR1	20.6099	20.1718	118.88	110.038	-3.03706	8.27699e-16	1.14857e-14
ENSG00000181786.3	ACTL9	0	0	15.7314	69.2335	-8.7261	1.77605e-10	1.09555e-09
ENSG00000181867.1	FTMT	0	0	30.6207	25.8161	-8.12934	2.71917e-21	8.04245e-20
ENSG00000182154.7	MRPL41	16.1823	11.3688	57.6228	58.1933	-2.61876	3.75938e-11	2.60447e-10
ENSG00000182217.7	HIST2H4B	8.38335	6.10301	259.016	246.262	-5.6553	4.66155e-35	8.77893e-33
ENSG00000182272.7	B4GALNT4	8.24163	12.0219	26.3915	110	-3.29256	1.80409e-05	4.65551e-05
ENSG00000182325.6	FBXL6	5.44896	3.91469	34.5049	49.8263	-3.69044	3.11925e-13	2.9736e-12
ENSG00000182541.13	LIMK2	6.8147	4.61392	57.2601	53.1502	-3.79758	3.43529e-17	5.6307e-16
ENSG00000182600.5	C2orf82	3.20947	1.5224	13.5269	23.2258	-3.43841	1.24395e-08	5.47669e-08
ENSG00000182611.3	HIST1H2AJ	2.2762	1.19109	31.3105	35.6452	-4.71474	9.20922e-18	1.62181e-16
ENSG00000182646.12	FAM156A	6.96682	7.89878	34.2746	72.3661	-3.37724	4.47328e-09	2.13883e-08
ENSG00000182685.3	BRICD5	4.45202	1.17331	125.99	139.374	-6.04932	5.21005e-30	5.06088e-28
ENSG00000182858.9	ALG12	3.84879	4.70059	26.1573	18.1751	-2.88882	3.25942e-09	1.60095e-08
ENSG00000182983.10	ZNF662	0.00568552	5.61115e-05	10.1376	25.4817	-7.42481	1.84859e-10	1.13498e-09
ENSG00000183011.9	LSMD1	105.698	69.2796	438.608	510.731	-3.00274	3.52161e-15	4.5198e-14
ENSG00000183048.7	SLC25A10	23.3442	18.9955	104.539	69.5102	-2.58836	5.94335e-10	3.34626e-09
ENSG00000183086.10	GATSL1	1.45631	0.610769	16.9697	12.798	-4.22005	1.78273e-10	1.09893e-09
ENSG00000183087.10	GAS6	6.38195	5.10155	10.9141	34.992	-2.53378	0.00021033	0.000449288
ENSG00000183092.11	BEGAIN	29.2159	26.4357	203.228	407.01	-4.01074	3.96139e-15	5.05611e-14
ENSG00000183134.4	PTGDR2	0.0160948	0.0254785	31.7444	70.4732	-8.76471	1.64723e-16	2.51667e-15
ENSG00000183207.8	RUVBL2	103.259	106.198	331.116	578.363	-2.67702	3.2661e-10	1.91727e-09
ENSG00000183305.9	MAGEA2B	2.05587	1.18182	10.0292	32.5554	-4.16188	7.27569e-07	2.38254e-06
ENSG00000183336.7	BOLA2	21.0869	13.447	161.304	160.049	-3.76786	1.1195e-20	3.01189e-19
ENSG00000183386.5	FHL3	5.0729	4.55895	35.0273	22.6472	-3.1003	5.78566e-10	3.26345e-09
ENSG00000183421.7	RIPK4	2.58809	1.79015	16.071	18.5703	-3.45496	2.80506e-10	1.67433e-09
ENSG00000183479.8	TREX2	0.247184	0.315653	21.4861	27.6717	-6.38844	1.03501e-17	1.80209e-16
ENSG00000183558.5	HIST2H2AA3	6.61077	4.95213	50.6571	33.4908	-3.38777	4.42736e-12	3.56507e-11
ENSG00000183569.13	SERHL2	0.236366	0.127034	47.6008	56.8138	-7.85052	2.31262e-25	1.21948e-23
ENSG00000183598.3	HIST2H3D	0.317628	0.19995	16.545	17.4453	-5.94429	5.19936e-14	5.65132e-13
ENSG00000183605.12	SFXN4	32.5461	22.185	103.932	134.768	-2.68142	2.01002e-11	1.46977e-10
ENSG00000183617.4	MRPL54	19.7201	14.5293	66.2939	72.2364	-2.5662	4.6321e-11	3.15462e-10
ENSG00000183628.8	DGCR6	7.16239	4.88822	89.692	49.6054	-4.05467	1.52352e-13	1.53818e-12
ENSG00000183678.8	CTAG1A	2.08917	2.16588	63.2129	97.4163	-5.7015	9.66996e-21	2.62454e-19
ENSG00000183696.9	UPP1	13.1885	10.4075	210.771	110.746	-4.30669	1.84702e-16	2.78501e-15
ENSG00000183785.10	TUBA8	3.30925	1.70891	85	132.852	-5.92028	1.00329e-22	3.5203e-21
ENSG00000183941.8	HIST2H4A	8.24171	6.02119	259.016	246.262	-5.67691	3.55729e-35	6.83888e-33
ENSG00000184033.8	CTAG1B	2.08588	2.16234	63.1283	97.2861	-5.7028	9.72064e-21	2.63056e-19
ENSG00000184227.3	ACOT1	1.34076	1.27133	29.8741	39.3391	-5.1363	1.77749e-17	3.01423e-16
ENSG00000184260.4	HIST2H2AC	4.18921	3.21008	69.8856	44.4165	-4.45136	3.97381e-16	5.7208e-15
ENSG00000184270.3	HIST2H2AB	0.0851163	0.0339349	26.9196	15.558	-7.23135	1.691e-14	1.96037e-13
ENSG00000184277.8	TM2D3	12.6348	10.6853	61.6629	84.7479	-3.19474	4.31878e-13	4.02156e-12
ENSG00000184281.10	TSSC4	7.50748	4.57083	41.6018	37.0039	-3.22934	2.27877e-13	2.21352e-12
ENSG00000184348.2	HIST1H2AK	0.973544	0.991915	13.9783	31.6087	-4.90367	6.00277e-10	3.37354e-09
ENSG00000184436.7	THAP7	19.5993	20.0923	165.647	155.664	-3.56426	1.65624e-20	4.37932e-19
ENSG00000184470.15	TXNRD2	65.1473	43.711	619.339	778.352	-4.24359	5.64819e-25	2.74214e-23
ENSG00000184825.4	HIST1H2AH	0	0.39274	24.267	35.8643	-7.01411	9.28105e-18	1.63134e-16
ENSG00000184908.13	CLCNKB	0.875662	0.837303	10.1724	15.3233	-4.22856	3.47148e-09	1.69766e-08
ENSG00000184939.11	ZFP90	2.74695	4.17186	13.4433	26.6598	-3.04027	4.29386e-07	1.46212e-06
ENSG00000184967.2	NOC4L	17.0655	12.9396	165.578	184.037	-4.08945	1.81136e-23	7.14326e-22
ENSG00000185043.6	CIB1	56.3083	41.2756	262.037	196.616	-2.78878	2.95176e-13	2.82267e-12
ENSG00000185100.6	ADSSL1	4.01709	2.75271	43.1126	26.6996	-3.8652	2.16901e-12	1.81301e-11
ENSG00000185128.11	TBC1D3F	13.503	7.62527	280.01	322.32	-5.37614	5.09885e-32	6.19108e-30
ENSG00000185130.4	HIST1H2BL	1.58475	1.59618	16.6667	13.3333	-3.67644	1.4373e-09	7.47235e-09
ENSG00000185133.9	INPP5J	1.41512	1.20802	11.2461	14.4309	-3.70211	1.81112e-08	7.76379e-08
ENSG00000185187.8	SIGIRR	14.3436	10.6663	47.8289	60.9539	-2.66736	1.98231e-10	1.20984e-09
ENSG00000185201.12	IFITM2	59.4489	48.5141	328.186	435.142	-3.38042	2.67332e-18	5.12876e-17
ENSG00000185324.17	CDK10	14.603	11.7329	136.917	358.954	-4.78579	6.07641e-14	6.52013e-13
ENSG00000185379.16	RAD51D	6.69254	7.13149	30.5917	33.7574	-2.751	9.99121e-11	6.42053e-10
ENSG00000185420.14	SMYD3	10.8948	7.91366	43.6475	45.082	-2.77864	9.39012e-12	7.17318e-11
ENSG00000185504.12	C17orf70	5.15318	4.94106	29.0131	30.8128	-3.08879	4.23808e-12	3.42761e-11
ENSG00000185751.4	XAGE2	0.301063	0.0400101	12.6537	12.0227	-5.8434	1.24531e-10	7.88726e-10
ENSG00000185753.8	CXorf38	6.6652	4.67203	37.4369	12.699	-2.66825	4.87554e-05	0.000116679
ENSG00000185813.6	PCYT2	11.3058	9.44249	59.7481	85.6846	-3.35159	2.32196e-13	2.25311e-12
ENSG00000185885.11	IFITM1	7.14566	6.43054	128.781	132.794	-4.79601	1.43098e-26	8.74511e-25
ENSG00000185928.7	PAGR1	2.81364	2.64595	26.6367	19.3834	-3.56252	8.75767e-12	6.72904e-11
ENSG00000186081.7	KRT5	0	0	50.5876	27.3504	-8.59089	8.50886e-18	1.51291e-16
ENSG00000186086.12	NBPF6	6.68625	4.73905	36.0243	55.6688	-3.53157	3.64508e-12	2.98994e-11
ENSG00000186166.4	CCDC84	16.8986	11.3274	182.886	35.1475	-3.48962	1.5514e-05	4.04301e-05
ENSG00000186197.8	EDARADD	0.204098	0.173337	273.781	196.012	-10.0151	8.60909e-40	2.40741e-37
ENSG00000186275.7	NBPF12	104.669	82.9182	453.159	418.083	-2.774	1.31718e-15	1.78226e-14
ENSG00000186364.7	NUDT17	2.9085	2.35887	18.9681	20.8011	-3.40184	2.07358e-11	1.51145e-10
ENSG00000186395.6	KRT10	6.69758	6.0548	74.8588	39.9765	-3.69526	1.15389e-11	8.72795e-11
ENSG00000186501.10	TMEM222	9.38087	6.98881	52.6459	27.1892	-2.82022	6.93933e-08	2.69059e-07
ENSG00000186523.10	FAM86B1	2.64661	2.97781	261.075	297.796	-7.118	1.60983e-40	4.64235e-38
ENSG00000186654.16	PRR5	5.41603	4.72059	27.086	56.8398	-3.57336	2.49296e-09	1.24217e-08
ENSG00000186792.11	HYAL3	12.5024	10.6695	37.4862	56.789	-2.57023	1.01797e-08	4.55788e-08
ENSG00000186807.9	ANXA8L2	28.4836	25.4107	264.791	118.71	-3.37784	7.54072e-11	4.94568e-10
ENSG00000186832.4	KRT16	0.0196183	0.0234621	21.5604	16.3187	-7.37501	1.6892e-16	2.56381e-15
ENSG00000187003.5	ACTL7A	0	0	20.321	95.1849	-9.16871	4.18267e-11	2.88258e-10
ENSG00000187024.9	PTRH1	2.5449	1.37488	49.6683	40.7125	-4.98601	5.9605e-20	1.46676e-18
ENSG00000187051.4	RPS19BP1	43.9742	34.9406	312.632	224.509	-3.32046	4.61745e-17	7.43627e-16
ENSG00000187193.8	MT1X	27.8845	23.0323	102.956	177.844	-3.01942	3.55845e-11	2.48392e-10
ENSG00000187243.12	MAGED4B	0.0678785	0.0334601	12.7528	15.8989	-6.73868	1.12834e-12	9.93541e-12
ENSG00000187288.6	CIDEC	0.0116932	0.0245676	102.759	67.195	-9.57571	9.09002e-27	5.7063e-25
ENSG00000187531.9	SIRT7	20.9812	13.8766	98.4624	100.815	-3.06557	9.90979e-15	1.20168e-13
ENSG00000187535.9	IFT140	4.26432	2.42664	29.6377	111.594	-4.90866	6.4275e-09	2.99742e-08
ENSG00000187537.9	POTEM	0.628848	0.566527	49.6289	113.218	-7.32954	2.92329e-17	4.82578e-16
ENSG00000187608.5	ISG15	9.59424	6.27903	56.8636	26.948	-2.93455	1.27348e-07	4.71767e-07
ENSG00000187626.7	ZKSCAN4	2.60291	2.99935	18.2473	16.9837	-3.14483	1.24249e-09	6.55182e-09
ENSG00000187630.10	DHRS4L2	13.8758	11.8647	126.174	85.6416	-3.58214	8.76007e-16	1.20654e-14
ENSG00000187713.5	TMEM203	12.7556	13.6949	40.6949	124.949	-3.19541	9.64145e-07	3.09358e-06
ENSG00000187754.8	SSX7	0.151605	0.239275	59.4661	18.5202	-7.38045	1.39711e-11	1.04817e-10
ENSG00000187961.9	KLHL17	7.34281	6.14296	122.092	132.07	-4.76564	6.70368e-26	3.83606e-24
ENSG00000188092.10	GPR89B	20.084	14.4085	93.9142	42.6887	-2.53237	1.52068e-06	4.72646e-06
ENSG00000188130.9	MAPK12	13.4927	10.8828	129.013	107.073	-3.81796	7.34994e-20	1.78958e-18
ENSG00000188186.6	LAMTOR4	50.2338	42.0099	786.612	1304.08	-5.06139	6.86361e-27	4.46038e-25
ENSG00000188219.10	POTEE	0.637986	1.2268	160.1	408.043	-8.59702	6.04876e-23	2.215e-21
ENSG00000188223.9	AC002398.9	4.62227	2.24517	42.5265	18.216	-3.64508	2.96047e-08	1.22508e-07
ENSG00000188234.9	AGAP4	7.44251	7.04062	125.424	65.5433	-4.24752	1.42452e-14	1.67672e-13
ENSG00000188290.6	HES4	4.90102	2.98666	18.3958	33.973	-3.2449	1.73815e-08	7.48469e-08
ENSG00000188372.10	ZP3	10.766	10.6832	161.328	159.081	-4.43964	3.99636e-26	2.3194e-24
ENSG00000188542.5	DUSP28	2.94556	2.55313	26.989	83.0354	-4.81396	1.06449e-09	5.68466e-09
ENSG00000188603.12	CLN3	21.2386	15.3058	99.6475	80.8905	-2.85366	8.38715e-13	7.56565e-12
ENSG00000188807.8	TMEM201	6.9983	7.49167	25.7671	64.0649	-3.16806	2.92171e-07	1.02243e-06
ENSG00000188987.2	HIST1H4D	0	0.202633	28.8011	24.4142	-7.30337	2.00745e-20	5.24779e-19
ENSG00000189064.8	GAGE2A	69.8186	63.1019	512.708	621.932	-3.65078	8.51643e-23	3.04611e-21
ENSG00000189227.4	C15orf61	2.78156	2.72898	14.5286	20.8429	-3.17305	4.15902e-09	2.00101e-08
ENSG00000189283.5	FHIT	3.032	2.22154	43.2883	32.3649	-4.33058	3.68173e-16	5.3504e-15
ENSG00000189306.6	RRP7A	26.3606	23.72	451.077	623.231	-4.97566	4.46087e-30	4.37924e-28
ENSG00000189366.5	ALG1L	0.444275	0.549378	70.2236	46.6832	-7.06258	2.82303e-22	9.14069e-21
ENSG00000189377.4	CXCL17	0.00142752	0.00366581	28.302	11.9113	-7.63908	1.10503e-11	8.37212e-11
ENSG00000196155.8	PLEKHG4	1.66397	3.18427	16.9628	36.4756	-3.94355	5.45019e-09	2.5726e-08
ENSG00000196176.7	HIST1H4A	0	0	23.5753	18.3065	-7.70119	8.73506e-18	1.54716e-16
ENSG00000196236.8	XPNPEP3	6.35757	7.37178	24.4864	74.8777	-3.38984	8.60345e-07	2.78766e-06
ENSG00000196275.9	GTF2IRD2	3.0223	3.58835	10.6112	21.6102	-2.79017	3.93693e-06	1.14209e-05
ENSG00000196313.7	POM121	32.5636	25.1649	107.233	195.861	-2.95084	3.09375e-10	1.82656e-09
ENSG00000196331.5	HIST1H2BO	2.17827	1.67393	17.8801	11.9272	-3.4131	7.11623e-09	3.27851e-08
ENSG00000196391.6	ZNF774	3.17903	3.25847	22.6248	34.695	-3.65323	2.17604e-11	1.58239e-10
ENSG00000196427.9	NBPF4	5.62163	3.86992	33.8109	50.4467	-3.67036	8.69527e-13	7.80544e-12
ENSG00000196436.7	NPIPB15	3.44306	2.19327	12.7031	11.7367	-2.61359	4.43755e-06	1.27569e-05
ENSG00000196502.7	SULT1A1	7.58518	6.77391	177.189	299.984	-5.58735	1.29242e-24	6.02347e-23
ENSG00000196532.4	HIST1H3C	0.97736	1.42876	11.3943	11.8083	-3.66949	9.35574e-08	3.54703e-07
ENSG00000196533.6	C1orf186	0.21254	0.486038	78.2042	83.4174	-7.89973	6.35995e-30	6.05047e-28
ENSG00000196604.7	POTEF	1.42375	1.45871	137.488	349.479	-7.82409	2.17041e-21	6.44005e-20
ENSG00000196644.8	GPR89C	17.9596	12.5007	132.688	52.4324	-3.14741	6.5908e-08	2.56624e-07
ENSG00000196655.5	TRAPPC4	34.9756	29.0689	687.565	996.775	-5.27271	7.96513e-32	9.42336e-30
ENSG00000196683.6	TOMM7	121.919	99.5323	503.946	969.514	-3.29757	1.50603e-12	1.2904e-11
ENSG00000196689.6	TRPV1	5.32841	3.47774	13.5044	25.312	-2.65996	1.91471e-06	5.85839e-06
ENSG00000196747.3	HIST1H2AI	1.65155	1.16496	29.7175	36.1582	-4.96919	9.73072e-18	1.70713e-16
ENSG00000196754.6	S100A2	10.6588	11.7125	37.4749	52.7403	-2.55458	4.2779e-09	2.05393e-08
ENSG00000196834.7	POTEI	1.22518	1.45243	77.5171	196.007	-7.08565	5.55758e-18	1.02366e-16
ENSG00000196839.8	ADA	24.7574	16.4959	264.335	107.043	-3.71776	1.12052e-10	7.14097e-10
ENSG00000196866.2	HIST1H2AD	0.446508	0.000192286	26.9466	30.2545	-6.82079	1.92484e-20	5.06051e-19
ENSG00000196966.3	HIST1H3E	0	0	16.5801	20.6061	-7.53049	2.36118e-16	3.51435e-15
ENSG00000196993.4	NPIPB9	1.66408	1.47996	16.3132	16.5243	-3.82235	1.278e-10	8.08317e-10
ENSG00000197021.4	CXorf40B	11.0926	9.46519	48.4067	36.8416	-2.59203	5.58604e-10	3.16245e-09
ENSG00000197114.7	ZGPAT	9.36925	9.16733	82.9182	108.29	-3.90444	4.71552e-18	8.77314e-17
ENSG00000197165.6	SULT1A2	3.48875	2.98612	177.578	285.395	-6.6562	3.29079e-29	2.83808e-27
ENSG00000197238.3	HIST1H4J	2.07269	1.94437	36.0695	32.3262	-4.55101	7.09216e-18	1.28174e-16
ENSG00000197409.6	HIST1H3D	0.72083	0.631682	19.1908	17.6763	-5.04978	5.85304e-14	6.31717e-13
ENSG00000197444.5	OGDHL	4.65104	4.59668	17.919	23.5797	-2.68523	1.26257e-08	5.5428e-08
ENSG00000197461.9	PDGFA	9.5129	6.88056	46.27	30.0581	-2.7549	3.05416e-09	1.50635e-08
ENSG00000197520.6	FAM177B	0.258218	0.291293	29.3945	33.2661	-6.77076	5.78417e-21	1.62733e-19
ENSG00000197536.6	C5orf56	2.22009	1.95893	30.2335	21.5499	-4.09446	1.5949e-13	1.60499e-12
ENSG00000197620.6	CXorf40A	7.59044	7.0165	49.8985	40.1127	-3.15453	3.93006e-13	3.68563e-12
ENSG00000197681.8	TBC1D3	11.3012	6.84372	325.772	336.904	-5.72908	2.36426e-36	4.9585e-34
ENSG00000197763.8	TXNRD3	2.12947	2.34325	15.3655	17.1448	-3.33646	1.79129e-09	9.15286e-09
ENSG00000197914.2	HIST1H4K	1.79117	1.5381	44.0678	38.1073	-5.06281	4.19017e-20	1.05359e-18
ENSG00000197921.5	HES5	0.0754166	0	44.9694	34.1654	-8.27155	1.06548e-22	3.66875e-21
ENSG00000197982.12	C1orf122	12.9248	26.1207	88.65	68.375	-2.54719	3.03033e-08	1.25006e-07
ENSG00000198033.7	TUBA3C	0.010288	0.0491815	46.5506	67.7112	-8.88173	1.33344e-23	5.39692e-22
ENSG00000198035.9	AGAP9	3.31784	3.16421	84.3045	61.668	-4.98711	7.66511e-21	2.12413e-19
ENSG00000198156.6	NPIPB6	1.68329	1.42422	17.4206	17.1329	-3.91246	2.81296e-11	2.00448e-10
ENSG00000198161.5	PPIAL4C	2.51068	2.61854	21.5924	51.1465	-4.31055	8.91134e-10	4.82593e-09
ENSG00000198182.8	ZNF607	1.81785	2.11747	17.5418	15.0137	-3.50823	7.07813e-10	3.91823e-09
ENSG00000198211.8	TUBB3	0.0325104	0.0485117	90.1297	102.705	-9.55611	1.65412e-32	2.12003e-30
ENSG00000198258.6	UBL5	142.756	92.8542	481.412	877.014	-3.09472	4.05642e-11	2.79975e-10
ENSG00000198276.9	UCKL1	21.9922	19.2456	82.6464	158.288	-3.10049	2.87729e-10	1.70878e-09
ENSG00000198298.8	ZNF485	2.97756	3.03958	11.5123	23.6673	-3.0457	8.9646e-07	2.89756e-06
ENSG00000198327.3	HIST1H4F	0	0	22.1635	17.3798	-7.61842	2.74048e-17	4.54024e-16
ENSG00000198336.5	MYL4	0.00343467	0.00588098	36.4261	35.378	-8.4283	4.14642e-24	1.788e-22
ENSG00000198346.6	ZNF813	3.14678	6.18294	31.4766	10.5667	-2.68196	9.55231e-05	0.000216529
ENSG00000198374.3	HIST1H2AL	0.394058	0.17955	19.6859	22.8098	-6.17892	3.63885e-17	5.95378e-16
ENSG00000198417.5	MT1F	4.285	3.06309	57.991	83.4989	-4.77268	1.23383e-18	2.50492e-17
ENSG00000198482.6	ZNF808	1.98225	1.5705	30.2632	13.1579	-4.05807	1.05292e-08	4.70299e-08
ENSG00000198558.2	HIST1H4L	0	0	32.2527	23.7363	-8.11737	8.34472e-20	2.01584e-18
ENSG00000198610.6	AKR1C4	0.875078	0.637508	15.737	11.7169	-4.4857	3.55984e-10	2.07126e-09
ENSG00000198746.8	GPATCH3	5.55559	4.40509	41.0806	24.8352	-3.24367	3.73085e-10	2.16394e-09
ENSG00000198750.7	GATSL2	1.78765	0.803276	15.0475	11.068	-3.74627	1.16274e-08	5.16103e-08
ENSG00000198920.5	KIAA0753	13.1212	13.9667	48.0315	86.7323	-2.86126	6.33173e-09	2.95844e-08
ENSG00000198931.6	APRT	74.1064	54.4747	602.86	379.207	-3.48919	1.67469e-16	2.55018e-15
ENSG00000198933.5	TBKBP1	4.6419	4.31979	17.0323	19.0755	-2.52973	5.12374e-08	2.0433e-07
ENSG00000198937.8	CCDC167	11.6414	9.28191	67.3829	72.7948	-3.2854	2.41945e-15	3.16241e-14
ENSG00000198946.3	SSX4B	0.222957	0.336197	83.5893	28.4366	-7.58328	1.26546e-13	1.3004e-12
ENSG00000198960.6	ARMCX6	22.6829	16.6812	147.201	102.059	-3.21164	2.89574e-14	3.25877e-13
ENSG00000203618.5	GP1BB	4.35156	3.60353	18.6735	21.2106	-2.83896	1.49722e-09	7.76638e-09
ENSG00000203812.2	HIST2H2AA4	11.7407	8.93765	83.8798	55.2641	-3.28908	1.08278e-12	9.57074e-12
ENSG00000203818.6	HIST2H3PS2	9.35894e-14	0	15.4369	15.5583	-7.2694	6.94254e-14	7.41501e-13
ENSG00000203827.7	NBPF16	15.9606	12.5375	321.713	603.094	-5.56975	2.34665e-24	1.05121e-22
ENSG00000203832.6	NBPF20	21.4545	16.3407	371.2	395.456	-4.89217	1.4361e-32	1.89738e-30
ENSG00000203836.7	NBPF24	14.0911	11.8418	245.701	453.604	-5.30056	7.86991e-23	2.84798e-21
ENSG00000203896.5	LIME1	4.38679	3.10844	196.874	502.883	-7.05405	3.04958e-21	8.96227e-20
ENSG00000203995.5	ZYG11A	6.44567	6.65011	13.7139	44.3937	-2.6848	9.00364e-05	0.000205099
ENSG00000204149.5	AGAP6	7.03428	5.70656	88.7015	67.3314	-4.14023	1.71359e-18	3.38608e-17
ENSG00000204169.6	AGAP7	2.83417	2.4499	84.6405	66.4008	-5.31802	5.39114e-23	2.00603e-21
ENSG00000204172.7	AGAP10	2.5594	2.41282	82.4927	63.7411	-5.35363	1.049e-22	3.6529e-21
ENSG00000204228.3	HSD17B8	3.24259	2.86849	32.3939	26.596	-3.76516	3.78597e-14	4.1941e-13
ENSG00000204231.6	RXRB	11.4611	11.2124	42.4287	91.4099	-3.10723	1.94178e-08	8.26512e-08
ENSG00000204237.4	OXLD1	5.23894	5.001	16.5547	32.5678	-2.78743	6.57583e-07	2.17264e-06
ENSG00000204305.9	AGER	4.2316	2.07047	61.0417	97.1875	-5.14883	2.04523e-18	4.00709e-17
ENSG00000204344.10	STK19	12.8937	12.2715	75.9769	47.2474	-2.83307	4.80434e-10	2.73838e-09
ENSG00000204387.8	C6orf48	198.929	145.437	3437.54	3132.99	-4.81486	5.66703e-35	1.04591e-32
ENSG00000204410.10	MSH5	3.40616	5.71472	50.63	111.68	-4.66822	8.98445e-13	8.01842e-12
ENSG00000204422.7	XXbac-BPG32J3.20	0.000391554	0.00664544	21.7667	56.9597	-8.56604	1.30249e-13	1.33548e-12
ENSG00000204516.5	MICB	17.4775	9.86217	67.8923	91.9394	-3.09789	5.43656e-12	4.31002e-11
ENSG00000204520.8	MICA	41.9289	29.4377	131.263	167.891	-2.62593	1.34156e-11	1.00896e-10
ENSG00000204531.11	POU5F1	1.52787	1.23397	21.1905	23.7429	-4.4417	4.98666e-15	6.2608e-14
ENSG00000204564.7	C6orf136	31.9787	28.22	479.569	741.099	-4.89688	6.77524e-27	4.43418e-25
ENSG00000204592.5	HLA-E	25.1095	20.9042	118.777	111.457	-2.87407	1.16329e-14	1.39052e-13
ENSG00000204632.7	HLA-G	2.45678	1.82088	149.986	132.656	-6.50709	4.60909e-33	6.97257e-31
ENSG00000204642.9	HLA-F	5.40447	3.93575	224.673	234.485	-6.13411	2.03253e-36	4.3619e-34
ENSG00000204645.4	SSX4	0.174906	0.303953	92.7317	27.7073	-7.84661	6.09251e-13	5.57755e-12
ENSG00000204775.4	KM-PA-2	5.78019	5.54809	70.4876	56.2214	-4.00509	1.08892e-17	1.89239e-16
ENSG00000204859.7	ZBTB48	17.2914	12.3637	156.139	117.557	-3.75192	1.23509e-18	2.50492e-17
ENSG00000204922.4	C11orf83	8.09953	8.11682	81.5306	198.531	-4.64779	2.05058e-13	2.02383e-12
ENSG00000204954.5	C12orf73	18.7299	18.891	140.741	204.963	-3.74927	6.90893e-18	1.25751e-16
ENSG00000205138.2	SDHAF1	5.962	5.96926	32.8824	74.7392	-3.70274	1.79463e-09	9.1648e-09
ENSG00000205220.7	PSMB10	15.8771	9.43972	248.664	180.52	-4.62694	6.21557e-24	2.65543e-22
ENSG00000205236.6	RP11-514P8.6	0.20891	0.216129	20.7369	13.1157	-6.10606	4.05739e-13	3.79732e-12
ENSG00000205307.6	SAP25	0.0746778	0.107281	32.6771	22.413	-7.4116	2.71062e-18	5.1788e-17
ENSG00000205309.9	NT5M	1.28593	0.701738	14.8603	12.1788	-4.13185	1.54107e-09	7.98482e-09
ENSG00000205358.3	MT1H	0	0	68.8413	139.597	-10.0152	1.68528e-22	5.6347e-21
ENSG00000205362.6	MT1A	0.353119	0.63784	80.3788	152.5	-8.0614	4.50508e-23	1.69685e-21
ENSG00000205364.3	MT1M	0.053186	0.153821	33.7033	52.6538	-8.00216	5.50964e-20	1.35944e-18
ENSG00000205560.8	CPT1B	13.1332	10.8096	44.4376	50.7102	-2.53545	2.3553e-10	1.41964e-09
ENSG00000205609.8	EIF3CL	97.6904	94.4549	306.109	442.725	-2.52088	2.83988e-11	2.01899e-10
ENSG00000205643.6	CDPF1	5.07192	3.93073	33.3218	35.066	-3.44164	4.65022e-14	5.09647e-13
ENSG00000205702.6	CYP2D7P1	0.601948	0.343304	11.0983	28.685	-5.5766	1.99622e-09	1.00993e-08
ENSG00000205775.8	GAGE2E	90.1278	79.9174	512.031	623.501	-3.29758	1.18014e-19	2.77814e-18
ENSG00000205777.13	GAGE1	60.4165	55.0786	325.443	381.068	-3.16924	1.69292e-18	3.35243e-17
ENSG00000206503.7	HLA-A	37.6855	27.8972	265.401	258.12	-3.5516	4.66673e-21	1.34158e-19
ENSG00000211450.5	C11orf31	57.6508	56.6634	233.625	471.002	-3.18265	3.57221e-11	2.48984e-10
ENSG00000211454.9	AKR7L	1.09685	0.992668	23.1442	17.617	-4.65843	4.79663e-14	5.22589e-13
ENSG00000211717.3	TRBV10-1	0	0	888.568	216.456	-12.4076	5.56535e-21	1.57055e-19
ENSG00000211721.2	TRBV6-5	0	0	145.366	28.6585	-9.74177	4.05976e-12	3.29755e-11
ENSG00000211732.1	TRBV6-9	0	0	704.419	178.111	-12.0835	1.37081e-20	3.66662e-19
ENSG00000212123.3	PRR22	1.51214	1.10757	15.9483	22.8305	-4.2985	4.38379e-12	3.53615e-11
ENSG00000212643.1	ZRSR1	0.0291395	4.39907	16.6802	11.8323	-3.15937	1.10915e-07	4.16066e-07
ENSG00000212952.5	BX088651.1	0.0234397	0.0868547	15.0672	12.3437	-6.63947	3.70905e-12	3.03701e-11
ENSG00000212993.3	POU5F1B	0.50196	0.230722	16.3487	18.3765	-5.64501	5.70058e-14	6.16705e-13
ENSG00000213020.4	ZNF611	3.42907	4.02231	30.1964	13.5575	-3.05851	5.99715e-07	1.99246e-06
ENSG00000213123.6	TCTEX1D2	2.24754	3.13135	14.7761	19.2868	-3.15166	2.19505e-09	1.10447e-08
ENSG00000213185.2	FAM24B	7.43598	5.93356	122.955	254.986	-5.35421	1.17338e-18	2.40087e-17
ENSG00000213221.4	DNLZ	4.98361	4.03551	114.903	86.4503	-4.99206	3.59252e-23	1.36991e-21
ENSG00000213337.4	ANKRD39	5.8989	4.389	23.3607	21.25	-2.63958	2.08036e-09	1.0502e-08
ENSG00000213339.4	QTRT1	20.8175	13.9223	114.94	93.9	-3.13683	1.19611e-14	1.42606e-13
ENSG00000213366.8	GSTM2	3.21269	2.11888	33.3824	27.9412	-4.00842	3.34476e-15	4.30481e-14
ENSG00000213398.3	LCAT	9.98262	6.46787	197.328	318.937	-5.51069	2.97683e-25	1.51769e-23
ENSG00000213413.2	PVRIG	2.42204	2.0734	49.7979	28.6102	-4.59303	6.88537e-14	7.36248e-13
ENSG00000213614.5	HEXA	25.1379	20.4322	74.7504	130.015	-2.72313	3.08786e-09	1.52216e-08
ENSG00000213619.5	NDUFS3	60.3152	57.2389	363.913	233.123	-2.89642	3.83151e-13	3.60053e-12
ENSG00000213648.6	SULT1A4	9.18571	6.51241	323.013	481.015	-6.21442	6.99245e-33	9.92713e-31
ENSG00000213658.6	LAT	2.44182	2.00208	52.2489	44.1018	-4.9066	1.94412e-20	5.09668e-19
ENSG00000213689.5	TREX1	1.17325	1.26353	19.8668	20.5434	-4.45414	4.46214e-14	4.90198e-13
ENSG00000213920.4	MDP1	3.892	2.65942	34.4674	24.7251	-3.67438	9.73817e-13	8.657e-12
ENSG00000213930.7	GALT	11.0514	6.92945	123.792	98.1784	-4.16274	2.30078e-20	5.96393e-19
ENSG00000213988.5	ZNF90	0.147195	0.103186	86.1731	110.193	-9.04686	1.44352e-30	1.48009e-28
ENSG00000213995.7	CARKD	9.17101	7.77919	40.5882	99.1749	-3.58497	5.49352e-09	2.58908e-08
ENSG00000213999.11	MEF2B	1.57468	0.973849	15.0647	40.5792	-4.86267	3.10716e-09	1.53004e-08
ENSG00000214063.6	TSPAN4	13.3221	10.1613	58.3977	36.2741	-2.55376	2.0328e-08	8.61677e-08
ENSG00000214078.7	CPNE1	37.3851	50.0046	637.775	542.575	-4.30321	7.48994e-27	4.7998e-25
ENSG00000214265.7	SNURF	0.835188	0.920245	42.1674	50.6876	-6.05785	2.80957e-22	9.12911e-21
ENSG00000214491.4	SEC14L6	0.250474	0.170035	17.132	20.2538	-6.26843	1.65347e-15	2.21455e-14
ENSG00000214510.5	SPINK13	3.64469	3.94536	28.8351	14.3418	-3.01458	2.11986e-07	7.59608e-07
ENSG00000214941.3	ZSWIM7	8.48258	7.83068	82.7312	90.3698	-3.94209	1.47429e-19	3.37587e-18
ENSG00000215126.6	CBWD7	10.9084	13.6365	104.142	36.2806	-3.04923	1.08211e-06	3.44333e-06
ENSG00000215193.8	PEX26	5.91621	5.59916	49.5389	75.3698	-3.96459	9.27417e-15	1.12905e-13
ENSG00000215269.5	GAGE12G	75.1122	69.6081	471.765	543.473	-3.36721	6.73957e-21	1.87893e-19
ENSG00000215274.5	GAGE10	32.8011	29.9103	417.732	465.52	-4.36886	2.04493e-29	1.8321e-27
ENSG00000215375.2	MYL5	2.68626	3.33797	34.589	24.0411	-3.77331	9.7471e-13	8.657e-12
ENSG00000215472.5	RPL17-C18orf32	3.57536	2.81783	275.178	184.654	-6.65807	3.48098e-32	4.34088e-30
ENSG00000215527.3	AP005482.1	1.91468	0.787339	36.2452	35.7854	-5.14934	6.94164e-20	1.69464e-18
ENSG00000215788.5	TNFRSF25	3.49423	2.67372	136.856	145.906	-6.01253	8.89161e-32	1.03863e-29
ENSG00000216649.3	GAGE12E	62.4776	56.5235	472.269	541.635	-3.64729	2.33567e-23	9.13287e-22
ENSG00000217930.3	PAM16	32.0142	27.391	401.728	597.054	-4.62681	1.34057e-25	7.23437e-24
ENSG00000219481.6	NBPF1	44.4396	45.2451	186.224	362.407	-3.16987	2.56786e-11	1.83977e-10
ENSG00000220201.3	ZGLP1	2.21981	0.776378	61.4883	67.8794	-5.85578	2.13513e-24	9.65831e-23
ENSG00000221829.5	FANCG	11.2991	11.506	97.1063	90.2894	-3.57848	2.68225e-18	5.13524e-17
ENSG00000221838.5	AP4M1	7.62517	8.33134	62.6401	53.4071	-3.39475	3.75832e-15	4.81023e-14
ENSG00000221978.7	CCNL2	32.3905	33.588	169.781	219.83	-3.11482	7.95707e-16	1.10751e-14
ENSG00000221988.8	PPT2	23.7213	21.9217	105.261	118.213	-2.84266	4.00152e-14	4.42228e-13
ENSG00000221995.4	TIAF1	0.229286	0.370893	27.6173	40.469	-6.80877	2.06714e-18	4.04143e-17
ENSG00000222036.3	POTEG	0.649463	0.568041	56.6284	134.048	-7.53809	9.8048e-18	1.71037e-16
ENSG00000222038.3	POTEJ	0.926821	0.936161	153.633	396.68	-8.55246	1.40817e-22	4.75993e-21
ENSG00000224226.4	TBC1D3B	26.481	18.1086	296.344	343.442	-4.39616	1.67104e-26	1.00132e-24
ENSG00000224383.3	C17orf72	0.00385485	0.00197599	53.5983	19.8536	-8.50327	2.27134e-13	2.20997e-12
ENSG00000224420.3	ADM5	0.0694231	0.0261586	15.1222	34.9302	-7.54322	2.05067e-12	1.72189e-11
ENSG00000224659.2	GAGE12J	128.976	117.506	529.02	601.774	-2.7559	9.67869e-16	1.31928e-14
ENSG00000224902.5	GAGE12H	61.1541	56.116	470.968	541.594	-3.66626	1.63559e-23	6.50571e-22
ENSG00000225697.6	SLC26A6	9.15747	8.40955	255.069	238.633	-5.34668	1.41124e-33	2.32351e-31
ENSG00000226650.4	KIF4B	0.693974	0.752202	24.8351	45.5445	-5.90492	1.2244e-14	1.45602e-13
ENSG00000226742.3	HSBP1L1	35.2611	34.4682	120.285	165.927	-2.59183	2.3754e-11	1.71251e-10
ENSG00000226784.1	PGAM4	10.1576	8.99305	188.296	425.668	-5.54505	3.38203e-19	7.4308e-18
ENSG00000226907.4	CT45A6	1.69019	2.2347	42.6233	18.6402	-4.41828	4.05136e-10	2.33662e-09
ENSG00000227345.4	PARG	5.3741	6.55711	19.7793	28.2578	-2.53847	6.69125e-08	2.60096e-07
ENSG00000227488.2	GAGE12D	65.1962	59.5636	471.48	542.429	-3.57916	9.58315e-23	3.38825e-21
ENSG00000228075.4	BOD1L2	0	0.0109187	17.3973	11.9821	-7.14482	3.35973e-13	3.18612e-12
ENSG00000228144.2	TMBIM4	3.12912	5.56611	27.5915	32.1545	-3.29337	2.98778e-12	2.47276e-11
ENSG00000228532.2	RP1-241P17.4	4.02756	5.01418	76.5686	125.206	-4.9948	5.76925e-19	1.22485e-17
ENSG00000228836.4	CT45A4	1.88641	2.39686	39.4946	18.9049	-4.2288	2.22833e-10	1.35105e-09
ENSG00000229769.2	TRBV10-2	0	0	266.683	60.8354	-10.6537	1.66994e-15	2.23336e-14
ENSG00000230567.3	FAM203B	9.12951	7.84734	70.4523	63.2496	-3.51222	1.74777e-16	2.64401e-15
ENSG00000231360.2	AL592284.1	0.44339	0.314578	10.4287	18.2293	-5.34286	2.46616e-10	1.48407e-09
ENSG00000231850.3	GAGE2B	73.8299	66.5226	525.874	638.527	-3.60989	1.8496e-22	6.1396e-21
ENSG00000231887.2	PRH1	1.84022	1.07852	30.8292	16.9983	-4.45642	1.62776e-11	1.20651e-10
ENSG00000232417.5	CT45A3	2.71969	2.95363	41.3368	20.0131	-3.92084	5.98398e-10	3.36503e-09
ENSG00000232478.4	CT45A1	2.15272	2.47165	41.186	17.8837	-4.14476	1.70297e-09	8.74028e-09
ENSG00000233224.1	HIST1H2AM	2.06071	2.33622	22.8131	25.0924	-3.91412	2.90762e-14	3.26815e-13
ENSG00000233232.2	NPIPB7	1.77304	1.5109	10.2418	10.1209	-3.08088	4.12326e-06	1.19352e-05
ENSG00000233822.3	HIST1H2BN	1.27659	1.67679	23.853	13.9421	-4.10034	1.80099e-10	1.10871e-09
ENSG00000234745.5	HLA-B	44.8603	30.889	216.871	210.717	-3.0539	2.88657e-16	4.22813e-15
ENSG00000234769.4	WASH4P	15.1733	10.2457	487.512	863.926	-6.28116	9.93083e-30	9.07344e-28
ENSG00000234857.2	HNRNPUL2-BSCL2	28.3592	22.8886	111.262	111.46	-2.67231	3.44707e-13	3.25917e-12
ENSG00000234972.4	TBC1D3C	10.8657	6.994	277.404	319.797	-5.60151	4.80487e-34	8.36592e-32
ENSG00000235173.2	FAM203A	8.30122	6.46125	55.9069	51.5005	-3.39576	2.62024e-15	3.40078e-14
ENSG00000236249.6	GAGE2C	80.7805	72.8176	513.675	623.694	-3.44613	5.11533e-21	1.44798e-19
ENSG00000236334.1	PPIAL4G	7.49334	6.51926	18.8211	47.8726	-2.78861	6.06505e-06	1.70687e-05
ENSG00000236362.5	GAGE12F	75.1127	69.6096	471.765	543.473	-3.36721	6.73957e-21	1.87893e-19
ENSG00000236737.1	GAGE12B	33.455	17.2689	100.513	125.128	-2.71252	2.77686e-10	1.66071e-09
ENSG00000237597.4	GAGE13	73.2859	64.8944	508.596	611.67	-3.57679	3.24419e-22	1.04676e-20
ENSG00000237671.3	GAGE12C	65.1958	59.5632	471.48	542.429	-3.57916	9.58315e-23	3.38825e-21
ENSG00000237683.5	AL627309.1	4.64237	4.40441	14.3668	33.3559	-2.92162	2.31871e-06	6.98793e-06
ENSG00000237702.2	TRBV3-1	0	0	520.691	173.248	-11.7381	7.06194e-24	3.00311e-22
ENSG00000237763.5	AMY1A	0.0421926	0.0712612	213.346	406.185	-11.132	1.23347e-32	1.69888e-30
ENSG00000238244.2	GABARAPL3	3.68391	2.38417	49.3949	58.2388	-4.64376	1.29955e-19	3.02835e-18
ENSG00000239857.2	GET4	15.9963	12.8541	66.1914	52.8565	-2.59075	1.22107e-10	7.74437e-10
ENSG00000239900.7	ADSL	67.2908	57.5501	283.228	613.432	-3.40629	1.73219e-11	1.27877e-10
ENSG00000240257.2	GAGE2D	90.6427	80.4525	513.965	623.907	-3.29175	1.18964e-19	2.79339e-18
ENSG00000240583.6	AQP1	0.310371	0.203126	10.0328	15.2493	-5.53752	1.64821e-10	1.02422e-09
ENSG00000240972.1	MIF	161.119	136.98	876.166	789.989	-3.04069	1.08629e-18	2.22761e-17
ENSG00000241404.2	EGFL8	8.61173	4.50859	88.7879	67.9636	-4.10755	8.48538e-18	1.51291e-16
ENSG00000241465.2	GAGE12I	75.8982	69.434	471.077	541.442	-3.35748	8.09627e-21	2.2369e-19
ENSG00000241476.3	SSX2	22.0468	19.7171	203.064	106.808	-3.43661	1.07616e-12	9.5305e-12
ENSG00000241973.6	PI4KA	14.3148	8.8547	82.4756	163.026	-3.95548	7.64844e-13	6.96053e-12
ENSG00000242114.1	MTFP1	15.2328	12.2804	101.054	83.2016	-3.28791	9.15322e-16	1.2532e-14
ENSG00000242185.3	CT45A2	1.35877	1.69448	35.2475	15.2277	-4.47396	1.02814e-09	5.5097e-09
ENSG00000242284.3	CT45A5	4.51116	4.78901	40.1564	16.1492	-3.11089	8.40214e-07	2.72722e-06
ENSG00000242372.2	EIF6	67.2152	59.1729	356.867	224.687	-2.75541	5.88008e-12	4.65363e-11
ENSG00000242384.3	TBC1D3H	7.31499	4.77502	279.858	322.361	-6.16459	3.99452e-37	9.21535e-35
ENSG00000242485.1	MRPL20	368.514	316.548	594.438	2494.12	-2.74074	5.98726e-05	0.000141125
ENSG00000242612.2	DECR2	6.96681	7.7618	75.6449	51.1789	-3.63453	2.7334e-14	3.08737e-13
ENSG00000242802.2	AP5Z1	12.3767	8.40892	41.2754	44.1296	-2.5813	1.79151e-10	1.10361e-09
ENSG00000243056.1	EIF4EBP3	0.613881	0.235463	32.0116	21.4906	-6.10518	1.14193e-16	1.77702e-15
ENSG00000243449.2	C4orf48	9.83392	5.97487	149.016	197.728	-4.99239	2.43369e-25	1.26169e-23
ENSG00000243452.3	NBPF15	26.5408	23.2448	296.584	554.996	-4.65156	4.91975e-20	1.2237e-18
ENSG00000243708.4	PLA2G4B	8.37331	4.69275	76.1742	80.947	-4.11864	1.88149e-19	4.24508e-18
ENSG00000243789.6	JMJD7	2.73054	2.42636	35.0587	40.3356	-4.35069	2.5125e-17	4.18508e-16
ENSG00000243989.3	ACY1	10.0587	9.12918	61.2491	39.7019	-2.93212	1.65844e-10	1.02988e-09
ENSG00000244020.2	MT1HL1	0	0	88.4177	177.721	-10.3675	1.25597e-24	5.88332e-23
ENSG00000244752.2	CRYBB2	2.10239	1.89539	74.1084	50.8014	-5.41968	2.97717e-20	7.61033e-19
ENSG00000248167.3	TRIM39-RPP21	1.93832	0.764834	19.3885	12.7864	-3.99115	2.37378e-10	1.42985e-09
ENSG00000248235.2	AC037459.4	20.8235	13.0085	92.8814	74.8588	-2.8595	4.0352e-12	3.28078e-11
ENSG00000248405.5	PRR5-ARHGAP8	0.190563	0.220621	12.1292	26.1429	-6.32537	4.19975e-11	2.88788e-10
ENSG00000248469.1	RP11-826N14.2	0.00884998	0.0252526	40.0066	41.8865	-8.48354	4.24429e-25	2.10572e-23
ENSG00000248643.5	RBM14-RBM4	0.625956	0.411749	208.073	660.113	-9.90831	3.95676e-22	1.26343e-20
ENSG00000248919.3	ATP5J2-PTCD1	2.41273	1.63926	371.36	345.649	-7.92425	1.61563e-46	8.28279e-44
ENSG00000249109.1	RP11-1026M7.2	0.0113221	0.0197224	39.9802	41.8589	-8.52585	4.03086e-25	2.02156e-23
ENSG00000249222.1	ATP5L2	13.1014	8.89084	259.312	479.099	-5.61585	7.85989e-24	3.29686e-22
ENSG00000249319.1	AC068533.7	4.50148	3.73919	54.8861	75.9681	-4.50056	5.12286e-18	9.49273e-17
ENSG00000249590.3	RP4-539M6.19	4.10645	6.40313	78.3573	61.6571	-4.25251	1.44221e-18	2.88067e-17
ENSG00000249624.4	AP000295.9	1.62652	1.50937	20.0531	12.9482	-3.82942	4.03842e-10	2.33062e-09
ENSG00000250067.7	YJEFN3	1.9698	2.1782	342.873	264.4	-7.6497	7.6238e-41	2.26943e-38
ENSG00000250232.1	AF196779.12	4.92362e-111	4.40703e-78	29.1752	45.3656	-8.53195	2.04548e-19	4.60382e-18
ENSG00000250254.1	PTTG2	0	7.90658e-17	56.8307	61.8234	-9.19935	3.06354e-28	2.27987e-26
ENSG00000250424.3	AQP1	0.0247068	0.000130664	10.0328	15.2493	-6.88354	2.0443e-11	1.49247e-10
ENSG00000250506.2	CDK3	0.922394	0.846744	35.7895	66.812	-6.19724	1.66247e-16	2.53575e-15
ENSG00000250644.1	RP11-295K3.1	0.761106	0.401286	23.213	19.6215	-5.4416	2.06727e-16	3.09688e-15
ENSG00000251357.4	AP000350.10	3.8733	2.82222	474.251	539.404	-7.74059	3.54154e-48	1.92243e-45
ENSG00000253368.3	TRNP1	10.8683	6.87967	123.026	95.3217	-4.15713	5.29649e-20	1.31387e-18
ENSG00000253506.1	NACA2	0.116303	0.281656	402.987	601.688	-11.0526	3.47404e-45	1.52659e-42
ENSG00000253626.2	EIF5AL1	8.44057	7.79901	44.9661	72.2182	-3.38832	7.71575e-12	5.99335e-11
ENSG00000254206.1	NPIPB11	3.71537	3.46312	17.1393	30.9964	-3.25291	1.29087e-08	5.65631e-08
ENSG00000254413.4	CHKB-CPT1B	9.3997	5.15073	45.3374	46.2891	-3.18891	1.66251e-13	1.66679e-12
ENSG00000254462.1	TMX2-CTNND1	0.0276671	0.0142249	42.9231	64.359	-8.87416	1.1484e-22	3.9105e-21
ENSG00000254536.1	RP11-108K14.8	0.0267098	0.0111058	82.7913	97.0654	-9.61736	2.37989e-31	2.64598e-29
ENSG00000254692.1	TM9SF1	0.00815348	0.0111167	75.4672	64.2336	-9.33956	2.9736e-29	2.58872e-27
ENSG00000254732.1	RP11-691N7.6	0.0396413	0.0203397	21.7931	29.8966	-7.73925	1.76182e-18	3.47395e-17
ENSG00000254806.1	SYS1-DBNDD2	4.32465	8.42911	80.6231	190.623	-4.93619	1.11896e-13	1.16543e-12
ENSG00000254870.1	ATP6V1G2-DDX39B	0.687793	0.632646	205.527	200.844	-8.53139	1.17089e-41	4.00183e-39
ENSG00000254996.1	ANKHD1-EIF4EBP3	10.6295	9.87824	42.1177	51.4088	-2.73048	5.17048e-11	3.49291e-10
ENSG00000255152.4	MSH5-SAPCD1	0.356134	0.36536	20.8795	40.882	-6.47505	5.26495e-14	5.70916e-13
ENSG00000255154.3	RPP14	2.0676	2.38132	21.4793	16.6272	-3.57042	2.94695e-11	2.08547e-10
ENSG00000255168.1	RP11-458D21.5	0.34739	0.245714	140.781	106.749	-8.66478	6.13997e-33	8.85307e-31
ENSG00000255339.2	NDUFB8	12.7298	14.7154	144.313	102.543	-3.70875	1.87405e-17	3.16156e-16
ENSG00000255432.1	RP11-831H9.11	3.14545	3.92888	109.012	71.5945	-5.16978	9.0052e-21	2.45858e-19
ENSG00000255439.2	RP11-196G11.1	0.983069	0.817241	511.022	546.453	-9.53654	5.85844e-54	3.60411e-51
ENSG00000255508.3	MIR3654	3.6744	3.66398	246.256	413.716	-6.9968	4.08901e-31	4.43922e-29
ENSG00000255524.3	NPIPB8	1.87741	1.59164	17.8474	18.9893	-3.85541	8.73546e-12	6.72226e-11
ENSG00000255639.2	RP11-234B24.6	3.7213	4.28937	18.4026	15.7013	-2.60378	7.13148e-08	2.75814e-07
ENSG00000255730.2	CTC-435M10.3	0.0273086	0.0299133	33.3112	24.3316	-7.89419	1.06757e-19	2.52604e-18
ENSG00000255767.1	RP13-512J5.1	5.21251	4.62888	55.4869	33.6817	-3.69603	1.69759e-12	1.43719e-11
ENSG00000255835.1	RP4-559A3.7	0.233731	0.14516	14.1785	65.7723	-7.45247	1.97465e-09	1.00121e-08
ENSG00000255854.1	PPIAL4B	1.1827	1.15008	21.5924	51.1465	-5.35745	1.71664e-11	1.26933e-10
ENSG00000255872.3	RP11-613M10.9	0.0238117	0.0203559	38.6144	33.2188	-8.29413	2.03698e-23	7.99884e-22
ENSG00000255963.1	PPIAL4A	2.5071	2.64498	21.5924	51.1465	-4.30521	9.13451e-10	4.92943e-09
ENSG00000256018.1	HIST1H3G	2.36912	2.26689	19.015	24.3683	-3.70046	4.20752e-12	3.40887e-11
ENSG00000256100.1	AP000721.4	0.137434	0.0967003	59.6959	64.9911	-8.41808	4.83504e-28	3.54109e-26
ENSG00000256206.2	PSMA1	0.0547125	0.818693	92.2113	31.1548	-7.27497	1.45449e-13	1.47495e-12
ENSG00000256235.1	SMIM3	5.92418e-05	4.63233e-05	11.8696	13.0274	-6.95556	1.91703e-11	1.40735e-10
ENSG00000256566.1	RP4-734P14.4	4.64473	3.12454	665.541	1364.87	-8.54214	1.55181e-34	2.75386e-32
ENSG00000256632.3	RP13-672B3.2	0.00251196	4.8776e-06	184.392	96.3845	-10.4361	6.59975e-27	4.35018e-25
ENSG00000256861.1	RP11-512M8.5	7.61212	5.89374	62.2962	74.556	-3.87227	2.05958e-17	3.4619e-16
ENSG00000256950.2	RP11-87C12.2	0.252237	0.364358	315.295	541.198	-10.4438	4.42582e-38	1.10382e-35
ENSG00000256966.2	RP11-613M10.8	3.56453	3.23566	102.469	80.8089	-5.24901	4.28373e-24	1.83862e-22
ENSG00000257184.2	RP1-170O19.20	1.16693	1.02653	33.7647	19.4902	-4.97566	2.77198e-13	2.66735e-12
ENSG00000257341.1	CRIP1	0.270681	0.428272	53.1087	35	-7.02375	2.42861e-20	6.27765e-19
ENSG00000257390.1	RP11-762I7.5	2.39272	5.95387	121.328	54.6984	-4.89828	1.9484e-13	1.93332e-12
ENSG00000257529.1	RPL36A-HNRNPH2	1.07143	2.77279	310.925	190.623	-7.47462	6.90162e-32	8.27118e-30
ENSG00000257704.2	PRR24	1.70401	1.30648	33.1742	16.2053	-4.46142	1.32192e-10	8.34954e-10
ENSG00000257767.2	RP11-162P23.2	0.448458	0.84883	33.5077	14.1964	-5.45987	1.02003e-10	6.5412e-10
ENSG00000257949.2	TEN1	9.87771	7.93143	39.6404	56.5197	-2.97261	6.77334e-11	4.49348e-10
ENSG00000257950.3	P2RX5-TAX1BP3	0.273493	0.336708	11.7815	12.4911	-5.31071	4.65154e-10	2.65951e-09
ENSG00000258130.3	RP11-347C12.3	0.779796	0.566695	32.0916	28.5857	-5.7653	1.01422e-19	2.41217e-18
ENSG00000258150.1	RP11-345J4.3	1.35071	0.954306	41.335	36.4232	-5.46524	8.68243e-21	2.38457e-19
ENSG00000258311.1	RP11-644F5.10	6.79987	7.47858	68.2834	65.8038	-3.76072	6.92552e-18	1.25804e-16
ENSG00000258315.1	C17orf49	4.8623	4.84011	43.4419	43.6744	-3.6845	2.68637e-16	3.96003e-15
ENSG00000258388.3	PPT2-EGFL8	0.096904	0.385587	79.5147	90.9895	-8.31812	3.82439e-30	3.79478e-28
ENSG00000258429.1	PDF	4.43024	5.14449	23.6442	16.1313	-2.57539	9.28897e-08	3.52316e-07
ENSG00000258529.1	ALG9	5.30471e-06	4.01494	18.3367	11.9184	-3.37804	4.25411e-08	1.71953e-07
ENSG00000258653.3	RP5-1021I20.4	0.111452	0.109577	13.1881	11.5589	-6.14877	7.102e-11	4.67456e-10
ENSG00000258674.5	CTC-260F20.3	3.20957e-19	3.66325e-12	342.873	264.4	-11.5509	8.6623e-46	3.99678e-43
ENSG00000258728.1	GALT	0.0480064	0.0695627	41.796	41.9401	-8.20868	2.95621e-25	1.51555e-23
ENSG00000258790.1	KIAA0391	0.0746786	0.687348	26.3313	34.055	-6.39858	6.81419e-19	1.42912e-17
ENSG00000258839.2	MC1R	2.34156	2.2163	24.9242	31.0423	-4.08983	1.73381e-14	1.99775e-13
ENSG00000258947.2	TUBB3	29.0956	25.8085	130.073	153.731	-2.92281	7.19265e-15	8.88884e-14
ENSG00000258984.1	UBE2F-SCLY	0.72568	0.561488	42.071	45.9407	-6.35442	2.44871e-23	9.45468e-22
ENSG00000259024.2	TVP23C-CDRT4	4.49878	2.65514	12.6763	20.1266	-2.7054	4.6931e-07	1.58347e-06
ENSG00000259040.3	BLOC1S5-TXNDC5	0.00789832	0.00789708	14.7129	55.5809	-8.35866	1.34493e-10	8.48904e-10
ENSG00000259112.1	NDUFC2-KCTD14	0.040934	2.36596	369.406	451.479	-8.80121	6.0385e-46	2.9328e-43
ENSG00000259332.2	ST20-MTHFS	0.582693	0.583781	40.2561	30.0349	-6.15265	1.41713e-19	3.25818e-18
ENSG00000259371.1	RP11-468E2.6	0.159313	0.0691398	10.3744	21.2802	-6.47574	1.12653e-10	7.17437e-10
ENSG00000259399.1	TGIF2-C20orf24	7.47659	14.1154	126.536	133.649	-4.12554	1.39503e-20	3.7206e-19
ENSG00000259522.1	RP11-468E2.2	0.0201323	0.0805238	54.0542	46.9088	-8.54801	1.52512e-26	9.19857e-25
ENSG00000259529.1	RP11-468E2.4	0.502057	0.256118	21.2943	26.4131	-6.05938	1.68268e-17	2.85963e-16
ENSG00000259784.1	ATP6C	2.27541	2.15683	21.4262	24.1443	-3.83029	1.53794e-13	1.55105e-12
ENSG00000260238.1	PMF1-BGLAP	3.08052	1.37775	55.0704	81.7136	-5.40955	1.26804e-19	2.96992e-18
ENSG00000260272.1	RP11-20I23.1	0.0330644	0.0194966	50.1749	48.8837	-8.71488	3.71709e-27	2.57905e-25
ENSG00000260300.1	RP11-505K9.4	1.01093	0.838127	55.1528	71.1354	-6.43963	1.10011e-23	4.49197e-22
ENSG00000260342.2	RP11-1035H13.3	3.20813	4.65041	72.9712	65.6806	-4.64566	1.97364e-21	5.8941e-20
ENSG00000260456.2	C16orf95	1.04954	0.969234	12.8856	24.3757	-4.57508	3.70687e-10	2.15138e-09
ENSG00000260537.1	RP11-529K1.3	1.87233	3.46359	90.6195	26.9558	-4.93467	1.61202e-09	8.31976e-09
ENSG00000260836.1	RP11-152F13.10	3.59744	2.23712	147.579	142.364	-6.12179	1.43928e-32	1.89738e-30
ENSG00000261052.1	SULT1A3	8.70063	7.03648	323.013	481.015	-6.20992	3.86451e-33	5.94361e-31
ENSG00000261130.1	RP11-1021N1.1	0.00539678	0.637254	14.3067	48.4664	-6.61678	7.29433e-10	4.02343e-09
ENSG00000261147.1	RP11-697E2.6	0.215399	0.280646	64.6873	46.394	-7.68043	7.62834e-24	3.21435e-22
ENSG00000261740.1	RP11-345J4.5	6.90316	6.73487	351.313	271.857	-6.04035	9.27681e-36	1.82141e-33
ENSG00000261832.1	CLN3	0.0463163	0.0751417	56.7577	39.6281	-8.37534	4.7948e-23	1.79864e-21
ENSG00000261884.2	CTC-479C5.12	3.0786	3.35442	209.511	117.487	-6.15783	3.6183e-24	1.58245e-22
ENSG00000261915.2	RP11-542C16.2	0.0879252	0.0756069	53.0222	54.4955	-8.40558	2.37386e-27	1.65954e-25
ENSG00000262302.1	RP1-4G17.5	0.179843	0.0057372	15.2147	11.4315	-6.34022	1.10219e-11	8.35745e-11
ENSG00000262304.1	SHPK	3.20081	1.95714	13.4926	18.3317	-3.11071	9.0508e-09	4.10623e-08
ENSG00000262481.1	C17orf61-PLSCR3	1.23859	0.521547	16.8327	47.2064	-5.52947	4.3523e-10	2.50081e-09
ENSG00000262526.2	CTD-2545G14.7	0.808955	0.983264	148.544	250.412	-8.14003	7.0758e-30	6.59551e-28
ENSG00000262621.2	NAA60	0.535938	0.137753	94.9326	78.977	-8.03377	6.79459e-30	6.39801e-28
ENSG00000262633.1	RP11-156P1.2	0.842727	0.00222031	42.6659	56.063	-7.00225	1.01305e-22	3.54107e-21
ENSG00000262660.1	SLC25A10	0.0817288	0.0649079	104.599	69.4589	-9.19267	5.10275e-27	3.46236e-25
ENSG00000262664.1	OVCA2	2.70527	1.61776	25.4829	35.4927	-4.28428	3.2288e-14	3.61156e-13
ENSG00000263020.1	CSNK2B-LY6G5B-1181	1.95164	2.18531	11.9944	14.2782	-3.13459	1.47022e-07	5.40955e-07
ENSG00000263563.1	UBBP4	121.65	118.072	1982.89	1303.47	-4.33019	8.64492e-26	4.83487e-24
ENSG00000265264.1	TIMM10B	0.711776	0.86945	116.622	107.882	-7.46035	5.62197e-33	8.23484e-31
ENSG00000266086.1	RP11-159D12.5	4.43957	7.14718	84.7398	135.499	-4.77083	1.32613e-18	2.67194e-17
ENSG00000266733.1	TBC1D29	0.0118465	0.0831063	79.2525	97.0432	-9.38946	2.44284e-30	2.45028e-28
ENSG00000266953.2	RP11-618P17.4	11.9338	9.76678	82.608	80.192	-3.44828	5.97451e-17	9.52206e-16
ENSG00000267059.2	UQCR11	37.3758	26.8289	135.409	121.727	-2.55684	4.30222e-12	3.47339e-11
ENSG00000267060.1	PTGES3L	5.62489	5.5943	59.0305	74.4704	-4.09748	8.61698e-18	1.52918e-16
ENSG00000267110.1	CTD-2587H24.4	0.0275666	0.0150799	23.8974	34.9846	-7.96794	1.80397e-18	3.54947e-17
ENSG00000267120.3	AD000671.6	1.12325e-18	6.10427e-31	25.3455	19.4286	-7.79685	2.73887e-18	5.21591e-17
ENSG00000267127.2	RP11-795F19.5	1.50484	1.0299	11.7606	17.4531	-3.9369	1.34961e-09	7.0642e-09
ENSG00000267216.1	AC010642.1	0.864543	0.741004	15.278	17.542	-4.67909	4.06655e-12	3.29755e-11
ENSG00000267368.1	UPK3BL	0.134231	0.107052	41.848	27.5782	-7.57306	3.14447e-19	6.9419e-18
ENSG00000267426.1	RP11-552F3.12	3.2658e-07	5.64591e-08	68.6169	56.8998	-9.27906	4.93252e-28	3.58404e-26
ENSG00000267618.1	RAD51L3-RFFL	0.203421	0.438908	32.4852	36.8195	-6.77025	1.00566e-21	3.06278e-20
ENSG00000267748.2	CTB-102L5.4	1.42698	0.709698	84.8674	71.1932	-6.56	5.81279e-27	3.91536e-25
ENSG00000267796.3	LIN37	7.88167	8.54907	44.8783	25.2435	-2.62642	1.06511e-07	4.00196e-07
ENSG00000267855.1	NDUFA7	38.5973	27.5011	128.875	183.96	-2.8012	8.35288e-12	6.44566e-11
ENSG00000268083.1	AC104534.3	0.860495	1.7384	68.9097	80.6433	-6.24966	9.4949e-26	5.24664e-24
ENSG00000268173.1	PIK3R2	0.150843	0.15477	30.846	46.9	-7.5869	2.14052e-19	4.77118e-18
ENSG00000268193.1	AC002985.3	0.831944	2.71539	89.1096	163.647	-6.59766	1.0767e-21	3.26834e-20
ENSG00000268328.1	AC019206.1	0	0	24.6875	43.3333	-8.40071	3.95779e-17	6.41871e-16
ENSG00000268412.1	AC013449.1	19.3369	11.767	196.152	184.828	-4.16274	1.32013e-23	5.36659e-22
ENSG00000268614.1	CTD-2207O23.10	1.13444e-22	0.00858388	11.6561	16.9533	-7.10685	9.19692e-13	8.192e-12
ENSG00000268781.1	AL590235.1	1.10826e-124	5.9516	113.718	94.359	-5.60953	1.48722e-22	5.0088e-21
ENSG00000268790.1	CTC-429P9.4	13.6482	3.63045	228.673	184.828	-5.1218	4.04279e-23	1.53526e-21
ENSG00000269242.1	CTD-2192J16.22	0.0502273	0.0892929	253.747	209.189	-10.604	1.75061e-43	7.02375e-41
ENSG00000269307.1	CTD-2278I10.6	2.63076e-29	0.291298	141.922	267.108	-10.0052	4.64016e-29	3.8576e-27
ENSG00000269403.1	CTD-2616J11.11	0.212622	0.800415	33.412	17.6951	-5.84907	2.07115e-13	2.03326e-12
ENSG00000269547.1	CTC-360G5.8	0.100979	0.177143	48.4647	53.0808	-8.01869	2.71722e-26	1.60734e-24
ENSG00000269590.1	CTD-2192J16.24	0.000722095	0.00167977	48.0513	47.7949	-8.89147	4.81672e-27	3.2925e-25
ENSG00000269711.1	CTD-3214H19.16	5.40145e-06	3.32862e-25	13.2046	16.8468	-7.22479	1.66354e-13	1.66679e-12
ENSG00000270033.1	RP11-51L5.7	4.49378	4.4542	223.879	135.138	-5.83589	1.84227e-25	9.82687e-24
ENSG00000270249.1	RP11-514P8.7	0.346175	0.0873935	37.7497	20.7464	-6.86996	2.22453e-15	2.92838e-14
ENSG00000270617.1	URGCP-MRPS24	0.747806	0.0112739	101.748	104.818	-8.16984	5.45157e-33	8.11405e-31
ENSG00000270757.1	HSPE1-MOB4	3.60596	5.20719	20.3596	24.3371	-2.85797	7.0999e-10	3.92558e-09
ENSG00000271723.1	MROH7-TTC4	0.101432	0.0550144	18.4268	15.5531	-6.78054	1.16064e-14	1.38916e-13
ENSG00000271810.1	RP11-426L16.10	0.236699	0.226486	90.5	202.544	-9.14043	1.78483e-22	5.94601e-21
ENSG00000272162.1	RP11-637O19.3	1.37216e-11	0.00253378	12.0516	35.5444	-7.8899	9.70852e-11	6.24758e-10
ENSG00000272573.1	MUSTN1	0.311806	0.0583259	17.0874	10.9431	-5.95974	1.19868e-11	9.04452e-11
ENSG00000272741.1	RP11-447L10.1	3.36869	2.32728	15.2119	18.7853	-3.06961	3.72818e-09	1.80786e-08
ENSG00000272762.1	RP11-155D18.14	0.148022	3.80278e-09	14.3785	14.2301	-6.56584	1.50451e-12	1.2903e-11
ENSG00000272772.1	CTD-2410N18.5	0.304756	0.271111	118.799	37.8882	-8.04971	1.51323e-14	1.77209e-13
ENSG00000272822.1	RP11-302B13.5	1.27903	1.72259	159.169	55.3355	-6.57529	4.31455e-15	5.46905e-14
ENSG00000272896.1	RP11-216L13.17	0.445133	0.204032	60.8844	116.966	-8.11608	5.02188e-21	1.4259e-19
ENSG00000272897.1	RP1-309K20.6	1.60846	2.82683	343.738	283.911	-7.60567	2.30946e-42	8.44008e-40
ENSG00000272968.1	RBAK-RBAKDN	0.0721491	0.2451	20.4795	13.7562	-6.35874	6.42278e-14	6.8758e-13
ENSG00000273003.1	RP11-399J13.3	0.045041	0.043986	16.5343	18.2149	-7.0517	4.02542e-15	5.13075e-14
ENSG00000273047.1	RP4-583P15.14	4.6734	3.07417	63.6111	51.7063	-4.40328	5.77385e-19	1.22485e-17
ENSG00000273088.1	RP11-201K10.3	0.00363333	0.00495243	165.923	125.91	-10.4942	2.73949e-36	5.61778e-34
ENSG00000273154.1	RP4-583P15.15	1.61379	1.59977	98.0667	153.937	-6.72878	1.0479e-25	5.75595e-24
ENSG00000273155.1	MRPL30	1.82226	0.231475	10.3587	14.3797	-3.96726	1.24508e-08	5.47905e-08
ENSG00000273170.1	ANKRD18A	2.1606	2.12499	58.9567	88.9313	-5.57609	2.20595e-20	5.75043e-19
ENSGR0000167393.12	PPP2R3B	3.32846	3.96862	27.9637	22.3849	-3.29128	9.14166e-12	6.99496e-11
ENSGR0000169084.8	DHRSX	4.5151	4.16602	28.423	29.4991	-3.25122	1.09806e-12	9.67869e-12
ENSGR0000169093.10	ASMTL	2.7213	2.88375	12.7009	20.7477	-3.07119	5.91015e-08	2.32179e-07
